# Supplementary material for: Role for the transcriptional activator ZRF1 in early metastatic events in breast cancer progression and endocrine resistance
Source: Oncotarget. 2018 Jun 19;9(47):28666–90. doi: 10.18632/oncotarget.25596 (PMC6033359; doi:10.18632/oncotarget.25596)
Supplement: Supplementary file 2 [file oncotarget-09-28666-s002.xlsx]

## Sheet: shRNAs
shRNA constructs
Lentiviral constructs (Sigma pLKO)
	shNMC	Mission pLKO.1-puro
#55	TRCN0000254055	5’CCGGACAGATCAAAGCAGCTCATAACTCGAGTTATGAGCTGCTTTGATCTGTTTTT3’
#58	TRCN0000254058	5’CCGGCTGGAAGAACCAAGATCATTACTCGAGTAATGATCTTGGTTCTTCCAGTTTTTG3’

## Sheet: mRNA primers
Primer list for mRNA expression
	Forward	Reverse
GAPDH	AATCCCATCACCATCTTCCA	TGGACTCCACGACGTACTCA
Bcl-2	CTGCACCTGACGCCCTTCACC	CACATGACCCCACCGAACTCAAAGA
Bcl-XL	CATTTAGGGGCCACTTTTGA	GCTTCTGGAGGACATTTGGA
Bcl-W	GCGGAGTTCACAGCTCTATAC	AAAAGGCCCCTACAGTTACCA
Bax	GGGACGAACTGGACAGTAACA	TTGAAGTTGCCGTCAGAAAA
Bid	GCTCCGTGATGTCTTTCACA	TCGAGCTTTAGCCAGTCACA
Bad	CCTCAGGCCTATGCAAAAAG	AACTTCCGATGGGACCAAG
Survivin	ATGTGGATCTCGGCTTCTGT	TAGCCATGAGGGTCTGGTTT
XIAP	TATCAGACACCATATACCCGAGG	TGGGGTTAGGTGAGCATAGTC
BIRC3	AAGCTACCTCTCAGCCTACTTT	CCACTGTTTTCTGTACCCGGA	Harvard Primer Bank
E-cadherin	CGAGAGCTACACGTTCACGG	GGGTGTCGAGGGAAAAATAGG
N-cadherin	AGCCAACCTTAACTGAGGAGT	GGCAAGTTGATTGGAGGGATG
Vimentin	AGTCCACTGAGTACCGGAGAC	CATTTCACGCATCTGGCGTTC
Fibronectin	AGGAAGCCGAGGTTTTAACTG	AGGACGCTCATAAGTGTCACC	Harvard Primer Bank
Twist1	GTCCGCAGTCTTACGAGGAG	GCTTGAGGGTCTGAATCTTGCT
Twist2	ACAGCAGTGACATCGGACAG	CCCCAAACATAAGACCCAGA
Snail1	TCGGAAGCCTAACTACAGCGA	AGATGAGCATTGGCAGCGAG
Snail2	CGAACTGGACACACATACAGTG	CTGAGGATCTCTGGTTGTGGT
Zeb1	GATGATGAATGCGAGTCAGATGC	ACAGCAGTGTCTTGTTGTTGT	Harvard Primer Bank
Zeb2	GGAGACGAGTCCAGCTAGTGT	CCACTCCACCCTCCCTTATTTC	Harvard Primer Bank
