# Supplementary material for: Role for the transcriptional activator ZRF1 in early metastatic events in breast cancer progression and endocrine resistance
Source: Oncotarget. 2018 Jun 19;9(47):28666–90. doi: 10.18632/oncotarget.25596 (PMC6033359; doi:10.18632/oncotarget.25596)
Supplement: Supplementary file 3 [file oncotarget-09-28666-s003.xlsx]

## Sheet: x
gene_id	gene_name	chr	start	end	strand	mean of normalized counts for all samples	log2 fold change (MAP): group shZRF1 vs shNMC	log2 fold change (MLE): group shZRF1 vs shNMC	BH adjusted p-values	shNMC_1	shNMC_2	shNMC_3	shZRF1_1	shZRF1_2	shZRF1_3
ENSG00000148346	LCN2	9	128149071	128153455	+	4968.22	5.22355	5.73702	0	3.64469	3.04421	2.74847	133.705	184.159	185.466
ENSG00000023445	BIRC3	11	102317450	102339403	+	1054.34	3.91258	4.15384	1.10212e-259	0.420826	0.399126	0.41087	7.77353	7.21519	6.91048
ENSG00000163220	S100A9	1	153357854	153361027	+	837.048	4.73064	5.51614	2.45683e-178	1.91079	1.53648	1.67294	60.0478	85.7334	88.3591
ENSG00000143546	S100A8	1	153390032	153391188	-	275.156	5.00291	7.90421	3.40686e-125	0.0714749	0.0677894	0.0479765	12.983	18.272	13.6682
ENSG00000205413	SAMD9	7	93099513	93118023	-	2408.25	2.15166	2.24149	1.63231e-108	3.3146	3.38908	3.41125	17.6682	15.2433	14.9152
ENSG00000261040	WFDC21P	17	60083566	60091885	-	264.625	3.51618	4.11376	3.09371e-95	0.981398	0.661897	0.527	12.6271	12.845	12.0704
ENSG00000185215	TNFAIP2	14	103123442	103137439	+	427.245	3.05268	3.43856	3.41548e-86	0.400339	0.393256	0.388687	3.73335	3.92388	5.17222
ENSG00000105983	LMBR1	7	156668946	156893230	-	8318.58	-1.64004	-1.68959	5.97521e-85	27.4843	30.0619	31.0662	9.51336	9.02407	8.93209
ENSG00000064886	CHI3L2	1	111200771	111243440	+	183.267	3.65685	4.536	7.38635e-85	0.10911	0.137979	0.13183	3.03711	3.10836	2.64889
ENSG00000125730	C3	19	6677704	6730562	-	181.553	3.58242	4.6368	5.38891e-72	0.0604379	0.046403	0.0318749	0.980193	1.1	1.3766
ENSG00000074527	NTN4	12	95657807	95791152	-	1179.62	1.76083	1.84203	4.55865e-66	3.69932	3.40489	3.08169	12.2647	12.552	11.6975
ENSG00000047457	CP	3	149162410	149222055	-	163.152	3.24825	4.05238	7.32453e-64	0.0755568	0.0872392	0.0463063	1.26802	1.18561	1.02539
ENSG00000156804	FBXO32	8	123497889	123541206	-	1102.76	1.48812	1.53921	6.2798e-62	2.0743	2.08108	2.14073	6.05897	6.10861	6.13085
ENSG00000136542	GALNT5	2	157257598	157314211	+	631.396	2.09563	2.26366	1.52136e-57	0.822601	0.820194	0.991055	4.79355	3.92953	3.91667
ENSG00000175356	SCUBE2	11	9020391	9138114	-	5169.24	-1.13077	-1.15615	2.91207e-53	27.4961	27.7114	27.6914	12.7297	12.1428	12.3241
ENSG00000189334	S100A14	1	153614255	153616986	-	2423.66	-1.59896	-1.67777	3.98925e-51	86.3934	81.2265	70.8659	23.2966	26.6955	24.5458
ENSG00000188643	S100A16	1	153606886	153613145	-	698.677	-1.71774	-1.82522	8.69792e-48	19.0926	17.4132	16.3151	4.55013	4.99706	5.3755
ENSG00000185477	GPRIN3	4	89236386	89308010	-	345.248	1.83947	1.9818	1.3119e-45	0.260093	0.234721	0.261875	1.01607	0.940271	1.03188
ENSG00000101144	BMP7	20	57168748	57266629	-	4041.54	-1.25264	-1.29379	1.58782e-45	30.2054	28.6773	28.4972	10.9595	12.1017	12.5871
ENSG00000151882	CCL28	5	43376645	43412391	-	834.473	1.56595	1.65028	2.96595e-45	2.34699	2.38676	2.61912	8.38706	7.56195	7.11999
ENSG00000144802	NFKBIZ	3	101827991	101861022	+	2281.91	1.10066	1.12957	2.31441e-43	6.73717	6.74412	6.52166	14.5942	14.8039	14.3658
ENSG00000100867	DHRS2	14	23630115	23645639	+	2152.23	1.57621	1.66954	4.81244e-42	3.87623	4.13364	3.22572	12.2318	12.7201	10.7903
ENSG00000164690	SHH	7	155799986	155812273	-	569.016	-1.61625	-1.71903	1.05766e-41	5.11899	4.57528	4.58885	1.39825	1.36524	1.58121
ENSG00000145819	ARHGAP26	5	142770384	143229011	+	442.639	1.57945	1.67588	3.26725e-41	0.429185	0.41557	0.459248	1.41574	1.34346	1.40648
ENSG00000058668	ATP2B4	1	203626561	203744081	+	2319.64	1.21392	1.25571	6.3524e-41	3.97452	3.6737	3.96949	9.81555	8.76558	9.15675
ENSG00000090339	ICAM1	19	10270835	10286615	+	471.779	1.97428	2.18805	9.97379e-40	1.29347	1.37398	1.10698	4.87032	5.51917	6.83174
ENSG00000116299	KIAA1324	1	109113679	109206781	+	17172.8	-0.984571	-1.00705	1.13937e-39	67.1489	69.7727	66.4414	35.0969	33.1164	32.9706
ENSG00000147255	IGSF1	X	131273506	131578899	-	3501.26	1.16873	1.20871	3.97128e-38	8.69182	7.60528	8.43652	18.1504	19.5564	19.4569
ENSG00000135373	EHF	11	34621093	34661057	+	67.5966	3.0116	4.92739	1.51797e-37	0.0546464	0.0103657	0.0165063	0.772037	0.835456	0.852853
ENSG00000117226	GBP3	1	89006666	89022894	-	253.588	1.96108	2.18709	2.01031e-37	0.496427	0.687727	0.567222	2.7792	2.71206	2.49065
ENSG00000102362	SYTL4	X	100674491	100732123	-	2409.8	-1.3287	-1.39181	2.01512e-36	12.0969	13.2236	13.4241	5.54362	4.56919	4.64882
ENSG00000138696	BMPR1B	4	94757968	95158448	+	150.172	-2.16858	-2.53172	2.80751e-35	1.11258	1.10923	1.12403	0.201174	0.190338	0.186565
ENSG00000162645	GBP2	1	89106132	89150456	-	577.969	1.37426	1.44728	3.11715e-35	1.40539	1.41985	1.24968	3.77678	3.69459	3.64234
ENSG00000249346	LINC01016	6	33867506	33896914	-	472.641	-1.51876	-1.62025	3.16178e-35	4.97543	5.41952	5.10489	1.83982	1.65368	1.54198
ENSG00000155850	SLC26A2	5	149960737	149993455	+	1018.79	-1.78931	-1.96681	6.28864e-35	4.66492	5.33566	5.55214	1.54927	1.42045	1.00211
ENSG00000112096	SOD2	6	159669057	159762529	-	1739.93	1.0632	1.09601	9.03799e-35	1.63111	1.56735	1.61941	3.3315	3.58177	3.38417
ENSG00000160180	TFF3	21	42311667	42315651	-	408.925	-2.11894	-2.46474	1.04458e-33	19.3098	15.9397	13.6157	2.12256	3.13725	3.61773
ENSG00000139211	AMIGO2	12	47075707	47079951	-	1669.54	-1.07815	-1.11437	5.28559e-33	16.1402	16.1009	15.3724	7.73415	7.00774	7.24925
ENSG00000115919	KYNU	2	142877498	143055832	+	3319.67	1.05372	1.08762	8.1628e-33	3.45765	3.0572	3.44021	7.14267	7.1368	6.87393
ENSG00000145623	OSMR	5	38845858	38945596	+	438.85	1.43414	1.52574	1.26161e-32	0.828554	0.827023	0.945239	2.42745	2.48271	2.5781
ENSG00000140465	CYP1A1	15	74719542	74725610	-	702.92	2.19788	2.61451	1.74414e-32	1.75835	1.25076	1.72824	7.02368	8.9013	13.0878
ENSG00000118503	TNFAIP3	6	137867188	137883312	+	460.564	1.60421	1.74277	1.70387e-31	1.16732	1.22414	1.06543	3.33401	3.85922	4.38856
ENSG00000138735	PDE5A	4	119494395	119628991	-	751.29	1.31005	1.38105	1.87377e-31	1.30935	1.06277	1.14551	3.0682	3.05731	3.03303
ENSG00000143578	CREB3L4	1	153967534	153974363	+	1832.65	-1.00378	-1.03488	7.43874e-31	23.7946	23.734	22.4203	11.2022	11.7804	11.1515
ENSG00000111859	NEDD9	6	11183298	11382348	-	6644.44	0.909576	0.932509	8.71096e-31	12.4872	12.3897	11.4942	23.5237	23.2477	22.6455
ENSG00000112246	SIM1	6	100385015	100464929	-	199.372	-1.7985	-2.0237	1.18003e-29	0.889041	0.93144	1.02524	0.228202	0.236422	0.235284
ENSG00000231133	HAR1B	20	63095493	63102319	-	191.412	-1.97653	-2.30832	6.95607e-29	10.6465	9.28563	9.39971	1.65339	2.54764	1.70084
ENSG00000113719	ERGIC1	5	172834275	172952685	+	4700.44	-0.879181	-0.901263	7.56396e-29	11.9424	12.2639	11.502	6.2075	6.35375	6.56011
ENSG00000165731	RET	10	43077027	43130351	+	1437.37	-1.27047	-1.34227	1.83601e-28	7.37641	9.02319	9.12249	3.50856	3.14287	3.41621
ENSG00000101333	PLCB4	20	9068763	9481242	+	660.609	-1.46122	-1.57809	7.62728e-28	3.46667	4.10165	4.26336	1.51606	1.258	1.18463
ENSG00000152661	GJA1	6	121435692	121449727	+	70.8131	2.50347	3.62427	9.41488e-28	0.134164	0.0598802	0.0953528	1.23443	0.99887	1.32292
ENSG00000133424	LARGE	22	33162226	33922841	-	2362.78	-1.09318	-1.13985	3.81787e-27	7.88315	8.5402	8.65526	3.89553	3.40627	4.08351
ENSG00000106258	CYP3A5	7	99648194	99679998	-	133.693	1.99207	2.37179	7.92385e-27	0.206528	0.135089	0.190017	0.96122	0.923684	0.859322
ENSG00000243649	CFB	6	31945650	31952084	+	46.1316	2.61971	4.57383	8.01939e-27	0.00959293	0.0227457	0.028976	0.502178	0.480854	0.478254
ENSG00000075461	CACNG4	17	66964910	67033398	+	1448.75	-1.00129	-1.03817	4.21138e-26	15.9975	15.4282	16.1072	7.62099	7.26891	8.26944
ENSG00000132170	PPARG	3	12287368	12434356	+	917.279	1.21059	1.27957	1.26863e-25	4.08154	3.21372	3.61446	8.49617	8.77453	9.21097
ENSG00000102962	CCL22	16	57358772	57366190	+	84.8552	2.29729	3.0987	1.46284e-25	0.106379	0.162981	0.230694	1.62057	1.33308	1.3244
ENSG00000268104	SLC6A14	X	116436622	116461458	+	11006.5	1.12506	1.17967	1.49603e-25	43.2536	37.5531	42.194	104.205	90.8968	83.5079
ENSG00000172551	MUCL1	12	54830519	54858393	+	165.252	-1.77875	-2.04638	2.69914e-25	6.23166	5.6921	5.61798	1.25771	1.36961	1.63479
ENSG00000188404	SELL	1	169690667	169711698	-	290.34	1.3834	1.4928	3.29031e-25	1.63598	1.51825	1.45236	4.24933	4.3317	4.38502
ENSG00000196954	CASP4	11	104942866	104969436	-	154.075	1.81775	2.1083	4.06541e-25	0.234526	0.2193	0.206201	0.987506	1.04312	0.811467
ENSG00000171004	HS6ST2	X	132626016	132961395	-	286.702	1.35739	1.46138	6.14041e-25	0.828318	0.863707	0.853503	2.33411	2.32489	2.35195
ENSG00000095321	CRAT	9	129094810	129111189	-	213.229	-1.56613	-1.73946	1.17509e-24	2.29406	2.51648	2.30344	0.675742	0.710802	0.746804
ENSG00000104368	PLAT	8	42175233	42207724	-	227.846	-1.57101	-1.74794	1.84987e-24	1.33276	1.54913	1.4914	0.406585	0.422074	0.476249
ENSG00000010278	CD9	12	6199715	6238271	+	11295.6	-0.828245	-0.850202	2.5886e-24	126.48	120.943	115.804	64.9851	70.1856	66.31
ENSG00000101846	STS	X	7219456	7354810	+	1160.95	0.938979	0.971559	2.86455e-24	3.42924	3.3047	3.18259	6.61604	6.3608	6.46922
ENSG00000130066	SAT1	X	23783173	23786226	+	5910.92	0.85901	0.883836	4.14252e-24	45.4124	45.7007	46.0425	78.428	85.5971	89.084
ENSG00000143556	S100A7	1	153457744	153460701	-	31.719	2.58901	8.65155	4.16736e-24	0	0	0	3.72278	3.19406	2.8432
ENSG00000012660	ELOVL5	6	53267398	53349179	-	3216.07	0.917445	0.948069	4.98043e-24	16.4186	14.9878	16.0881	32.5409	30.1062	28.9672
ENSG00000071575	TRIB2	2	12716889	12742734	+	463.609	1.36406	1.4758	8.8333e-24	1.49408	1.24858	1.66737	4.38873	3.88862	3.97838
ENSG00000162989	KCNJ3	2	154698299	154858352	+	1197.57	0.988644	1.02795	1.01146e-23	4.25718	4.26646	4.30541	9.36779	8.64249	8.14104
ENSG00000105821	DNAJC2	7	103312474	103344873	-	1585.87	-1.08711	-1.14089	1.7087e-23	9.04822	9.02493	9.34553	4.73032	3.86195	3.83606
ENSG00000178401	DNAJC22	12	49346917	49357546	+	623.853	-1.14354	-1.20731	2.24427e-23	4.59633	4.63632	5.10989	2.2044	1.93796	2.06871
ENSG00000011347	SYT7	11	61515313	61581148	-	810.325	-1.22037	-1.30056	5.12156e-23	4.76299	5.69733	5.50504	2.32605	1.90717	2.25162
ENSG00000204616	TRIM31	6	30102897	30113106	-	91.4093	2.06657	2.64656	6.2185e-23	0.155944	0.199347	0.232106	1.06052	1.40193	1.21493
ENSG00000196878	LAMB3	1	209614870	209652466	-	191.012	1.91252	2.32502	1.10137e-22	0.316982	0.397617	0.401517	1.63163	1.51202	2.46023
ENSG00000197043	ANXA6	5	151100712	151157882	-	648.37	-1.20862	-1.28766	1.10137e-22	4.95081	4.49028	4.53563	1.649	2.08094	1.99758
ENSG00000166509	CLEC3A	16	78022515	78066761	+	1642.01	0.904907	0.937419	8.25083e-22	10.3221	10.4022	10.1761	20.9332	19.937	18.2909
ENSG00000145569	FAM105A	5	14581775	14615007	+	1751.34	0.802918	0.825347	9.50279e-22	8.51291	8.54823	8.51794	15.0574	15.4453	14.8182
ENSG00000109452	INPP4B	4	142023160	142847432	-	5293.9	0.920335	0.954955	1.26668e-21	7.24474	6.57724	7.17333	14.8658	12.9114	12.9188
ENSG00000150687	PRSS23	11	86791059	86952910	+	17886.1	0.758697	0.77788	2.42994e-21	32.5167	29.7174	30.4488	52.3833	54.8628	51.665
ENSG00000182704	TSKU	11	76782251	76798154	+	2099.76	1.16143	1.2378	8.96143e-21	9.12069	8.11662	7.72277	16.4524	21.216	21.2038
ENSG00000139793	MBNL2	13	97221434	97394120	+	1089	1.00437	1.05385	4.45704e-20	4.03372	4.08973	3.77619	8.85815	8.46962	7.36741
ENSG00000159335	PTMS	12	6765516	6770952	+	667.982	-1.19065	-1.27725	5.09463e-20	19.5968	18.3089	14.9701	7.15356	7.45284	7.20884
ENSG00000152766	ANKRD22	10	88822132	88851818	-	76.6085	1.96885	2.56915	7.35024e-20	0.414909	0.249226	0.389903	2.04115	2.0971	2.0985
ENSG00000073417	PDE8A	15	84980440	85139145	+	3085.27	-0.743663	-0.763126	8.02898e-20	13.1602	13.9056	13.538	8.19671	7.96016	7.76506
ENSG00000151012	SLC7A11	4	138164097	138242349	-	680.907	1.12708	1.20081	1.17127e-19	1.23008	1.05824	1.24101	2.43247	2.71548	2.96618
ENSG00000181830	SLC35C1	11	45804072	45813015	+	1545.39	-1.04943	-1.10798	1.26801e-19	12.9762	13.2355	12.4277	5.08701	6.20041	6.65029
ENSG00000105388	CEACAM5	19	41708585	41729798	+	2414.68	0.788782	0.812657	1.93539e-19	14.9344	13.9404	14.2373	24.9284	24.3348	26.47
ENSG00000169429	CXCL8	4	73740506	73743716	+	155.074	1.81965	2.25108	2.65231e-19	0.463759	0.889688	0.594285	2.63247	3.20958	3.45744
ENSG00000166025	AMOTL1	11	94706431	94876753	+	2588.43	-0.96282	-1.00844	3.99499e-19	8.73211	9.72709	9.95829	5.24529	4.33694	4.54211
ENSG00000105854	PON2	7	95404863	95435329	-	612.046	1.09482	1.16441	5.11053e-19	2.40116	2.81562	2.88858	6.01838	6.51039	5.63286
ENSG00000149289	ZC3H12C	11	110093361	110171841	+	406.526	1.1196	1.1947	5.49297e-19	0.720098	0.638527	0.739932	1.55849	1.68425	1.55732
ENSG00000139998	RAB15	14	64945814	64972776	-	2711.53	0.76576	0.788224	7.13285e-19	12.9172	12.3238	12.2066	21.5756	20.5768	22.526
ENSG00000164292	RHOBTB3	5	95713522	95824383	+	16723.9	0.685685	0.701711	8.98394e-19	40.7479	37.6971	40.4507	63.9891	65.8207	63.5615
ENSG00000166147	FBN1	15	48408306	48645849	-	391.753	1.25722	1.37012	1.1332e-18	0.346301	0.392151	0.383242	1.01299	0.819298	1.06988
ENSG00000137331	IER3	6	30743199	30744554	-	5069.98	1.12046	1.19814	1.84654e-18	71.1084	60.1829	55.8813	121.87	147.718	159.895
ENSG00000186522	SEPT10	2	109542982	109614206	-	341.132	-1.15207	-1.23755	1.84654e-18	3.02863	3.20262	3.33563	1.41251	1.37417	1.26602
ENSG00000234745	HLA-B	6	31353872	31357188	-	959.337	0.887656	0.924296	1.85601e-18	6.39781	5.88678	5.84076	11.3928	11.0189	11.9936
ENSG00000058085	LAMC2	1	183186238	183244900	+	431.258	1.04553	1.10778	2.12488e-18	1.18686	1.11176	1.14704	2.35196	2.57983	2.49323
ENSG00000134769	DTNA	18	34493290	34891844	+	1127.77	-0.979706	-1.03024	2.29526e-18	3.4015	3.07316	3.40953	1.79477	1.48346	1.55988
ENSG00000277443	MARCKS	6	113857362	113863471	+	2751.07	-0.753177	-0.775418	3.72766e-18	21.8206	23.2372	21.942	13.6351	12.9837	12.5173
ENSG00000169239	CA5B	X	15688830	15788409	+	533.097	-1.02969	-1.09046	5.41552e-18	2.25332	2.32923	2.44154	1.1994	1.07168	1.02442
ENSG00000181449	SOX2	3	181711924	181714436	+	533.038	-1.11573	-1.19495	5.77834e-18	8.48844	8.49398	7.37506	3.88596	3.59755	3.1424
ENSG00000065320	NTN1	17	9021542	9244000	+	128.354	-1.82653	-2.33508	6.43655e-18	0.739728	1.01498	1.00945	0.132624	0.164693	0.25503
ENSG00000150995	ITPR1	3	4493348	4847840	+	282.666	1.25497	1.3732	6.61087e-18	0.349436	0.329654	0.327502	0.933147	0.756998	0.918595
ENSG00000168394	TAP1	6	32845209	32853978	-	698.237	1.01978	1.07902	6.75206e-18	2.95803	2.48275	2.64094	5.24364	5.89816	5.93143
ENSG00000119922	IFIT2	10	89301955	89309276	+	467.758	1.19031	1.29078	1.22617e-17	2.16391	2.24128	2.00583	4.43667	5.33732	5.92642
ENSG00000003400	CASP10	2	201182881	201229406	+	100.484	1.80642	2.30098	1.36334e-17	0.145107	0.0807798	0.142926	0.668496	0.537616	0.606277
ENSG00000166710	B2M	15	44711477	44718877	+	9266.64	0.807138	0.835751	1.40494e-17	31.6082	30.5346	27.9924	56.3012	55.1725	49.3904
ENSG00000253719	ATXN7L3B	12	74537827	74545430	+	9993.27	0.670377	0.686532	1.89034e-17	28.9387	26.448	27.6803	44.1972	45.3413	44.1459
ENSG00000167755	KLK6	19	50958631	50969673	-	454.983	1.23773	1.3542	2.00699e-17	4.2332	3.45122	2.9921	8.32339	9.54564	9.43006
ENSG00000003436	TFPI	2	187464230	187565760	-	1252.14	0.871441	0.908335	2.13749e-17	2.03177	1.94059	2.15694	4.13472	3.68455	3.68115
ENSG00000124215	CDH26	20	59958427	60034011	+	163.076	1.6954	2.0761	2.48714e-17	0.346092	0.253105	0.298084	0.915211	1.5049	1.36179
ENSG00000197046	SIGLEC15	18	45825512	45844080	+	183.549	1.37942	1.55324	3.51016e-17	0.679469	0.701294	0.757904	1.86544	2.32068	2.0889
ENSG00000008513	ST3GAL1	8	133454848	133571940	-	2092.82	0.887084	0.926966	4.63126e-17	4.48112	4.44015	4.70812	9.50057	7.71098	8.70148
ENSG00000022267	FHL1	X	136146702	136211359	+	234.293	-1.29256	-1.4337	6.54786e-17	1.45478	1.67543	1.5734	0.529351	0.656099	0.554442
ENSG00000232810	TNF	6	31575567	31578336	+	42.9553	2.07448	3.45828	1.24139e-16	0.114405	0.0949428	0.143987	0.974111	1.57703	1.32259
ENSG00000115009	CCL20	2	227813842	227817564	+	43.1878	2.04882	3.29529	1.42948e-16	0.124926	0.220042	0.143751	1.41825	1.90097	1.49579
ENSG00000120708	TGFBI	5	136028895	136063818	+	2041.85	0.896786	0.93958	1.64403e-16	5.54546	4.78217	4.44947	9.03521	9.77206	9.53469
ENSG00000123240	OPTN	10	13099449	13138308	+	719.557	0.892993	0.935327	1.79032e-16	2.78491	2.68555	2.46113	4.97811	5.267	4.92094
ENSG00000103365	GGA2	16	23463542	23521995	-	5765.09	-0.900765	-0.944408	1.97012e-16	22.5935	27.1122	26.3135	14.4868	12.8301	12.1819
ENSG00000125398	SOX9	17	72121020	72126420	+	607.792	0.997731	1.05855	2.02262e-16	2.57039	3.03286	2.65546	5.33984	5.73228	6.1437
ENSG00000110171	TRIM3	11	6448613	6474459	-	207.989	-1.31987	-1.47865	2.32058e-16	1.18232	1.34834	1.22999	0.48662	0.384954	0.480042
ENSG00000141682	PMAIP1	18	59899948	59904306	+	1494.86	0.7306	0.75361	4.28378e-16	13.9518	13.7613	13.3564	22.3877	23.9342	22.9197
ENSG00000162636	FAM102B	1	108560089	108644900	+	6384.73	0.645062	0.66082	5.95605e-16	14.35	14.0183	15.2455	23.2464	22.9816	22.7212
ENSG00000116016	EPAS1	2	46293667	46386703	+	677.4	0.871615	0.912296	6.34557e-16	1.825	1.79005	1.6921	3.2254	3.25774	3.51002
ENSG00000027001	MIPEP	13	23730189	23889419	-	944.599	-0.837677	-0.873562	6.50906e-16	9.33532	9.8014	10.4476	5.27112	5.61565	5.25578
ENSG00000115461	IGFBP5	2	216672105	216695525	-	1853.45	-0.885414	-0.928284	6.72358e-16	9.35724	10.8155	10.9348	5.95096	5.11934	5.27433
ENSG00000197956	S100A6	1	153534599	153536244	-	842.292	-1.09212	-1.17726	6.72358e-16	36.6554	33.0563	29.5004	12.9216	16.9509	13.9825
ENSG00000160867	FGFR4	5	177086886	177098144	+	105.174	-1.62292	-1.99391	6.85779e-16	0.947996	0.946187	0.974483	0.175303	0.261231	0.286894
ENSG00000107968	MAP3K8	10	30433937	30461833	+	531.79	0.973219	1.03171	7.8826e-16	2.50928	2.91647	2.57339	5.23062	5.78854	5.33813
ENSG00000136167	LCP1	13	46125920	46211871	-	522.309	0.94952	1.00369	8.73477e-16	2.0364	1.7652	1.86439	3.72169	3.95842	3.675
ENSG00000167552	TUBA1A	12	49184796	49189324	-	1502.64	-0.95971	-1.01693	1.68656e-15	18.349	15.9609	14.1718	7.43244	8.28803	8.2412
ENSG00000101384	JAG1	20	10637684	10674107	-	2034.04	-1.01558	-1.08464	1.83801e-15	8.11663	9.4002	9.19591	4.77203	3.49485	4.33043
ENSG00000105514	RAB3D	19	11322046	11346270	-	3397.18	-0.645364	-0.661784	2.24711e-15	26.5129	25.2435	25.9679	16.9067	16.0887	16.1297
ENSG00000163638	ADAMTS9	3	64515654	64688000	-	793.929	-0.976088	-1.03735	2.50074e-15	2.54491	2.81171	2.88999	1.50318	1.33022	1.18045
ENSG00000079257	LXN	3	158645822	158672693	-	10522.5	0.777566	0.80728	3.11809e-15	155.202	134.79	129.63	242.029	255.86	236.391
ENSG00000105971	CAV2	7	116287380	116508541	+	1502.75	0.743904	0.769762	3.14723e-15	4.44338	4.45385	4.33446	7.69152	7.84058	7.02108
ENSG00000081277	PKP1	1	201283452	201332993	+	112.96	-1.51831	-1.81912	3.30244e-15	0.802661	0.797872	0.73434	0.189842	0.212776	0.262093
ENSG00000109099	PMP22	17	15229777	15265326	-	292.263	-1.34983	-1.53939	3.66428e-15	4.50679	4.46869	3.29188	1.38506	1.64296	1.18411
ENSG00000110975	SYT10	12	33374238	33439819	-	1024.91	0.868141	0.910866	4.55674e-15	3.74941	3.68579	4.117	7.8945	7.11581	6.69943
ENSG00000229807	XIST	X	73820651	73852753	-	1115.41	-1.16372	-1.27658	4.86553e-15	1.99021	2.07578	2.46758	1.09369	0.733892	0.86888
ENSG00000166920	C15orf48	15	45430529	45448761	+	117.484	1.62369	2.02699	5.69658e-15	1.1259	0.922225	0.669862	3.2493	4.44651	3.37725
ENSG00000077782	FGFR1	8	38411138	38468834	-	129.392	-1.50821	-1.80721	5.7046e-15	0.369957	0.442181	0.494123	0.109524	0.122999	0.141836
ENSG00000143333	RGS16	1	182598623	182604408	-	320.119	1.41972	1.65275	6.09014e-15	2.2615	1.7234	1.26279	4.78355	5.82886	5.89385
ENSG00000166821	PEX11A	15	89677764	89690783	-	1873.93	0.695704	0.717258	7.59547e-15	12.6378	11.9933	12.2373	20.7945	20.6013	19.2018
ENSG00000196776	CD47	3	108043298	108091025	-	4717.98	0.688314	0.709224	8.34985e-15	12.2253	12.2802	12.9021	21.8279	19.969	19.3554
ENSG00000188959	C9orf152	9	110190048	110208189	-	188.404	-1.46311	-1.73152	9.12207e-15	2.4155	2.93117	2.7596	1.0772	0.631894	0.72867
ENSG00000111912	NCOA7	6	125781161	125932030	+	686.248	0.806896	0.841813	1.19829e-14	1.71331	1.66857	1.8022	3.09681	3.11876	3.07377
ENSG00000196620	UGT2B15	4	68537413	68670628	-	2073.34	-0.933315	-0.989418	1.44165e-14	31.6254	34.4767	37.7017	20.0361	16.3131	15.9186
ENSG00000070190	DAPP1	4	99816833	99870154	+	109.543	1.50294	1.80882	1.55795e-14	0.32147	0.269905	0.291836	0.950614	1.20194	0.936707
ENSG00000143061	IGSF3	1	116574399	116667755	-	1891.51	-0.79782	-0.831808	1.55795e-14	8.53453	8.95765	9.49635	5.1397	4.59054	5.43868
ENSG00000115468	EFHD1	2	232606057	232682781	+	243.224	-1.13171	-1.23929	1.60519e-14	3.06274	3.09102	3.08373	1.26798	1.44666	1.19158
ENSG00000119636	BBOF1	14	74019353	74082863	+	982.088	-1.06126	-1.14813	2.01806e-14	6.67159	8.70902	8.78057	4.09657	3.41311	3.38856
ENSG00000263639	MSMB	10	46033307	46046269	-	307.524	-1.19746	-1.32924	2.03964e-14	24.2115	24.534	25.0641	11.3683	10.3781	7.53248
ENSG00000134202	GSTM3	1	109733932	109741038	-	1373.39	-0.917649	-0.971518	2.1272e-14	11.5803	10.1935	9.80529	4.69733	5.81737	5.59269
ENSG00000134070	IRAK2	3	10164865	10243743	+	35.3785	1.93422	3.28856	2.68998e-14	0.0481698	0.0652657	0.0415714	0.434015	0.569145	0.517093
ENSG00000132746	ALDH3B2	11	67662162	67681200	-	291.882	-1.19868	-1.33403	3.5357e-14	3.6452	3.7875	3.21514	1.14018	1.47623	1.61667
ENSG00000230836	LINC01293	2	74940258	74942670	+	1081.66	0.955123	1.01786	4.05777e-14	13.6689	15.7293	17.1937	35.2485	29.9642	29.109
ENSG00000163131	CTSS	1	150730196	150765957	-	88.5451	1.54086	1.89742	4.10541e-14	0.221085	0.231191	0.279678	0.936752	0.966132	0.819189
ENSG00000187231	SESTD1	2	179101692	179264790	-	2051.96	0.788128	0.821952	4.32028e-14	3.55432	3.45517	3.76581	7.03823	5.99436	6.01212
ENSG00000164294	GPX8	5	55160118	55167071	+	391.603	1.01522	1.09225	4.35113e-14	1.90851	1.83361	1.59093	3.89252	4.00678	3.46532
ENSG00000173193	PARP14	3	122680618	122730840	+	1895.4	0.90609	0.959309	4.98397e-14	3.2886	3.48291	3.34563	7.67721	5.97559	6.01621
ENSG00000150540	HNMT	2	137964020	138016364	+	376.543	1.06069	1.15122	6.49216e-14	1.21452	1.50081	1.33955	3.24839	3.08184	2.67266
ENSG00000198189	HSD17B11	4	87336610	87391386	-	729.379	0.887865	0.938245	6.83516e-14	5.36449	5.84405	5.73821	11.7706	11.0273	9.65806
ENSG00000086062	B4GALT1	9	33104082	33167356	-	2052.75	0.800796	0.837073	7.52312e-14	8.74895	7.50468	8.54303	14.7374	15.8848	13.6605
ENSG00000108018	SORCS1	10	106573663	107164534	-	145.005	-1.33597	-1.54494	8.16227e-14	0.524389	0.643359	0.620016	0.200262	0.214021	0.198135
ENSG00000165105	RASEF	9	82979585	83063177	-	1691.16	0.808956	0.846971	1.14195e-13	5.04303	4.7112	5.23729	10.0172	8.53312	8.40749
ENSG00000116991	SIPA1L2	1	232397965	232561558	-	1151.61	-0.820336	-0.860129	1.14341e-13	5.26033	5.25386	5.51115	3.14166	2.59434	3.09592
ENSG00000111052	LIN7A	12	80792520	80937925	-	1279.32	0.705951	0.730731	1.26107e-13	4.03875	3.68664	3.95278	6.57173	6.53749	6.26443
ENSG00000204264	PSMB8	6	32840717	32844703	-	89.2273	1.48919	1.81606	1.26107e-13	0.501821	0.555269	0.56541	2.0648	1.76678	1.88198
ENSG00000173432	SAA1	11	18266174	18269977	+	18.8579	1.93955	7.89724	1.30925e-13	0	0	0	1.14611	1.3349	1.58462
ENSG00000143515	ATP8B2	1	154325553	154351307	+	1114.21	-0.94878	-1.0131	1.40813e-13	4.98541	5.51489	5.72709	3.04651	2.26891	2.72618
ENSG00000135124	P2RX4	12	121209857	121234106	+	749.963	-0.86881	-0.917149	1.44774e-13	3.27543	3.4353	3.19732	1.54892	1.79277	1.91027
ENSG00000164850	GPER1	7	1082208	1093815	+	105.34	-1.55131	-1.95324	1.78457e-13	1.36242	1.5737	1.44073	0.297631	0.314756	0.527944
ENSG00000119508	NR4A3	9	99821855	99866891	+	394.932	-1.02996	-1.11612	2.2059e-13	2.05363	2.48058	2.52253	1.01513	1.07031	1.17389
ENSG00000172602	RND1	12	48857145	48865898	-	220.759	1.271	1.45161	2.41883e-13	1.01317	1.07095	1.05904	2.22434	3.14019	3.24112
ENSG00000099250	NRP1	10	33177492	33336262	-	1279.33	-0.712583	-0.738755	2.54729e-13	4.02516	3.73672	3.69041	2.35896	2.307	2.19439
ENSG00000100577	GSTZ1	14	77320884	77331597	+	1976.11	-0.691492	-0.715352	2.6808e-13	8.19383	8.05288	7.64362	4.67929	4.68051	5.19714
ENSG00000153132	CLGN	4	140388455	140427968	-	231.349	1.04734	1.13948	2.95023e-13	1.30302	1.28672	1.21934	2.79421	2.7855	2.81336
ENSG00000174669	SLC29A2	11	66362521	66372214	-	389.264	-0.913749	-0.972428	3.11802e-13	5.06675	5.38214	5.18133	2.52316	2.66122	2.78865
ENSG00000119514	GALNT12	9	98807699	98850081	+	491.278	-0.841294	-0.886558	4.11788e-13	5.42468	5.73192	5.60802	3.12262	3.01598	2.92584
ENSG00000221963	APOL6	22	35648395	35668409	+	98.1666	1.42442	1.71556	4.82384e-13	0.127879	0.119039	0.126372	0.436132	0.359083	0.431188
ENSG00000116729	WLS	1	68098473	68233120	-	227.966	1.11886	1.23695	4.96161e-13	0.954641	0.732471	0.820786	2.01602	1.98264	1.90653
ENSG00000189212	DPY19L2P1	7	35079989	35186041	-	834.784	0.841214	0.886773	5.05916e-13	1.78774	1.88243	2.17341	3.73167	3.65638	3.41245
ENSG00000184384	MAML2	11	95976598	96343180	-	261.815	1.09044	1.19937	6.15021e-13	0.637212	0.585168	0.621211	1.61183	1.28862	1.33007
ENSG00000116106	EPHA4	2	221418027	221574202	-	1585.51	-0.69785	-0.72335	7.64339e-13	7.70692	6.84007	7.0122	4.23045	4.45321	4.37412
ENSG00000124664	SPDEF	6	34537802	34556333	-	2083.03	-1.1005	-1.21443	8.71419e-13	45.9824	41.2716	38.1652	13.5372	18.7682	21.7692
ENSG00000102316	MAGED2	X	54807599	54816012	+	5522.71	-0.677428	-0.700805	9.18217e-13	66.8412	62.4435	62.5139	35.9923	40.0369	41.9865
ENSG00000104755	ADAM2	8	39743735	39838289	-	93.8756	-1.44512	-1.77	9.66125e-13	1.4191	1.3694	1.32914	0.405889	0.341193	0.464984
ENSG00000139112	GABARAPL1	12	10212458	10223130	+	399.612	0.909495	0.97002	1.07796e-12	1.98853	1.69684	1.76591	3.49987	3.49163	3.68731
ENSG00000124107	SLPI	20	45252239	45254564	-	88.6575	1.44037	1.76205	1.29899e-12	2.17159	1.75449	1.6601	6.39165	6.04738	6.50865
ENSG00000107984	DKK1	10	52314296	52318042	+	1873.02	-0.756994	-0.790787	1.44935e-12	30.2587	28.8736	29.6238	16.6654	19.1159	15.4964
ENSG00000130707	ASS1	9	130444929	130501274	+	926.321	1.01794	1.10739	1.58317e-12	6.3574	4.71037	4.81062	9.93245	12.0043	12.2757
ENSG00000184867	ARMCX2	X	101655281	101659891	-	431.524	0.9332	1.00046	1.81391e-12	2.4776	2.14083	1.99028	4.17827	4.59443	4.44884
ENSG00000197506	SLC28A3	9	84275457	84340683	-	35.5551	1.82358	3.23448	1.97871e-12	0.0331376	0.0628577	0.0142992	0.340373	0.338142	0.369407
ENSG00000102313	ITIH6	X	54748899	54798240	-	68.8079	-1.61441	-2.19359	2.30791e-12	0.46654	0.64098	0.588269	0.1485	0.125671	0.0945115
ENSG00000110318	CEP126	11	101915015	102001058	+	260.027	-1.04741	-1.14851	2.60094e-12	1.13826	1.23498	1.23445	0.601643	0.476693	0.5497
ENSG00000156050	FAM161B	14	73931501	73950414	-	1092.32	-0.81213	-0.856118	3.81502e-12	7.00645	8.3087	7.63677	4.61037	3.89105	4.17871
ENSG00000182348	ZNF804B	7	88759368	89337057	+	110.517	-1.36678	-1.64305	3.81502e-12	0.941323	0.921897	1.08685	0.335569	0.346192	0.258748
ENSG00000164237	CMBL	5	10275875	10308026	-	876.601	-0.704944	-0.733171	4.7854e-12	8.82574	8.89039	9.44524	5.46641	5.58419	5.28282
ENSG00000085276	MECOM	3	169083499	169663618	-	766.841	0.703987	0.732129	4.97307e-12	1.693	1.72806	1.80004	2.89282	2.88046	2.89928
ENSG00000152137	HSPB8	12	119178642	119221131	+	549.083	1.03035	1.12842	5.15676e-12	3.8885	2.98855	3.06293	6.31098	8.24396	7.16927
ENSG00000166888	STAT6	12	57095408	57132139	-	587.745	-0.830728	-0.878945	5.82835e-12	2.91307	2.84695	2.84044	1.58252	1.39106	1.70851
ENSG00000250722	SEPP1	5	42799880	42887392	-	264.606	1.13491	1.27374	6.38137e-12	0.716341	0.867238	0.661854	1.99324	1.91153	1.5223
ENSG00000165507	C10orf10	10	44970981	44978810	-	198.987	1.12038	1.25368	6.85892e-12	1.08616	1.13698	1.0288	2.2429	2.66174	2.86012
ENSG00000106078	COBL	7	51016212	51316818	-	1522.54	-0.732693	-0.765103	7.01539e-12	3.34572	3.74986	3.92197	2.28821	2.05343	2.14102
ENSG00000148219	ASTN2	9	116425225	117415070	-	287.589	-1.01217	-1.10674	8.1514e-12	1.26056	1.26685	1.3769	0.550695	0.568824	0.69772
ENSG00000197555	SIPA1L1	14	71320449	71741229	+	3030.9	-0.627256	-0.647224	8.20289e-12	7.86315	8.14815	8.56837	5.50497	4.9462	5.24329
ENSG00000162105	SHANK2	11	70467856	71252577	-	528.214	-0.963257	-1.04352	9.43854e-12	0.885077	1.1107	1.15706	0.542786	0.471421	0.515695
ENSG00000026950	BTN3A1	6	26402237	26415216	+	63.1259	1.57608	2.1352	9.54662e-12	0.129626	0.122942	0.0957109	0.615898	0.481908	0.430834
ENSG00000182836	PLCXD3	5	41306954	41510628	-	473.733	0.857785	0.912646	1.06576e-11	1.12229	1.11734	1.26732	2.36988	2.07462	2.15491
ENSG00000178538	CA8	8	60187347	60281412	-	336.583	-0.952697	-1.03053	1.06988e-11	1.97695	2.29168	2.17828	1.1397	1.05433	0.958266
ENSG00000137502	RAB30	11	82973133	83071923	-	5639.93	-0.906282	-0.972177	1.12616e-11	15.7598	17.1009	19.2148	10.5378	8.37446	7.62843
ENSG00000122641	INHBA	7	41685114	41703108	-	146.413	-1.24997	-1.45577	1.16257e-11	0.846451	0.787714	0.717686	0.329149	0.29509	0.229921
ENSG00000175984	DENND2C	1	114582848	114670422	-	816.14	0.720553	0.752075	1.29086e-11	2.23093	2.11896	2.4155	3.74401	3.81266	3.83591
ENSG00000174804	FZD4	11	86945679	86955391	-	496.715	-0.937947	-1.01278	1.42827e-11	2.57762	2.12141	2.71949	1.25717	1.13502	1.2854
ENSG00000118777	ABCG2	4	88090264	88231322	-	396.196	0.973178	1.05802	1.50355e-11	1.58699	1.30822	1.4784	2.63171	3.30835	3.1649
ENSG00000254337	RP11-865I6.2	8	68848742	68852763	-	420.837	1.06362	1.17876	1.51376e-11	15.2185	12.1826	13.917	27.5917	37.6171	28.2463
ENSG00000254087	LYN	8	55879813	56014168	+	703.956	0.728002	0.760812	1.53195e-11	2.40261	2.33017	2.23569	4.00343	4.0646	3.73513
ENSG00000243955	GSTA1	6	52791664	52803910	-	90.1438	1.34604	1.62669	1.62772e-11	1.17605	1.13772	1.25516	3.41202	3.80231	3.80683
ENSG00000137801	THBS1	15	39581079	39599466	+	5236.9	-0.56138	-0.575951	1.73772e-11	19.4533	18.5694	18.4246	13.2119	12.2562	12.3973
ENSG00000070731	ST6GALNAC2	17	76563710	76586956	-	4406.54	-0.57175	-0.587181	1.75165e-11	19.0557	19.8507	18.8255	13.4807	12.4902	12.4555
ENSG00000150676	CCDC83	11	85855101	85920021	+	592.027	0.853441	0.908876	1.95834e-11	4.8769	4.6447	4.86941	10.1889	8.72158	8.08989
ENSG00000175874	CREG2	2	101345551	101387595	-	271.476	0.933234	1.00795	2.0179e-11	0.697249	0.661295	0.722278	1.44613	1.40305	1.33213
ENSG00000104213	PDGFRL	8	17576433	17644071	+	465.55	0.859689	0.916612	2.03886e-11	3.90014	3.7179	3.41597	6.30022	7.20649	7.33251
ENSG00000249242	TMEM150C	4	82483170	82562357	-	2828.41	0.638592	0.660836	2.86616e-11	16.3094	16.1805	16.7499	28.1993	25.3963	24.2381
ENSG00000163874	ZC3H12A	1	37474552	37484379	+	717.719	1.23821	1.44585	3.13164e-11	3.20649	3.6027	3.38331	6.14952	9.57816	12.0562
ENSG00000153294	ADGRF4	6	47685864	47722021	+	246.475	1.00429	1.10313	3.88359e-11	1.37828	1.09269	1.33791	2.68366	2.66607	2.82925
ENSG00000135596	MICAL1	6	109444062	109465968	-	643.322	-0.957508	-1.04162	4.005e-11	2.85672	3.84344	3.41668	1.60251	1.47708	1.84074
ENSG00000184500	PROS1	3	93873033	93974066	-	227.523	0.966909	1.0539	4.06011e-11	0.936205	0.898195	0.920827	2.00009	1.8717	1.84555
ENSG00000121039	RDH10	8	73294612	73325281	+	1488.08	-0.792725	-0.837806	4.20842e-11	8.85115	10.4155	10.3132	6.19329	5.26084	5.09017
ENSG00000119699	TGFB3	14	75958099	75982991	-	342.148	-0.976764	-1.06722	4.37136e-11	2.45825	2.78946	2.52912	1.44584	1.16132	1.09953
ENSG00000136068	FLNB	3	58008400	58172251	+	11158.8	-0.965799	-1.05312	4.89215e-11	22.762	32.7702	33.4793	15.1753	12.6173	15.1058
ENSG00000197119	SLC25A29	14	100291111	100306547	-	1711.11	-0.974304	-1.06433	4.89215e-11	6.73907	9.68651	9.19492	4.33356	3.54732	4.37415
ENSG00000164741	DLC1	8	13083361	13604610	-	390.545	-0.842438	-0.89802	5.12747e-11	1.16524	1.06429	1.04685	0.604954	0.565774	0.587452
ENSG00000093134	VNN3	6	132722787	132734765	-	23.661	1.74501	4.12173	5.88193e-11	0.0249276	0.0295528	0	0.251553	0.31238	0.396244
ENSG00000059728	MXD1	2	69897688	69942945	+	1800.96	0.678049	0.705847	6.21837e-11	5.87971	5.76623	6.13279	10.611	9.43008	8.94923
ENSG00000184254	ALDH1A3	15	100877714	100916626	+	212.572	1.15235	1.31897	7.37338e-11	0.635325	0.567119	0.535156	1.14711	1.66516	1.52415
ENSG00000180881	CAPS2	12	75275979	75390928	-	175.376	1.0511	1.17119	7.87935e-11	0.433565	0.434998	0.461791	1.07121	0.969896	0.952743
ENSG00000108582	CPD	17	30378905	30469989	+	7396.45	-0.7343	-0.770568	8.09816e-11	18.9074	20.1925	22.2701	13.5173	11.1949	11.2595
ENSG00000149573	MPZL2	11	118253403	118264536	-	2469.96	0.563843	0.579609	8.17828e-11	11.8856	11.1341	11.3426	17.0155	17.6496	16.68
ENSG00000165288	BRWD3	X	80670854	80809688	-	657.313	1.06816	1.19532	8.17828e-11	0.768469	0.949108	0.878295	2.49842	1.60422	1.84172
ENSG00000119723	COQ6	14	73949926	73963670	+	1311.79	-0.664375	-0.690849	8.71686e-11	6.35942	6.95629	6.66288	3.82554	4.28114	4.27373
ENSG00000151690	MFSD6	2	190408355	190509205	+	709.713	-0.694747	-0.725423	9.74955e-11	4.14501	4.05189	3.89732	2.53659	2.36558	2.41201
ENSG00000169896	ITGAM	16	31259990	31332892	+	38.5891	1.6228	2.48136	9.74955e-11	0.0592323	0.0642034	0.0468586	0.288192	0.328719	0.336265
ENSG00000050344	NFE2L3	7	26152240	26187125	+	516.443	0.794177	0.841377	9.93485e-11	2.63991	2.33794	2.20365	4.36888	4.29783	4.19797
ENSG00000213694	S1PR3	9	88991447	89005010	+	534.962	0.732168	0.768686	1.13383e-10	1.27314	1.19191	1.26257	2.11365	2.06549	2.17213
ENSG00000067798	NAV3	12	77830905	78213008	+	64.3557	1.43617	1.86473	1.20751e-10	0.0687684	0.0754134	0.0605847	0.262947	0.226214	0.257754
ENSG00000172469	MANEA	6	95577543	95609457	+	717.417	0.762237	0.803977	1.24128e-10	2.66156	2.62074	3.02874	5.036	4.9972	4.46713
ENSG00000134339	SAA2	11	18239223	18248643	-	15.9751	1.70451	5.7777	1.24165e-10	0.0107624	0.0102075	0	0.380125	0.377633	0.404364
ENSG00000113594	LIFR	5	38474963	38608354	-	557.386	0.818628	0.871538	1.36975e-10	0.913141	0.90246	0.923468	1.89342	1.5367	1.57937
ENSG00000187068	C3orf70	3	185078050	185153014	-	179.926	-1.09607	-1.24192	1.68534e-10	1.251	1.05936	1.22685	0.558457	0.498807	0.434335
ENSG00000104626	ERI1	8	9002147	9116746	+	1085.49	0.654566	0.680695	1.85775e-10	3.78757	3.37865	3.60566	5.51164	5.80479	5.95066
ENSG00000173467	AGR3	7	16859405	16881987	-	3625.67	-0.757121	-0.7989	2.02938e-10	102.897	113.307	111.175	71.0748	63.359	53.6847
ENSG00000089127	OAS1	12	112906777	112933222	+	567.585	0.812479	0.865153	2.10325e-10	2.3498	2.37108	1.98541	3.83801	4.40178	3.97672
ENSG00000185052	SLC24A3	20	19212646	19722937	+	1950.53	-0.663211	-0.690669	2.20541e-10	15.8994	17.3626	17.2417	11.3308	9.56885	10.3915
ENSG00000159388	BTG2	1	203305491	203309602	+	3005.12	0.711124	0.745423	2.207e-10	22.8986	22.4105	21.8476	34.7625	34.8506	43.0021
ENSG00000109861	CTSC	11	88293592	88337787	-	1259.97	0.650137	0.676085	2.55397e-10	2.49941	2.24315	2.26299	3.77224	3.88426	3.53298
ENSG00000168675	LDLRAD4	18	13217498	13652755	+	98.9786	-1.24913	-1.49915	2.9427e-10	0.240266	0.246866	0.231833	0.0811807	0.0788564	0.0950668
ENSG00000130294	KIF1A	2	240713764	240820308	-	89.0693	-1.40274	-1.81873	3.14416e-10	0.240513	0.312733	0.373007	0.100313	0.0753496	0.0868896
ENSG00000240216	CPHL1P	3	149229356	149291800	-	114.938	1.32872	1.64979	3.14416e-10	0.389921	0.335144	0.441667	1.54472	1.12995	0.977255
ENSG00000144746	ARL6IP5	3	69084944	69106066	+	1819.42	0.602458	0.623147	3.43223e-10	16.4031	15.2779	15.1664	24.5752	24.9143	22.6462
ENSG00000120549	KIAA1217	10	23694746	24547848	+	636.893	0.866481	0.933615	3.80168e-10	1.05127	1.14074	1.26416	2.38868	1.86966	2.34506
ENSG00000263528	IKBKE	1	206470476	206496889	+	300.001	1.03641	1.16094	3.93095e-10	1.35298	1.40913	1.26677	2.45632	2.93936	3.62707
ENSG00000092964	DPYSL2	8	26514275	26658178	+	861.964	-0.690061	-0.722133	4.02859e-10	4.36399	4.01969	4.16804	2.73525	2.37233	2.49991
ENSG00000152270	PDE3B	11	14643723	14872044	+	931.12	-0.722334	-0.759821	4.96693e-10	2.6697	2.7068	2.87352	1.77935	1.64454	1.44375
ENSG00000131459	GFPT2	5	180300690	180353387	-	111.063	1.18911	1.40309	6.42893e-10	0.330938	0.375697	0.343303	0.8349	0.911114	1.03616
ENSG00000145685	LHFPL2	5	78485215	78770021	-	807.91	0.718129	0.755504	6.88973e-10	2.18737	1.858	2.16908	3.61574	3.31341	3.56036
ENSG00000164919	COX6C	8	99873200	99894062	-	21783.9	-0.539243	-0.55436	7.00411e-10	242.869	226.282	227.973	158.346	167.154	149.194
ENSG00000180914	OXTR	3	8750408	8769628	-	141.301	-1.09756	-1.25736	7.37199e-10	1.17344	1.22372	1.24564	0.555911	0.518998	0.445026
ENSG00000197747	S100A10	1	151982915	151994390	-	2158.33	-0.757449	-0.802083	7.61252e-10	55.6249	46.9668	44.0417	29.5477	29.3346	25.1852
ENSG00000118855	MFSD1	3	158732198	158829719	+	3149.33	0.505817	0.518272	7.76303e-10	13.2667	13.3564	13.7638	19.7307	19.2378	18.87
ENSG00000196730	DAPK1	9	87497228	87708633	+	198.869	1.04382	1.1774	8.49596e-10	0.398255	0.326676	0.403693	0.848588	0.748607	0.956583
ENSG00000064270	ATP2C2	16	84368527	84464187	+	1183.9	-0.672757	-0.703555	9.32574e-10	5.20305	5.61808	5.62931	3.38852	3.064	3.65574
ENSG00000198879	SFMBT2	10	7158624	7411486	-	256.875	-0.896899	-0.976219	9.48302e-10	0.874144	0.975241	0.972271	0.492096	0.455675	0.487184
ENSG00000177076	ACER2	9	19409059	19452020	+	452.958	0.7267	0.766332	1.02829e-09	4.17672	4.22544	3.95734	7.13284	7.0324	6.85587
ENSG00000150347	ARID5B	10	61901300	62096944	+	1256.48	0.608777	0.631372	1.09472e-09	3.41141	3.24107	3.30768	5.45862	5.10277	4.86184
ENSG00000134595	SOX3	X	140502987	140505503	-	348.77	-0.849238	-0.915879	1.14862e-09	4.91357	5.17499	4.84178	2.30625	2.76845	2.84843
ENSG00000164128	NPY1R	4	163323961	163344832	-	2082.38	0.639007	0.665418	1.15183e-09	9.97708	10.6101	11.1886	18.3354	16.2679	15.7848
ENSG00000029725	RABEP1	17	5282265	5385812	+	5743.08	-0.5979	-0.619414	1.27199e-09	28.4378	29.3626	30.0516	21.026	18.345	17.8082
ENSG00000138061	CYP1B1	2	38066973	38109902	-	9322.71	0.634178	0.66009	1.27199e-09	31.6278	32.2308	35.2272	53.0117	46.9059	56.6639
ENSG00000176171	BNIP3	10	131966455	131982013	-	1305.76	-0.672879	-0.704742	1.83533e-09	9.08306	8.13657	7.8492	5.513	5.09332	4.76764
ENSG00000146072	TNFRSF21	6	47231532	47309905	-	1290.94	0.730163	0.771654	1.86452e-09	8.04709	6.9935	6.83354	11.0253	12.9916	13.3339
ENSG00000123992	DNPEP	2	219373546	219400022	-	3906.57	-0.759831	-0.807259	2.01581e-09	30.6308	27.9228	28.0472	13.699	16.9845	18.8175
ENSG00000197879	MYO1C	17	1464098	1492812	-	3291.99	-0.662836	-0.693366	2.01995e-09	13.4393	13.99	13.7179	7.62513	8.19413	9.63603
ENSG00000118985	ELL2	5	95885098	95962071	-	711.655	0.628403	0.654201	2.07611e-09	2.10962	2.01325	2.10103	3.27997	3.27077	3.24233
ENSG00000106605	BLVRA	7	43758680	43807342	+	1100.4	-0.636085	-0.663058	2.32083e-09	20.48	20.2853	20.3156	11.6717	13.6734	13.2379
ENSG00000126878	AIF1L	9	131096476	131123152	+	3277.97	-0.482699	-0.494095	2.47463e-09	20.069	19.4803	20.1155	14.2581	14.0626	14.0398
ENSG00000137834	SMAD6	15	66702228	66782848	+	153.845	-1.07373	-1.23283	2.48898e-09	0.65217	0.716764	0.707367	0.275396	0.25956	0.351894
ENSG00000147872	PLIN2	9	19108375	19149290	-	199.51	1.02775	1.16261	2.52583e-09	0.678604	0.630204	0.688	1.21861	1.60629	1.648
ENSG00000137710	RDX	11	110174880	110296722	-	12666.1	0.558759	0.576768	2.55788e-09	43.9073	40.5052	42.7841	68.2731	62.2486	59.1827
ENSG00000269889	RP11-816J6.3	3	169769649	169772043	+	110.397	1.15444	1.36474	2.80738e-09	2.07551	1.99546	1.97523	4.87753	5.95006	4.72486
ENSG00000248663	LINC00992	5	117415509	117546298	+	646.578	-0.656781	-0.686975	2.82121e-09	18.4997	19.1553	19.85	12.289	11.7358	11.6864
ENSG00000186417	GLDN	15	51341629	51408013	+	603.298	0.81413	0.875132	3.09634e-09	1.44264	1.68963	1.78019	3.09783	2.64028	3.27736
ENSG00000186594	MIR22HG	17	1711493	1717174	-	703.621	0.780373	0.833929	3.73568e-09	4.66355	4.78088	4.51772	6.99643	8.81144	9.0938
ENSG00000157613	CREB3L1	11	46277661	46321422	+	38.6814	-1.53197	-2.51807	3.82788e-09	0.350287	0.557461	0.436376	0.0674019	0.0744001	0.0943741
ENSG00000006047	YBX2	17	7288252	7294615	-	355.671	-0.850619	-0.922407	4.02392e-09	2.66772	2.98303	2.6651	1.66291	1.3138	1.41001
ENSG00000206503	HLA-A	6	29941260	29945884	+	2088.01	0.741039	0.786494	4.13342e-09	17.2817	15.5266	13.8204	23.7852	26.921	29.7404
ENSG00000104856	RELB	19	45001430	45038198	+	122.546	1.2227	1.49596	4.20288e-09	0.576494	0.599197	0.564542	1.22528	1.66258	2.03133
ENSG00000179542	SLITRK4	X	143622790	143635777	-	367.148	-0.759761	-0.809407	4.52201e-09	1.46539	1.42553	1.43483	0.875055	0.791822	0.800412
ENSG00000236699	ARHGEF38	4	105552620	105708093	+	89.8639	1.26777	1.5902	4.61693e-09	0.17077	0.122973	0.194229	0.522574	0.424038	0.520969
ENSG00000140391	TSPAN3	15	77041404	77083984	-	1448.46	-0.594369	-0.616957	4.70535e-09	5.89195	5.63357	5.47273	3.42286	3.79591	3.86827
ENSG00000163697	APBB2	4	40810027	41216714	-	1336.36	-0.548945	-0.566542	4.72654e-09	3.46495	3.35296	3.33597	2.27988	2.22553	2.35251
ENSG00000120833	SOCS2	12	93569814	93583487	+	3055.41	-0.624127	-0.650643	5.26146e-09	14.1204	16.7102	14.6018	10.1775	9.71184	9.0473
ENSG00000157240	FZD1	7	91264364	91271326	+	671.793	-0.754684	-0.803944	5.85185e-09	3.14271	3.51281	3.45884	2.05378	1.66503	2.07921
ENSG00000004799	PDK4	7	95583499	95596491	-	428.495	0.70487	0.744391	6.17293e-09	1.97832	1.8914	1.97586	3.3117	3.17036	3.31101
ENSG00000117009	KMO	1	241532134	241595642	+	38.3595	1.51507	2.47537	6.75202e-09	0.0564331	0.0764616	0.0284099	0.279657	0.267722	0.355324
ENSG00000137965	IFI44	1	78649796	78664078	+	43.9226	1.47358	2.23766	6.99331e-09	0.188168	0.30116	0.130252	0.934598	1.03164	0.968701
ENSG00000144749	LRIG1	3	66378797	66501263	-	452.391	-0.859817	-0.936822	7.09079e-09	2.08595	2.35984	2.52235	1.35002	1.01655	1.27567
ENSG00000169116	PARM1	4	74933095	75050115	+	247.69	-0.891192	-0.97873	7.64922e-09	1.59024	1.91917	1.87439	0.918897	0.924807	0.887556
ENSG00000108179	PPIF	10	79347469	79355337	+	3366.95	-0.53621	-0.552992	7.7716e-09	42.2621	40.5334	40.6926	25.971	29.002	29.2082
ENSG00000107014	RLN2	9	5299868	5304969	-	332.652	-0.892601	-0.980711	7.97288e-09	9.37712	9.64066	9.49804	5.55937	5.00589	3.84837
ENSG00000165449	SLC16A9	10	59650761	59736002	-	526.757	0.731532	0.776847	8.18464e-09	2.3324	2.53034	2.36473	3.70666	4.43511	4.24633
ENSG00000132554	RGS22	8	99960936	100131268	-	549.213	-0.897289	-0.987728	9.19486e-09	2.91171	3.21885	3.33747	1.95285	1.52466	1.29005
ENSG00000111801	BTN3A3	6	26440472	26453415	+	54.171	1.36158	1.8549	1.04353e-08	0.118611	0.10446	0.119424	0.486258	0.376901	0.37341
ENSG00000162981	FAM84A	2	14632686	14650814	+	570.941	-0.671292	-0.706451	1.26261e-08	2.2813	2.32363	2.35738	1.30901	1.46881	1.49133
ENSG00000136205	TNS3	7	47275154	47582558	-	268.536	0.879618	0.965806	1.27495e-08	0.379927	0.414291	0.47663	0.843166	0.75362	0.886655
ENSG00000108947	EFNB3	17	7705202	7711378	+	95.3097	-1.24475	-1.57258	1.30759e-08	1.27204	1.05123	1.3257	0.478556	0.288981	0.462234
ENSG00000113742	CPEB4	5	173888280	173961976	+	1382.61	0.55514	0.574387	1.31343e-08	2.99132	2.94773	2.97894	4.57976	4.14623	4.55533
ENSG00000153395	LPCAT1	5	1456480	1523977	-	3096.97	-0.588769	-0.611956	1.32506e-08	15.3094	15.8151	16.4176	10.9919	9.28256	10.8375
ENSG00000108448	TRIM16L	17	18697998	18736118	+	679.953	0.825613	0.895366	1.36654e-08	3.48252	2.83035	2.74268	4.81892	5.81419	6.21659
ENSG00000146674	IGFBP3	7	45912245	45921874	-	297.497	0.841635	0.916143	1.37655e-08	1.37903	1.20349	1.13507	2.13639	2.47064	2.40954
ENSG00000145757	SPATA9	5	95652181	95698711	-	77.2411	1.22792	1.53755	1.47074e-08	0.392218	0.331559	0.437831	1.1831	1.00438	1.18285
ENSG00000169851	PCDH7	4	30720415	31146805	+	2115.71	-0.677058	-0.713636	1.56231e-08	5.39665	6.12423	6.17638	4.08247	3.28331	3.42423
ENSG00000153029	MR1	1	181033425	181061938	+	1712.35	0.544987	0.563341	1.57596e-08	4.09209	4.0513	4.05043	6.41023	5.69026	5.91705
ENSG00000215218	UBE2QL1	5	6448623	6494909	+	43.3966	-1.44706	-2.23704	1.66047e-08	0.527439	0.48971	0.352172	0.112054	0.104362	0.072207
ENSG00000172331	BPGM	7	134646808	134679813	+	243.428	0.843196	0.919142	1.68573e-08	1.87854	1.88911	1.70132	3.23888	3.66717	3.43761
ENSG00000254416	RP11-347E10.1	11	110355130	110406400	+	138.426	1.08496	1.27458	1.88192e-08	2.88474	2.35761	3.3062	6.03896	6.8839	7.76079
ENSG00000012779	ALOX5	10	45374176	45446119	+	26.622	1.49156	2.62271	2.37542e-08	0.0578315	0.0548494	0.0517581	0.308009	0.370409	0.334282
ENSG00000164309	CMYA5	5	79689877	79800240	+	2883.36	0.772135	0.829822	2.41091e-08	3.88112	3.72588	4.46937	8.56534	6.27016	6.6271
ENSG00000117472	TSPAN1	1	46175073	46185958	+	975.832	-0.63381	-0.664234	2.52767e-08	14.0303	14.4693	13.2085	8.12701	9.60978	8.57831
ENSG00000153113	CAST	5	96525267	96779595	+	5787.79	0.486156	0.499396	2.73158e-08	10.9962	10.4383	10.3388	15.6827	14.9718	14.257
ENSG00000152377	SPOCK1	5	136975298	137598379	-	153.872	0.961052	1.08501	2.75601e-08	0.466107	0.38727	0.453788	0.932953	0.897874	0.940753
ENSG00000162433	AK4	1	65147549	65232145	+	547.444	-0.642141	-0.674087	2.82123e-08	2.47333	2.38479	2.46799	1.53601	1.5854	1.46713
ENSG00000107821	KAZALD1	10	101061841	101068131	+	345.955	-0.770665	-0.829134	3.18626e-08	3.2373	3.55483	3.30624	1.78238	1.81226	2.0994
ENSG00000167114	SLC27A4	9	128340646	128361470	+	695.044	-0.883552	-0.976564	3.21861e-08	7.45241	8.223	8.75277	3.23722	4.10451	5.0895
ENSG00000111837	MAK	6	10762723	10838555	-	46.7211	1.35152	1.9002	3.56011e-08	0.102088	0.129098	0.154181	0.486483	0.476187	0.475354
ENSG00000204525	HLA-C	6	31268749	31272130	-	778.911	0.766732	0.824842	3.91401e-08	6.68272	6.11144	5.68892	9.27386	11.0102	12.4753
ENSG00000141337	ARSG	17	68259182	68422731	+	944.473	-0.695007	-0.737094	3.96425e-08	4.42826	5.50787	4.84696	3.11194	3.0505	2.70268
ENSG00000198183	BPIFA1	20	33235995	33243311	+	16.3483	1.45939	5.2135	4.37409e-08	0.022172	0.0420574	0	0.419521	0.889113	1.1214
ENSG00000164626	KCNK5	6	39188973	39229450	-	211.683	-0.952725	-1.07731	4.46745e-08	2.34191	2.14248	1.81827	1.03032	0.855639	1.10656
ENSG00000100906	NFKBIA	14	35401511	35404749	-	7410	0.719951	0.767595	4.57011e-08	64.7427	63.8374	61.983	88.3435	109.838	126.266
ENSG00000129521	EGLN3	14	33924231	34462774	-	845.462	0.607599	0.635217	4.82436e-08	2.59579	2.54226	2.28238	3.67288	3.93451	3.92053
ENSG00000249846	RP11-77P16.4	3	130112550	130120579	+	76.6364	-1.19026	-1.49526	5.08254e-08	1.42059	1.72736	1.57703	0.536055	0.562972	0.57901
ENSG00000144645	OSBPL10	3	31657890	32077580	-	1551.48	0.555889	0.576813	5.19982e-08	3.01801	2.6403	2.91779	4.38255	4.11305	4.29471
ENSG00000163235	TGFA	2	70447280	70554193	-	468.918	0.682547	0.722943	5.2516e-08	1.98002	1.80006	2.10057	3.17382	3.30431	3.22416
ENSG00000164761	TNFRSF11B	8	118923557	118952200	-	901.519	0.604893	0.632299	5.35553e-08	7.18953	6.89117	6.54736	11.486	10.2632	10.2178
ENSG00000188322	SBK1	16	28292519	28323849	+	95.3818	-1.14591	-1.40665	5.60192e-08	0.686581	0.806003	0.792805	0.236199	0.282785	0.346908
ENSG00000106025	TSPAN12	7	120787320	120858402	-	272.367	0.863751	0.953843	6.55488e-08	1.40192	1.70085	1.44019	3.20468	3.04991	2.54006
ENSG00000169245	CXCL10	4	76021117	76023497	-	20.9929	1.47484	3.25293	6.92736e-08	0.122285	0.13531	0.0205206	0.976933	0.893909	0.795198
ENSG00000106004	HOXA5	7	27141052	27143668	-	275.982	0.902666	1.00908	7.77972e-08	3.38387	2.95636	2.51642	5.93335	6.72144	5.1537
ENSG00000103489	XYLT1	16	17101769	17470881	-	215.151	-0.908752	-1.01822	7.84467e-08	0.629474	0.702371	0.826776	0.337943	0.363022	0.365112
ENSG00000223764	RP11-54O7.3	1	916865	921016	-	103.399	-1.25302	-1.65797	8.20763e-08	0.738896	1.24829	1.12756	0.269422	0.289358	0.433776
ENSG00000224903	AC005534.8	7	156654185	156657693	-	63.5746	-1.3058	-1.81641	8.74322e-08	2.77795	4.07461	4.16297	1.30387	0.971493	0.84021
ENSG00000084710	EFR3B	2	25042130	25159137	+	641.038	-0.707288	-0.754624	1.00859e-07	1.9598	1.96821	2.3378	1.18468	1.1684	1.3637
ENSG00000218416	PP14571	2	240449315	240456714	-	444.476	-0.683876	-0.72629	1.01142e-07	4.57873	4.9891	4.55043	2.86915	2.66465	3.00851
ENSG00000244242	IFITM10	11	1732410	1750591	-	446.904	0.767093	0.829098	1.02075e-07	1.86373	1.91017	1.77057	2.90707	3.13287	3.82263
ENSG00000240065	PSMB9	6	32844136	32859585	+	39.3685	1.36096	2.03219	1.02292e-07	0.156041	0.133195	0.125689	0.472399	0.606182	0.620098
ENSG00000103184	SEC14L5	16	4958317	5019158	+	107.023	-1.11678	-1.36343	1.02734e-07	0.547669	0.715969	0.69673	0.252063	0.213313	0.299456
ENSG00000152527	PLEKHH2	2	43637273	43767987	+	334.942	-0.761571	-0.82227	1.0336e-07	1.17464	1.11175	1.30046	0.685518	0.626054	0.718414
ENSG00000081377	CDC14B	9	96490241	96619830	-	313.811	0.712316	0.760913	1.05467e-07	0.623139	0.608389	0.604343	1.01433	1.05075	1.04614
ENSG00000198431	TXNRD1	12	104215779	104350305	+	6893.35	0.495982	0.511261	1.0652e-07	24.1216	21.6713	24.089	31.7073	33.3129	34.5837
ENSG00000135127	CCDC64	12	119989869	120094494	+	1118.37	-0.625666	-0.657608	1.08568e-07	6.22799	7.53175	6.82073	4.23401	4.18435	4.63573
ENSG00000135773	CAPN9	1	230747384	230802003	+	1692.92	-0.490282	-0.505047	1.09014e-07	20.7882	21.7414	20.6329	14.9593	14.4095	15.1471
ENSG00000197496	SLC2A10	20	46709487	46736347	+	2810.51	-0.587746	-0.613926	1.10976e-07	17.0316	19.4495	19.5905	13.3814	11.4915	11.7622
ENSG00000186665	C17orf58	17	67991101	67993649	-	2407.33	-0.488103	-0.502684	1.1113e-07	44.8988	44.997	42.9476	29.5605	31.9725	32.2433
ENSG00000008394	MGST1	12	16347142	16609259	+	3381.82	0.48277	0.496882	1.14466e-07	10.8242	10.1408	10.1297	14.7145	15.2437	13.9146
ENSG00000168785	TSPAN5	4	98470367	98658629	-	277.151	0.768714	0.832046	1.23956e-07	0.787103	0.718981	0.708051	1.34688	1.37443	1.21666
ENSG00000102554	KLF5	13	73054976	73077542	+	2012.88	0.502261	0.518512	1.52797e-07	11.6176	11.8069	11.6353	17.9164	16.1171	16.1833
ENSG00000148344	PTGES	9	129738331	129753047	-	57.6834	1.27484	1.75188	1.55674e-07	0.442446	0.323716	0.381839	1.00459	1.33068	1.53448
ENSG00000138271	GPR87	3	151294086	151316952	-	181.478	0.90485	1.01907	1.74401e-07	2.04673	1.63328	2.14603	3.70352	3.99764	4.09994
ENSG00000231574	KCCAT211	3	177816865	177899224	+	28.6794	1.39645	2.34266	1.78782e-07	0.0797602	0.0907768	0.0883375	0.462809	0.379815	0.472562
ENSG00000177409	SAMD9L	7	93130055	93148369	-	30.9512	1.42209	2.70408	2.01164e-07	0.0335921	0.0446038	0.0169111	0.245766	0.248365	0.126211
ENSG00000168646	AXIN2	17	65528563	65561647	-	165.937	-0.923946	-1.04952	2.15545e-07	1.08236	1.34409	1.10363	0.566951	0.563234	0.576592
ENSG00000166750	SLFN5	17	35243036	35273655	+	2508.14	0.513402	0.531219	2.20542e-07	5.42966	5.19213	5.17618	8.18724	7.08743	7.55515
ENSG00000133657	ATP13A3	3	194402672	194498364	-	8221.18	0.543012	0.564324	2.2821e-07	14.0789	15.3265	16.7038	24.3545	22.1974	21.6266
ENSG00000266094	RASSF5	1	206507530	206589283	+	116.581	1.06205	1.27762	2.44794e-07	0.327785	0.215227	0.301018	0.667918	0.622915	0.754752
ENSG00000049759	NEDD4L	18	58044367	58401540	+	1387.51	0.500603	0.517283	2.70796e-07	1.95817	1.97143	1.90872	2.86206	2.6402	2.85548
ENSG00000111674	ENO2	12	6913745	6923698	+	262.973	-0.761418	-0.826303	2.70796e-07	2.23947	2.03372	2.20409	1.14409	1.25586	1.25402
ENSG00000116044	NFE2L2	2	177227595	177392697	-	2420.84	0.511184	0.529017	2.75942e-07	9.20394	9.15897	8.97642	13.8905	13.5282	12.0201
ENSG00000078246	TULP3	12	2877223	2941140	+	583.016	0.659265	0.699584	2.84159e-07	4.21944	3.71602	3.58076	6.14935	5.84466	6.71801
ENSG00000183098	GPC6	13	93226842	94407401	+	823.451	-0.582645	-0.609708	2.84159e-07	4.39486	4.12255	4.17127	2.96352	2.79085	2.55427
ENSG00000144452	ABCA12	2	214931542	215138428	-	1406.22	0.621231	0.654533	2.91433e-07	3.05708	3.21329	3.29844	5.65112	4.43066	4.98048
ENSG00000111816	FRK	6	115931149	116060758	-	993.604	0.69538	0.743602	3.01448e-07	1.52177	1.41409	1.69637	2.95251	2.27024	2.53155
ENSG00000081760	AACS	12	125065379	125143333	+	1070.53	-0.573892	-0.599803	3.02359e-07	2.10282	2.17659	2.32865	1.47279	1.3381	1.55164
ENSG00000214194	LINC00998	7	113116718	113118613	-	325.017	0.787208	0.86041	3.06238e-07	3.52693	3.57286	2.94016	5.43757	6.74845	6.04657
ENSG00000196611	MMP1	11	102789920	102798160	-	30.9083	-1.36374	-2.25935	3.10705e-07	0.693488	0.761581	0.685991	0.15347	0.152464	0.140651
ENSG00000157693	C9orf91	9	114611206	114646422	+	743.038	-0.635038	-0.671142	3.30991e-07	4.77158	5.41736	5.51938	3.55837	3.03989	3.26694
ENSG00000109654	TRIM2	4	153152342	153339320	+	709.308	0.679662	0.724749	3.34461e-07	1.48766	1.38683	1.80511	2.56945	2.49524	2.66793
ENSG00000075275	CELSR1	22	46360834	46537170	-	1063.03	-1.04564	-1.25384	3.40635e-07	1.95584	3.84843	3.8405	1.35515	1.14925	1.54163
ENSG00000165156	ZHX1	8	123248451	123275541	-	3637.45	0.418278	0.427975	3.4801e-07	12.6826	12.4165	12.8483	17.1507	17.163	16.7345
ENSG00000129038	LOXL1	15	73925989	73952137	+	676.738	0.833386	0.923481	3.51395e-07	3.79586	3.33136	3.46357	5.10403	7.06082	7.9327
ENSG00000173715	C11orf80	11	66744451	66843328	+	864.335	-0.54538	-0.567697	3.62601e-07	7.37181	7.69206	7.54412	5.34005	4.81842	5.0964
ENSG00000070540	WIPI1	17	68420948	68457513	-	2073.68	-0.456855	-0.469665	3.71293e-07	19.1349	19.5113	19.7342	14.5658	13.9229	13.6627
ENSG00000178568	ERBB4	2	211375717	212538841	-	5133.53	0.610206	0.642295	3.88312e-07	7.80527	8.2773	9.30599	14.902	12.0898	12.6329
ENSG00000124813	RUNX2	6	45328157	45664349	+	305.809	0.77117	0.841308	4.3469e-07	0.757775	0.665977	0.780644	1.2585	1.20992	1.48401
ENSG00000198797	BRINP2	1	177171497	177282422	+	115.863	-1.02654	-1.22671	4.42957e-07	1.30966	1.09836	0.976765	0.466543	0.448289	0.534469
ENSG00000235730	OR2AF1P	X	131619021	131619909	+	33.5259	1.35903	2.27964	4.45002e-07	0.296566	0.281274	0.488616	1.66641	2.16227	1.32464
ENSG00000117228	GBP1	1	89052319	89065360	-	27.5657	1.36281	2.33012	4.60675e-07	0.0480127	0.0500906	0.0531759	0.296763	0.240668	0.222021
ENSG00000106052	TAX1BP1	7	27739331	27844564	+	7817.32	0.441606	0.453355	4.97382e-07	19.9589	19.7805	19.6402	28.4159	27.4857	25.3954
ENSG00000105499	PLA2G4C	19	48047843	48110817	-	307.968	0.810287	0.894313	4.99077e-07	0.848102	0.859369	0.977987	1.38984	1.73045	1.87501
ENSG00000196917	HCAR1	12	122726076	122730843	-	454.878	-0.694232	-0.744243	5.26265e-07	3.26241	3.3278	3.26453	2.25737	1.77012	1.85235
ENSG00000143341	HMCN1	1	185734551	186190949	+	11918.1	-0.512292	-0.531076	5.29878e-07	21.2279	20.0831	21.2175	15.9459	13.2968	14.0282
ENSG00000108588	CCDC47	17	63745250	63776351	-	10612.4	-0.452479	-0.465218	5.33924e-07	71.7823	75.1004	76.8486	57.1351	53.9669	50.9491
ENSG00000060140	STYK1	12	10618939	10674318	-	131.303	0.915023	1.0458	5.54194e-07	0.657998	0.75021	0.65546	1.43927	1.45615	1.36559
ENSG00000100219	XBP1	22	28794555	28800597	-	72514	-0.459357	-0.472746	5.54501e-07	768.715	783.249	743.587	581.376	564.472	508.286
ENSG00000164171	ITGA2	5	52989326	53094779	+	1107.77	-0.59461	-0.625112	6.1394e-07	4.41483	4.77631	4.82339	3.40175	2.84405	2.83738
ENSG00000168542	COL3A1	2	188974320	189012746	+	102.886	1.04321	1.2626	6.20704e-07	0.249849	0.287029	0.194872	0.594816	0.529179	0.63565
ENSG00000163221	S100A12	1	153373706	153375649	-	13.5827	1.34508	4.50955	6.2956e-07	0.0925403	0.0877685	0	0.933853	1.7395	1.471
ENSG00000121671	CRY2	11	45847118	45883248	+	1460.02	-0.566659	-0.592887	6.37473e-07	7.6968	8.0882	7.56272	5.01779	4.71361	5.75952
ENSG00000121057	AKAP1	17	57085092	57121349	+	4052.67	-0.423458	-0.433972	6.53118e-07	23.5595	23.4183	24.159	17.2587	17.1289	18.2767
ENSG00000072195	SPEG	2	219434846	219498287	+	258.197	-1.01442	-1.21208	6.71766e-07	0.401473	0.675234	0.583431	0.265029	0.189503	0.263004
ENSG00000091831	ESR1	6	151656691	152129619	+	9709.54	-0.618599	-0.653513	6.76851e-07	21.738	24.2765	25.8179	17.3118	13.3527	15.0013
ENSG00000172461	FUT9	6	96015984	96215612	+	936.7	0.623661	0.659573	6.91367e-07	1.39241	1.39517	1.57785	2.52111	2.04921	2.32518
ENSG00000127184	COX7C	5	86617904	86620962	+	6295.17	0.572816	0.600211	7.23976e-07	76.173	68.3558	62.5403	103.838	113.993	96.0509
ENSG00000187634	SAMD11	1	924880	944581	+	112.026	-1.02447	-1.23308	7.23976e-07	1.33487	1.50651	1.18634	0.507968	0.523329	0.689689
ENSG00000135333	EPHA7	6	93240020	93419547	-	1852.11	-0.567989	-0.594888	8.20414e-07	7.86608	7.93609	8.8489	6.04184	5.0596	5.21667
ENSG00000069974	RAB27A	15	55202966	55319113	-	408.937	0.691198	0.74228	8.48707e-07	1.42824	1.43571	1.64039	2.76713	2.43819	2.32344
ENSG00000198142	SOWAHC	2	109614334	109618990	+	320.536	-0.672717	-0.719548	8.65268e-07	2.3057	2.41622	2.34223	1.45422	1.45759	1.37589
ENSG00000235162	C12orf75	12	105235290	105396097	+	698.535	-0.56673	-0.593583	8.7918e-07	8.66868	8.33142	8.73706	5.57967	6.10075	5.36314
ENSG00000049323	LTBP1	2	32946972	33399509	+	661.95	-0.561034	-0.587045	8.79691e-07	3.00539	2.91245	3.02599	2.10385	1.90154	1.94703
ENSG00000169403	PTAFR	1	28147166	28193936	-	107.506	1.0203	1.22821	8.80469e-07	0.422724	0.284996	0.420493	0.854453	0.887146	0.897898
ENSG00000124126	PREX1	20	48624252	48827883	-	4282.98	-0.853643	-0.959601	9.02154e-07	15.6555	24.457	22.9865	11.9126	8.6088	11.9277
ENSG00000155090	KLF10	8	102648779	102655902	-	3810.41	0.421646	0.432261	9.02154e-07	22.8602	21.9711	21.9921	28.9269	30.7181	30.5255
ENSG00000147571	CRH	8	66176382	66178725	-	17.6686	1.35844	3.22337	9.25741e-07	0.0621333	0.0883942	0.0312796	0.470255	0.720225	0.516275
ENSG00000203635	AC144450.2	2	1620510	1625419	-	70.8831	-1.15015	-1.51167	9.97674e-07	1.48978	1.8978	1.88234	0.700106	0.457577	0.696505
ENSG00000116741	RGS2	1	192809039	192812283	+	90.2108	1.02165	1.23474	1.05914e-06	0.6518	0.748335	0.713834	1.50014	1.6336	1.85074
ENSG00000135547	HEY2	6	125747664	125761269	+	392.254	-0.737244	-0.801876	1.06306e-06	5.29026	5.06723	4.6486	3.35315	2.72849	2.51457
ENSG00000173559	NABP1	2	191678068	191696659	+	710.933	0.581132	0.610674	1.07179e-06	1.16836	1.02908	1.16413	1.80665	1.63382	1.69087
ENSG00000106541	AGR2	7	16791811	16833433	-	31245.1	-0.492088	-0.509514	1.08475e-06	374.127	353.797	336.036	261.103	259.909	226.353
ENSG00000129197	RPAIN	17	5419641	5432876	+	1393.37	-0.490276	-0.507556	1.1272e-06	5.88392	5.93542	6.33673	4.34581	4.05053	4.37719
ENSG00000139865	TTC6	14	37595847	38041442	+	437.6	-0.718148	-0.777705	1.1429e-06	1.69131	1.80529	1.95401	1.16436	0.894486	1.12261
ENSG00000077235	GTF3C1	16	27459555	27549913	-	4691.34	-0.592434	-0.624076	1.16854e-06	11.8617	14.3073	14.4163	9.35351	7.84524	9.13663
ENSG00000213853	EMP2	16	10528422	10580698	-	17606.7	-0.494875	-0.512749	1.20044e-06	63.1117	64.7829	67.9372	50.0389	41.7353	45.4812
ENSG00000115414	FN1	2	215360440	215436172	-	1034.12	0.582276	0.612278	1.20171e-06	1.23196	1.28266	1.37978	2.00102	1.78842	2.16633
ENSG00000104611	SH2D4A	8	19313617	19396218	+	845.321	0.536109	0.559186	1.23471e-06	4.79012	4.59244	4.20626	6.7712	6.6544	6.59641
ENSG00000111229	ARPC3	12	110434825	110450422	-	4576.47	0.48556	0.502462	1.26453e-06	36.0272	34.5151	32.7161	50.0527	51.3927	44.8141
ENSG00000169621	APLF	2	68467561	68655862	+	67.0166	1.13452	1.48074	1.30661e-06	0.147805	0.156113	0.104849	0.406786	0.408329	0.325237
ENSG00000265972	TXNIP	1	145992435	145996600	-	37360.4	0.40396	0.413525	1.34388e-06	233.292	242.383	253.252	333.378	314.265	323.241
ENSG00000131473	ACLY	17	41866908	41930542	-	3786.94	-0.53324	-0.556104	1.3585e-06	25.1119	22.3704	23.7668	15.8614	14.75	17.8587
ENSG00000163249	CCNYL1	2	207711540	207761839	+	589.417	0.592697	0.62477	1.3585e-06	2.46452	2.73828	2.92232	4.21997	4.17955	4.12798
ENSG00000205476	CCDC85C	14	99500180	99604026	-	1092.27	-0.684832	-0.736339	1.3585e-06	1.87771	2.24467	2.32761	1.32896	1.0982	1.44703
ENSG00000261801	LOXL1-AS1	15	73908071	73928248	-	941.136	0.559729	0.586442	1.37764e-06	5.22968	4.52379	4.95107	7.20562	7.85572	7.00748
ENSG00000121454	LHX4	1	180230286	180278982	+	57.8664	-1.14682	-1.52163	1.3875e-06	0.36381	0.408809	0.394174	0.124705	0.128843	0.15429
ENSG00000143153	ATP1B1	1	169105697	169132722	+	5537.8	-0.417975	-0.428637	1.3875e-06	57.379	59.4241	60.1187	45.534	44.0593	41.8383
ENSG00000065054	SLC9A3R2	16	2025356	2039026	+	243.066	-0.891231	-1.02099	1.4233e-06	2.82889	2.4525	2.27726	0.953846	1.27756	1.50249
ENSG00000164125	FAM198B	4	158124474	158173318	-	546.966	0.600074	0.633822	1.56099e-06	1.53297	1.402	1.55267	2.19461	2.48897	2.27679
ENSG00000154274	C4orf19	4	37453941	37623495	+	585.603	0.664193	0.71144	1.64969e-06	4.76763	3.70934	4.74803	7.08359	7.48173	7.07711
ENSG00000065485	PDIA5	3	123067062	123225227	+	909.807	-0.519283	-0.540672	1.70713e-06	7.57696	7.49649	6.98816	5.11644	4.82205	5.23397
ENSG00000134955	SLC37A2	11	125063067	125090312	+	46.065	1.18795	1.64642	1.70713e-06	0.0827648	0.0999053	0.106059	0.313202	0.297006	0.293566
ENSG00000175197	DDIT3	12	57516588	57520517	-	832.969	0.687988	0.741293	1.72071e-06	14.0665	13.5746	12.962	18.484	23.6297	25.7987
ENSG00000162772	ATF3	1	212565334	212620777	+	329.578	0.737135	0.804698	1.80885e-06	1.62555	1.71053	1.55904	2.4097	3.00353	3.14633
ENSG00000203685	C1orf95	1	226548800	226609214	+	35.3186	1.29418	2.15477	1.80885e-06	0.0461454	0.032095	0.0588515	0.20179	0.146495	0.262288
ENSG00000130038	CRACR2A	12	3606633	3764819	-	394.195	-0.942998	-1.10692	1.81967e-06	0.965177	1.25094	1.34541	0.705756	0.395138	0.552898
ENSG00000147041	SYTL5	X	38006582	38128819	+	8986.11	0.504048	0.523652	1.87972e-06	41.6074	42.2566	43.0461	68.0901	58.3028	56.0411
ENSG00000166510	CCDC68	18	54901509	54959508	-	250.854	0.766167	0.84389	1.9733e-06	1.04108	0.80747	1.01094	1.79767	1.65832	1.67159
ENSG00000128039	SRD5A3	4	55346109	55373096	+	1103.05	0.537277	0.561482	2.09489e-06	5.92149	5.29214	5.4161	8.27659	8.69122	7.56178
ENSG00000198363	ASPH	8	61500556	61714640	-	2169.12	0.42925	0.44119	2.09489e-06	2.54899	2.43003	2.59054	3.49585	3.40252	3.37766
ENSG00000127334	DYRK2	12	67648338	67665406	+	3267.63	0.433193	0.445506	2.15907e-06	8.01792	7.70983	8.30926	11.3208	10.9588	10.4482
ENSG00000168769	TET2	4	105145875	105279816	+	5967.93	0.516093	0.537512	2.25514e-06	7.98592	7.84458	8.5431	13.1824	11.2801	10.9116
ENSG00000066583	ISOC1	5	129094751	129114028	+	8868.71	-0.408882	-0.419227	2.32759e-06	146.575	143.036	141.783	108.607	112.261	101.71
ENSG00000177189	RPS6KA3	X	20149911	20267100	-	1832.94	0.467561	0.483347	2.45785e-06	4.58366	4.60454	5.07931	6.74669	6.76704	6.42774
ENSG00000102144	PGK1	X	78065188	78129296	+	12758	-0.482967	-0.500495	2.54799e-06	83.3367	71.6006	72.7219	51.0871	56.3821	53.4529
ENSG00000118898	PPL	16	4882507	4960741	-	970.791	-0.776303	-0.85952	2.55647e-06	3.67346	4.92143	4.83209	2.6709	1.95781	2.77587
ENSG00000198814	GK	X	30653359	30731456	+	220.336	0.783357	0.869204	2.55647e-06	0.751374	0.788983	0.860095	1.36527	1.66458	1.35077
ENSG00000182985	CADM1	11	115169218	115504957	-	616.903	-0.567011	-0.596259	2.57178e-06	1.85574	1.88178	1.82246	1.33371	1.19411	1.14749
ENSG00000150893	FREM2	13	38687129	38887131	+	4542.29	-0.637619	-0.680515	2.62339e-06	8.68123	9.23406	10.5213	6.90471	5.12839	5.70886
ENSG00000165943	MOAP1	14	93182196	93184928	-	2245.55	-0.418887	-0.430153	2.6429e-06	27.6713	27.7945	28.327	20.1159	21.3219	20.7512
ENSG00000156398	SFXN2	10	102714538	102743492	+	2569.67	-0.467162	-0.483011	2.65487e-06	9.45412	10.6134	10.6844	7.53015	7.33125	7.13917
ENSG00000162616	DNAJB4	1	77979175	78017964	+	288.157	0.728415	0.795652	2.74045e-06	1.7043	1.44216	1.44806	2.94103	2.56448	2.46283
ENSG00000014257	ACPP	3	132317367	132368298	+	230.127	0.772917	0.855562	2.81056e-06	1.06321	1.05718	1.10503	2.09104	2.09166	1.64379
ENSG00000116717	GADD45A	1	67685061	67688338	+	481.021	0.747063	0.820724	2.8805e-06	5.20135	4.57058	4.0823	6.83871	8.26008	9.39121
ENSG00000111331	OAS3	12	112938352	112973249	+	819.857	0.61308	0.651138	2.90944e-06	1.89687	2.22609	2.25207	3.63491	3.00317	3.37496
ENSG00000135048	TMEM2	9	71683366	71816690	-	2234.07	0.496926	0.516332	2.93102e-06	5.15964	4.98333	5.61121	8.0696	7.40507	7.05301
ENSG00000141569	TRIM65	17	75880335	75897003	-	476.724	-0.62434	-0.665025	3.12279e-06	4.06215	4.1786	4.09617	2.3453	2.52986	2.91731
ENSG00000099994	SUSD2	22	24181259	24189110	+	37.7615	-1.25991	-2.06711	3.16454e-06	0.340518	0.314347	0.297138	0.0343628	0.108102	0.0852925
ENSG00000070214	SLC44A1	9	105244622	105439171	+	7362.24	0.439668	0.452959	3.17547e-06	13.9117	13.6295	14.5721	20.6483	18.3292	18.6664
ENSG00000162783	IER5	1	181088712	181092899	+	2942.34	0.636817	0.680273	3.1956e-06	14.9885	15.0027	14.5266	19.9896	22.9496	28.4162
ENSG00000100522	GNPNAT1	14	52775194	52791668	-	4358.23	-0.475828	-0.492914	3.30487e-06	33.2885	34.8607	36.6708	27.0435	23.7346	23.6978
ENSG00000272398	CD24	6	106969831	106975627	-	15410.4	-0.385078	-0.39392	3.35733e-06	160.369	152.151	153.497	118.894	121.809	113.949
ENSG00000107518	ATRNL1	10	115093365	115948992	+	762.718	0.571819	0.602648	3.49963e-06	1.6517	1.55727	1.87673	2.70206	2.53148	2.48553
ENSG00000164307	ERAP1	5	96760810	96808100	-	1154.75	0.507307	0.528323	3.49963e-06	3.21282	3.4048	3.19839	5.11059	4.53271	4.51196
ENSG00000124201	ZNFX1	20	49237946	49278426	-	5158.66	0.455178	0.470135	3.57069e-06	13.3517	12.471	12.3658	17.9491	16.3104	18.6452
ENSG00000164066	INTU	4	127623271	127726737	+	317.391	0.735878	0.807447	3.72105e-06	0.386387	0.399006	0.39955	0.811069	0.598239	0.663991
ENSG00000158470	B4GALT5	20	49632945	49713878	-	936.289	0.560769	0.58999	3.91869e-06	4.36519	4.19787	4.4871	6.64599	5.83278	7.17351
ENSG00000141510	TP53	17	7661779	7687550	-	2730.86	-0.442631	-0.456503	4.18303e-06	19.6101	18.6188	18.7003	13.0157	13.8428	14.6383
ENSG00000128335	APOL2	22	36226203	36239954	-	354.538	0.665448	0.71703	4.33319e-06	2.05007	2.32279	1.97407	3.22815	3.75873	3.44961
ENSG00000078081	LAMP3	3	183122213	183163839	-	62.5689	1.11004	1.47954	4.36596e-06	0.263798	0.184668	0.265606	0.720977	0.543092	0.726107
ENSG00000139737	SLAIN1	13	77697854	77764242	+	129.035	-0.852375	-0.975319	4.36665e-06	1.16563	1.13303	1.11523	0.577897	0.59591	0.561473
ENSG00000147394	ZNF185	X	152914442	152973480	+	2412.38	0.436036	0.449338	4.45142e-06	12.1035	10.9881	11.8655	15.5126	16.3784	15.8349
ENSG00000179674	ARL14	3	160677159	160678452	+	41.0165	1.20231	1.79573	4.53569e-06	0.500104	0.351345	0.317038	1.09813	1.46231	1.4989
ENSG00000067836	ROGDI	16	4796968	4802950	-	526.166	-0.695623	-0.755991	4.65556e-06	5.2257	5.12906	4.43592	2.48731	2.8706	3.41369
ENSG00000226674	TEX41	2	144667967	145262988	+	47.1934	1.21671	1.86585	4.65556e-06	0.0493429	0.0392504	0.0224366	0.138538	0.101727	0.165609
ENSG00000174032	SLC25A30	13	45393316	45418455	-	838.126	-0.521685	-0.545246	4.7424e-06	4.30393	3.83774	3.93205	2.87917	2.66578	2.72739
ENSG00000214756	METTL12	11	62665309	62668496	+	346.342	0.676596	0.73163	4.7424e-06	2.15222	2.31959	2.26547	3.24642	3.89469	4.05619
ENSG00000122711	SPINK4	9	33218365	33248567	+	32.7335	1.27327	2.4146	5.17535e-06	0.769612	0.312826	0.221396	1.66423	2.47998	2.80684
ENSG00000135114	OASL	12	121019111	121039242	-	348.85	0.890344	1.03729	5.32513e-06	2.01039	1.70636	1.63992	2.57032	3.97112	4.46113
ENSG00000159348	CYB5R1	1	202961869	202967280	-	2486.09	0.452477	0.467667	5.47695e-06	13.4793	12.5319	12.1893	16.9896	17.1983	18.648
ENSG00000137941	TTLL7	1	83865028	83999150	-	258.757	0.723438	0.793515	5.60614e-06	0.470583	0.502377	0.508143	0.969262	0.766338	0.831142
ENSG00000138650	PCDH10	4	133149315	133208606	+	1742.97	0.470178	0.487362	5.64693e-06	3.79062	3.82335	4.16334	5.27844	5.38277	5.85266
ENSG00000110090	CPT1A	11	68754620	68844410	-	5327.82	-0.416062	-0.427802	5.79715e-06	24.7821	25.4883	26.4995	18.7848	18.1768	20.1164
ENSG00000127946	HIP1	7	75533300	75738962	-	1091.5	-0.53701	-0.563337	5.92199e-06	3.91657	3.86442	4.21026	2.92778	2.42215	2.76603
ENSG00000155093	PTPRN2	7	157539056	158587788	-	328.067	-0.835661	-0.953568	6.06723e-06	2.05808	2.57752	2.74127	1.08848	1.12485	1.60528
ENSG00000119915	ELOVL3	10	102226328	102229589	+	95.5166	0.974529	1.18894	6.22055e-06	1.32864	0.911934	1.26734	2.51395	2.8918	2.57681
ENSG00000134258	VTCN1	1	117143587	117210960	-	66.786	1.03458	1.31258	6.23469e-06	0.348394	0.330429	0.366727	0.968831	0.823565	0.800949
ENSG00000071246	VASH1	14	76762189	76783015	+	53.7167	-1.16038	-1.66919	6.2753e-06	0.28384	0.402058	0.352593	0.116247	0.138582	0.0692493
ENSG00000167972	ABCA3	16	2275881	2340746	-	424.828	-0.85987	-0.991761	6.50673e-06	1.51719	2.19339	2.26046	0.999519	0.800532	1.20718
ENSG00000179344	HLA-DQB1	6	32659467	32668383	-	445.293	0.696124	0.758479	6.50673e-06	2.04294	1.76145	1.75677	2.65098	3.19707	3.56665
ENSG00000166974	MAPRE2	18	34976928	35143470	+	265.78	0.685168	0.744378	6.65242e-06	0.973455	0.831301	0.84736	1.42851	1.55523	1.45715
ENSG00000186868	MAPT	17	45894382	46028334	+	669.013	-0.596432	-0.63381	6.65242e-06	1.33494	1.56321	1.59803	1.00103	0.883747	1.01445
ENSG00000150764	DIXDC1	11	111927144	112022584	+	299.724	-0.689181	-0.749673	6.68673e-06	1.11544	1.30638	1.22235	0.795899	0.705966	0.663481
ENSG00000160285	LSS	21	46188141	46228824	-	1811.34	-0.591732	-0.62817	6.68673e-06	8.99046	7.78253	8.2819	4.97487	4.94226	6.30211
ENSG00000077150	NFKB2	10	102394110	102402529	+	1070.21	0.643579	0.691634	6.70576e-06	4.94967	5.14056	4.95668	6.73579	8.01121	9.57028
ENSG00000102172	SMS	X	21940573	21994835	+	4419.64	-0.435673	-0.449412	6.75665e-06	65.823	63.4497	65.548	50.6271	48.0982	43.9195
ENSG00000125347	IRF1	5	132481609	132490798	-	1392.06	0.658044	0.709864	6.7814e-06	3.63868	3.89117	3.63577	5.08608	5.81913	7.36761
ENSG00000154639	CXADR	21	17512382	17593579	+	69.9843	-1.09649	-1.4725	6.7814e-06	0.416085	0.513699	0.339483	0.11764	0.179798	0.160685
ENSG00000124570	SERPINB6	6	2948159	2972165	-	1389.43	-0.447618	-0.462589	6.80041e-06	9.1584	9.58985	9.33343	6.57862	7.13252	6.66486
ENSG00000266412	NCOA4	10	46005088	46030714	-	6219.54	-0.376915	-0.385681	6.83293e-06	48.3237	46.7291	47.4006	37.0155	37.06	34.9495
ENSG00000135549	PKIB	6	122471917	122726373	+	2121.36	-0.427511	-0.440572	7.46921e-06	19.7219	19.1421	19.8359	13.9539	15.2627	14.0277
ENSG00000137628	DDX60	4	168216293	168318807	-	231.964	0.73523	0.811761	7.79477e-06	0.717263	0.69038	0.650676	1.36611	1.16582	1.07754
ENSG00000006652	IFRD1	7	112422968	112481017	+	2437.83	0.436928	0.451002	8.08684e-06	7.83142	7.27583	7.57253	9.86253	10.1709	10.9747
ENSG00000105810	CDK6	7	92604921	92836594	-	1649.52	0.533019	0.559502	8.3441e-06	3.05562	3.01672	2.89941	4.99371	4.23581	3.98899
ENSG00000156218	ADAMTSL3	15	83654086	84039842	+	281.757	-0.735382	-0.812747	8.49534e-06	0.931294	1.14895	0.954996	0.638518	0.508082	0.582345
ENSG00000179841	AKAP5	14	64465499	64474503	+	848.997	-0.541863	-0.569909	8.74042e-06	3.49692	3.82196	3.81965	2.76497	2.33901	2.39755
ENSG00000053108	FSTL4	5	133196455	133612564	-	233.331	0.715037	0.785543	8.95546e-06	0.740322	0.665015	0.691642	1.0865	1.20427	1.32698
ENSG00000138413	IDH1	2	208236227	208266074	-	7490.51	0.390452	0.400447	8.95546e-06	39.6453	35.8917	37.2641	49.7979	50.3176	48.7653
ENSG00000105426	PTPRS	19	5158495	5340803	-	638.703	-0.768554	-0.859323	8.9986e-06	1.8386	2.66031	2.70383	1.27029	1.18229	1.52138
ENSG00000100711	ZFYVE21	14	103715730	103733668	+	1712.19	-0.491035	-0.51164	9.39008e-06	6.839	6.35901	6.58099	4.19089	4.66819	5.01985
ENSG00000182093	WRB	21	39380244	39428528	+	1348.38	-0.431791	-0.445533	9.42818e-06	7.93037	7.57462	7.56791	5.6681	5.74984	5.52121
ENSG00000186834	HEXIM1	17	45148502	45152101	+	1337.24	0.566871	0.599581	9.53948e-06	7.91607	8.32876	8.1044	10.6657	12.2311	14.0177
ENSG00000103356	EARS2	16	23522014	23557731	-	2306.59	-0.396162	-0.406722	1.00342e-05	12.5988	12.6792	12.5631	9.2389	9.47712	9.83449
ENSG00000119599	DCAF4	14	72926332	72959703	+	949.97	-0.50792	-0.530997	1.00342e-05	5.11911	5.50685	5.96711	3.91665	3.85869	3.70494
ENSG00000115290	GRB14	2	164492812	164621848	-	473.653	-0.59979	-0.639412	1.03543e-05	5.3073	5.57158	5.21314	3.7613	3.52341	3.03264
ENSG00000232400	RAD17P1	7	16864267	16866308	-	227.047	-0.847916	-0.97983	1.04191e-05	3.88511	3.92968	4.36081	2.69466	1.72093	1.74703
ENSG00000099219	ERMP1	9	5765076	5833117	-	6700.9	0.472323	0.490843	1.14255e-05	24.2103	22.8713	23.3078	36.8147	31.5537	30.5393
ENSG00000196557	CACNA1H	16	1153241	1221771	+	365.871	-0.98219	-1.2255	1.29725e-05	1.01985	2.02563	1.93422	0.659264	0.587679	0.885887
ENSG00000204186	ZDBF2	2	206274663	206314428	+	312.855	0.690488	0.755219	1.29725e-05	0.56327	0.666132	0.627811	1.19004	1.00505	0.9379
ENSG00000215256	DHRS4-AS1	14	23938731	23988839	-	845.463	0.480239	0.500006	1.32259e-05	5.67012	5.08038	5.32614	7.66566	7.49002	7.57678
ENSG00000154217	PITPNC1	17	67377281	67697261	+	1250.76	-0.48325	-0.503436	1.33595e-05	5.21722	5.49767	4.75298	3.69267	3.48792	3.73418
ENSG00000254231	CTD-2284J15.1	8	86333274	86343314	-	471.495	0.551517	0.582382	1.35975e-05	6.11734	6.14159	6.36121	9.77664	9.38941	8.69506
ENSG00000133121	STARD13	13	33103135	33350630	-	711.68	-0.56317	-0.596239	1.36898e-05	2.64024	2.77511	3.00933	2.0617	1.79754	1.70947
ENSG00000177337	DLGAP1-AS1	18	3593732	3598352	+	185.655	0.744684	0.829398	1.37615e-05	1.95842	1.60906	1.67378	3.07362	3.25323	2.97814
ENSG00000181019	NQO1	16	69706996	69726951	-	38244.6	0.393643	0.404278	1.38346e-05	292.418	271.611	270.275	362.681	388.096	353.346
ENSG00000127863	TNFRSF19	13	23570370	23676104	+	68.9245	-1.02018	-1.31661	1.44502e-05	0.520329	0.511282	0.556933	0.201044	0.264344	0.169349
ENSG00000206384	COL6A6	3	130560334	130678155	+	33.2701	1.17097	1.83177	1.49322e-05	0.0517826	0.0397577	0.0322756	0.161743	0.132872	0.146095
ENSG00000167081	PBX3	9	125747345	125967377	+	1324.59	-0.528864	-0.556136	1.53955e-05	9.76393	9.23034	9.72428	7.22961	6.59862	5.6897
ENSG00000128513	POT1	7	124822386	124929983	-	1130.12	0.511596	0.536224	1.6259e-05	4.21075	4.35983	4.33373	6.55734	6.6366	5.50923
ENSG00000128641	MYO1B	2	191245185	191425389	+	3595.61	-0.425831	-0.439619	1.6333e-05	12.9004	11.3481	11.5585	8.66442	9.02667	8.70878
ENSG00000066468	FGFR2	10	121478334	121598458	-	235.585	-0.683292	-0.747399	1.63578e-05	1.10779	1.03245	1.11216	0.585608	0.686086	0.666242
ENSG00000138356	AOX1	2	200585868	200677064	+	1449.49	0.418117	0.431154	1.65297e-05	6.2465	5.94895	6.12861	8.49433	8.04943	8.16012
ENSG00000170786	SDR16C5	8	56300010	56320776	-	148.684	0.765668	0.861191	1.68685e-05	0.884452	0.859644	0.912593	1.68732	1.60298	1.5316
ENSG00000135047	CTSL	9	87725519	87731393	+	4866.54	0.407547	0.419662	1.78654e-05	51.2585	47.155	46.7141	67.8273	63.9933	62.2879
ENSG00000130508	PXDN	2	1631887	1744852	-	841.69	-0.61533	-0.660743	1.80124e-05	2.35059	2.48988	2.71184	1.7538	1.31806	1.70761
ENSG00000187244	BCAM	19	44809059	44821420	+	210.476	-0.858202	-1.00568	1.83565e-05	1.38827	1.61984	1.59953	0.547621	0.789145	0.965156
ENSG00000095585	BLNK	10	96191702	96271587	-	201.727	0.722258	0.800773	1.86285e-05	1.16069	1.20035	0.957365	1.88598	1.95579	1.94261
ENSG00000174827	PDZK1	1	145670852	145708148	-	365.818	0.705135	0.777501	1.90812e-05	3.14096	3.00649	2.82191	6.10766	4.97763	4.27355
ENSG00000155096	AZIN1	8	102826357	102893864	-	12201.8	0.351507	0.359223	1.95567e-05	45.2243	44.5125	47.4532	58.8344	57.7103	59.4341
ENSG00000109790	KLHL5	4	39045039	39126857	+	660.786	0.479695	0.50012	1.97215e-05	2.96338	2.89011	2.9227	4.24938	4.08723	4.07355
ENSG00000114770	ABCC5	3	183919934	184018015	-	2090.09	-0.434455	-0.449428	2.02199e-05	5.49706	5.89113	6.00299	4.36022	3.97986	4.39866
ENSG00000112655	PTK7	6	43076268	43161719	+	509.262	-0.621732	-0.669354	2.03416e-05	1.92561	1.85151	1.93346	1.11566	1.06508	1.41627
ENSG00000077238	IL4R	16	27313668	27364778	+	477.419	-0.560598	-0.594476	2.05453e-05	2.80182	2.70748	2.52622	1.86715	1.64089	1.8158
ENSG00000140526	ABHD2	15	89087459	89202360	+	13625.2	-0.5384	-0.568116	2.07308e-05	37.9062	43.8907	47.9285	31.9958	26.2522	29.2517
ENSG00000153885	KCTD15	19	33795933	33815763	+	375.823	-0.640898	-0.693797	2.09179e-05	1.96981	1.98923	2.03242	1.09802	1.16606	1.44766
ENSG00000230453	ANKRD18B	9	33524394	33573009	+	211.259	0.718073	0.796061	2.10612e-05	0.626104	0.76071	0.786964	1.32662	1.19485	1.25366
ENSG00000072864	NDE1	16	15643267	15726353	+	621.372	-0.518776	-0.545269	2.1603e-05	3.8956	3.51369	3.59471	2.42962	2.45719	2.65799
ENSG00000174951	FUT1	19	48748011	48755390	-	392.051	-0.621418	-0.66929	2.16569e-05	3.10154	3.10387	2.92831	1.78213	1.76353	2.20907
ENSG00000167112	TRUB2	9	128305161	128322742	-	2564.38	-0.443412	-0.459535	2.2361e-05	13.782	13.3312	12.86	8.93431	9.69957	10.4443
ENSG00000135932	CAB39	2	230712845	230821075	+	3499.85	0.417774	0.431147	2.24263e-05	16.1336	14.814	14.916	21.5809	20.8678	19.379
ENSG00000172465	TCEAL1	X	103628704	103630953	+	1606.39	-0.443834	-0.460021	2.26336e-05	32.451	32.4946	30.8356	24.251	23.9233	21.4255
ENSG00000137819	PAQR5	15	69298947	69407780	+	61.8523	-1.02327	-1.34797	2.27613e-05	0.400492	0.379841	0.395483	0.174872	0.115817	0.172509
ENSG00000161267	BDH1	3	197509783	197573323	-	773.934	-0.473148	-0.492992	2.2766e-05	2.61927	2.77603	2.7908	1.89084	1.91799	2.01032
ENSG00000104267	CA2	8	85463852	85481493	+	22175.5	-0.355852	-0.363989	2.29151e-05	328.811	320.872	319.789	258.729	255.548	238.989
ENSG00000050405	LIMA1	12	50175788	50283546	-	1985.9	0.439684	0.455441	2.32083e-05	7.55424	7.24388	7.07119	10.7351	9.88023	9.36475
ENSG00000066629	EML1	14	99737693	99942060	+	2598.3	-0.414374	-0.427484	2.37012e-05	8.97686	9.04275	9.59973	7.22288	6.49039	6.82276
ENSG00000176399	DMRTA1	9	22446841	22455740	+	185.796	-0.745833	-0.836364	2.37012e-05	1.25671	1.14701	1.12666	0.711185	0.70113	0.559737
ENSG00000102931	ARL2BP	16	57245098	57253635	+	781.461	-0.492441	-0.515202	2.53811e-05	12.2342	11.1709	11.7917	8.12306	8.72488	7.76281
ENSG00000115687	PASK	2	241106099	241150264	-	361.732	-0.689779	-0.759181	2.55867e-05	0.998103	1.15298	1.35724	0.687511	0.635222	0.751955
ENSG00000156049	GNA14	9	77423079	77648307	-	950.682	-0.473949	-0.49412	2.55867e-05	10.6583	11.2699	11.769	8.3556	7.53919	8.03193
ENSG00000164619	BMPER	7	33904911	34155872	+	40.5049	1.0976	1.58271	2.663e-05	0.101766	0.0965185	0.0860693	0.308086	0.300965	0.241177
ENSG00000091136	LAMB1	7	107923799	108003255	-	111.634	1.01206	1.32355	2.66482e-05	0.273835	0.175936	0.195666	0.363991	0.601445	0.651008
ENSG00000140284	SLC27A2	15	50182196	50236395	+	1074.45	0.434016	0.449389	2.76353e-05	9.23817	8.78615	8.71584	12.3653	12.37	11.7676
ENSG00000260912	RP11-363E7.4	9	19453209	19455173	+	365.399	0.604281	0.649086	2.86117e-05	3.90317	3.59779	4.44573	6.36981	6.23634	6.11626
ENSG00000165474	GJB2	13	20187470	20192898	-	69.4635	0.982052	1.25648	2.87819e-05	0.543155	0.43085	0.417615	0.959201	1.11379	1.25583
ENSG00000119729	RHOQ	2	46541806	46583121	+	796.918	-0.459422	-0.477931	2.93117e-05	5.29277	5.58581	5.68431	3.9731	3.96006	3.95918
ENSG00000141198	TOM1L1	17	54899387	54961956	+	3892.64	-0.384239	-0.394803	2.93754e-05	16.0939	16.8233	17.2093	13.3027	12.5219	12.2973
ENSG00000187210	GCNT1	9	76419850	76507416	+	2756.41	0.476154	0.496905	2.95986e-05	9.6161	9.37349	10.1861	15.3623	12.9891	12.8134
ENSG00000085741	WNT11	11	76186325	76210736	-	49.2816	-1.13103	-1.75648	2.98301e-05	0.888441	1.01305	0.703563	0.151105	0.225171	0.40391
ENSG00000205426	KRT81	12	52285913	52291534	-	80.4031	-0.994556	-1.29081	3.03474e-05	1.93831	1.52018	1.41365	0.579907	0.560535	0.861843
ENSG00000159128	IFNGR2	21	33402896	33479348	+	773.052	0.511367	0.537571	3.10939e-05	6.36446	5.35278	5.85369	8.08951	8.69604	8.71733
ENSG00000251129	RP11-734I18.1	4	31997397	32155406	+	425.071	-0.539715	-0.570992	3.18137e-05	19.2658	19.3563	18.4772	12.9749	13.2172	12.2215
ENSG00000138166	DUSP5	10	110497838	110511544	+	148.303	0.779382	0.889495	3.31567e-05	1.10903	1.04315	1.12586	1.73424	2.1823	2.15891
ENSG00000105974	CAV1	7	116524785	116561184	+	1360.72	0.463603	0.482886	3.33837e-05	8.01475	7.38429	7.53762	11.5172	10.6397	9.88489
ENSG00000105976	MET	7	116672390	116798386	+	1448.42	-0.453642	-0.471698	3.44203e-05	6.238	6.4718	7.01099	5.0382	4.64675	4.53177
ENSG00000257337	RP11-983P16.4	12	53014596	53054438	-	409.36	-0.603809	-0.649414	3.44203e-05	2.21688	2.36944	2.74717	1.60794	1.49055	1.57713
ENSG00000074219	TEAD2	19	49340595	49362457	-	564.696	-0.608193	-0.654924	3.44381e-05	6.98126	6.39243	5.73342	3.51033	4.17269	4.46307
ENSG00000260337	RP11-386M24.6	15	92592574	92596462	-	70.64	1.08651	1.56703	3.44381e-05	0.147912	0.303951	0.304057	0.987312	0.602406	0.650136
ENSG00000096433	ITPR3	6	33620365	33696574	+	1184.7	-0.804824	-0.929398	3.45157e-05	3.11316	4.97018	4.8949	2.34026	1.76195	2.71608
ENSG00000126821	SGPP1	14	63684214	63728039	-	1386.81	-0.410405	-0.423592	3.45912e-05	12.8524	13.2054	13.5088	9.75834	10.1659	9.56863
ENSG00000171724	VAT1L	16	77788530	77980107	+	120.806	0.820088	0.954006	3.47379e-05	0.550388	0.576955	0.513327	1.02313	1.19793	0.954418
ENSG00000030419	IKZF2	2	212999691	213152427	-	2136.64	0.487489	0.510352	3.68588e-05	3.93983	3.76081	4.17582	6.32335	5.21692	5.37357
ENSG00000150722	PPP1R1C	2	181954241	182131398	+	165.187	0.719756	0.803519	3.68588e-05	0.676811	0.716336	0.637007	1.2373	1.13086	1.17648
ENSG00000159788	RGS12	4	3293028	3439913	+	391.901	-0.576882	-0.61641	3.68588e-05	0.920754	0.955565	1.01264	0.643266	0.572482	0.670394
ENSG00000147689	FAM83A	8	123178960	123210079	+	181.505	0.695765	0.770232	3.71694e-05	0.557747	0.604556	0.588311	1.00507	0.941427	1.04175
ENSG00000129514	FOXA1	14	37589984	37596059	-	9129.06	-0.35099	-0.359153	3.72212e-05	69.767	72.5004	70.1967	56.6176	52.9201	56.1106
ENSG00000123094	RASSF8	12	25959029	26079892	+	1420.91	-0.527003	-0.556429	3.72801e-05	5.96446	6.13428	6.21438	4.75784	4.06437	3.62309
ENSG00000167113	COQ4	9	128322536	128334072	+	1368.6	-0.492858	-0.516683	3.8888e-05	8.89711	9.84079	8.85282	5.86583	6.34523	7.08678
ENSG00000119917	IFIT3	10	89327894	89340971	+	193.327	0.715777	0.798556	3.91603e-05	1.41629	1.50686	1.48084	2.32477	2.42331	2.92563
ENSG00000148672	GLUD1	10	87050486	87094866	-	4203.71	-0.342071	-0.349655	3.96592e-05	37.0723	36.3557	36.9629	28.6355	29.2928	28.7004
ENSG00000165029	ABCA1	9	104781002	104928237	-	791.029	0.589671	0.632462	3.96607e-05	1.40007	1.40198	1.7052	2.53855	2.03499	2.41379
ENSG00000267259	CTD-2008P7.9	17	28232590	28235281	-	79.1451	0.984265	1.277	3.96629e-05	0.480783	0.41377	0.519936	0.876008	1.10457	1.45386
ENSG00000186193	SAPCD2	9	137062124	137070588	-	1101.96	-0.624553	-0.676485	4.00147e-05	9.65444	9.92459	9.46348	4.91059	5.92433	7.3537
ENSG00000087074	PPP1R15A	19	48872392	48876057	+	2511.6	0.618244	0.668445	4.03185e-05	17.7454	17.3963	16.5719	21.9347	27.1998	33.0788
ENSG00000171033	PKIA	8	78516139	78605267	+	696.135	-0.475861	-0.497258	4.05238e-05	5.08807	5.27323	5.58086	3.81504	3.81141	3.66398
ENSG00000100744	GSKIP	14	96363452	96387288	+	1309.33	-0.435656	-0.45183	4.06236e-05	9.12114	8.82005	9.37917	6.99071	6.75417	6.21873
ENSG00000083799	CYLD	16	50742050	50801935	+	652.798	0.465607	0.485596	4.11057e-05	1.12494	1.14941	1.18854	1.6244	1.60912	1.61492
ENSG00000156515	HK1	10	69269984	69401882	+	3968.79	-0.366956	-0.376427	4.1198e-05	20.6922	20.2503	19.936	15.5324	15.0498	16.3225
ENSG00000184378	ACTRT3	3	169766921	169769895	-	133.621	0.762241	0.867232	4.33879e-05	1.35081	1.31517	1.22767	2.41265	2.45676	2.22841
ENSG00000146859	TMEM140	7	135148072	135166215	+	98.8799	0.851374	1.01111	4.36022e-05	0.891155	0.71744	0.73033	1.51625	1.62318	1.57229
ENSG00000101003	GINS1	20	25407727	25452628	+	1255.29	-0.461358	-0.480909	4.39558e-05	10.187	9.16993	10.2924	6.62937	7.42023	7.1944
ENSG00000103319	EEF2K	16	22206282	22288732	+	1150.85	-0.6103	-0.658949	4.4756e-05	4.22278	4.86386	5.40116	3.32116	2.55413	3.30374
ENSG00000121289	CEP89	19	32875925	32971991	-	1000.46	-0.430535	-0.446283	4.50764e-05	3.40063	3.49118	3.41609	2.63598	2.48532	2.44207
ENSG00000172037	LAMB2	3	49121114	49133118	-	830.609	-0.580865	-0.622201	4.50764e-05	3.93123	4.10932	4.04957	2.35614	2.3757	3.13307
ENSG00000076864	RAP1GAP	1	21596215	21669363	-	285.623	-0.758522	-0.862566	4.53588e-05	1.84913	1.74588	1.6815	0.71972	0.99161	1.19764
ENSG00000124508	BTN2A2	6	26383096	26394874	+	277.586	0.621879	0.673806	4.53588e-05	0.876601	0.96286	0.916556	1.54523	1.33323	1.52118
ENSG00000184743	ATL3	11	63624087	63671921	-	4276.44	-0.449021	-0.467021	4.53588e-05	17.629	17.0969	19.1248	14.3012	12.4291	12.2226
ENSG00000198648	STK39	2	167954020	168248141	-	2004.48	0.420744	0.435403	4.53588e-05	10.9992	11.3526	10.745	15.761	15.1697	13.815
ENSG00000138646	HERC5	4	88457117	88506163	+	170.388	0.733853	0.826049	4.56525e-05	0.653762	0.753601	0.719004	1.1355	1.39904	1.23542
ENSG00000048471	SNX29	16	11976737	12574289	+	878.455	-0.57188	-0.611214	4.56928e-05	2.33782	2.6076	2.80453	1.90264	1.47279	1.69835
ENSG00000057657	PRDM1	6	106086320	106109939	+	31.9943	1.14424	1.95923	4.56928e-05	0.0677379	0.0749525	0.0265231	0.208867	0.254657	0.195772
ENSG00000059378	PARP12	7	140023744	140063721	-	384.842	0.583729	0.625849	4.61916e-05	1.26227	1.48653	1.22101	2.08772	2.00236	2.03899
ENSG00000170542	SERPINB9	6	2887266	2903280	-	61.3731	-0.976302	-1.27081	4.74394e-05	0.535466	0.563057	0.638759	0.249621	0.21881	0.252321
ENSG00000144580	RQCD1	2	218568580	218597080	+	1511.96	-0.436808	-0.453418	4.81441e-05	9.51648	8.36817	9.36269	6.58518	6.48522	6.83014
ENSG00000132357	CARD6	5	40841184	40860175	+	32.0344	1.15524	2.16759	5.01742e-05	0.0926244	0.103351	0.0219434	0.261167	0.375527	0.346432
ENSG00000214900	LINC01588	14	49927571	50092643	-	1351.32	0.615801	0.666691	5.12162e-05	2.11057	1.99096	1.73435	3.61868	3.09651	2.54551
ENSG00000168280	KIF5C	2	148875250	149026759	+	331.815	-0.576683	-0.617647	5.1246e-05	1.13142	1.20136	1.26226	0.797259	0.749661	0.796819
ENSG00000138119	MYOF	10	93306429	93482317	-	12724.2	0.369893	0.379821	5.14275e-05	35.1641	35.1162	37.3532	49.3806	45.863	44.8015
ENSG00000197905	TEAD4	12	2959330	3040673	+	125.622	-0.89059	-1.088	5.14395e-05	2.17315	1.94103	2.08183	0.652043	1.09724	1.17382
ENSG00000124766	SOX4	6	21592769	21598619	+	3281.05	-0.378618	-0.389306	5.18768e-05	17.8152	17.2967	17.331	13.7965	12.5614	13.686
ENSG00000047644	WWC3	X	10015562	10144478	+	862.01	-0.538544	-0.571453	5.4351e-05	3.50389	4.2978	4.14189	2.78791	2.44876	2.80432
ENSG00000132016	C19orf57	19	13882348	13906452	-	107.273	-0.836015	-0.990392	5.4351e-05	1.04236	0.994526	1.02436	0.496018	0.445837	0.604314
ENSG00000129250	KIF1C	17	4997948	5028401	+	2325.66	-0.462233	-0.482403	5.5721e-05	8.52007	9.1458	8.38439	6.08546	5.67451	6.89477
ENSG00000101336	HCK	20	32052188	32101856	+	24.7195	-1.13901	-2.05553	5.78007e-05	0.372077	0.330835	0.359017	0.0586679	0.0971389	0.100814
ENSG00000100373	UPK3A	22	45284982	45295874	+	124.136	0.871843	1.05484	5.81427e-05	2.28049	2.09801	1.9517	3.36567	5.40122	4.38297
ENSG00000146205	ANO7	2	241188509	241225377	+	38.0965	-1.10197	-1.7384	5.85417e-05	0.202012	0.299368	0.34747	0.0796317	0.0896577	0.0851439
ENSG00000238117	AP004372.1	11	131877680	131897108	-	46.6159	-1.03884	-1.46514	5.91672e-05	3.34327	4.33204	3.41359	1.30675	1.4162	1.29287
ENSG00000144724	PTPRG	3	61561569	62297613	+	1593.65	-0.525762	-0.556594	6.18357e-05	3.11536	3.78272	3.79472	2.68389	2.2681	2.31723
ENSG00000117676	RPS6KA1	1	26529761	26575030	+	485.056	-0.622007	-0.6759	6.21289e-05	3.01432	2.68504	2.65766	1.48496	1.69982	2.05434
ENSG00000176641	RNF152	18	61808063	61894247	-	366.968	-0.660028	-0.726125	6.34822e-05	1.05051	1.14173	1.35732	0.810435	0.700598	0.631984
ENSG00000119711	ALDH6A1	14	74056850	74084493	-	2935.35	-0.502391	-0.529093	6.37375e-05	13.4371	14.929	14.4432	11.3511	8.83524	9.47805
ENSG00000153714	LURAP1L	9	12775021	12822131	+	868.734	0.451893	0.470955	6.48184e-05	9.477	8.82839	9.85889	12.6777	12.8622	13.5
ENSG00000124181	PLCG1	20	41136960	41196801	+	2164.13	-0.502186	-0.528931	6.5333e-05	6.53851	7.53258	7.77643	5.00445	4.56071	5.58229
ENSG00000125775	SDCBP2	20	1309909	1329239	-	62.2609	1.01321	1.38708	6.60204e-05	0.415577	0.3256	0.327463	0.695154	0.905702	1.20107
ENSG00000178053	MLF1	3	158571163	158607252	+	838.412	0.454224	0.473637	6.60204e-05	5.71496	5.2483	5.26054	7.42072	7.86019	7.23955
ENSG00000127084	FGD3	9	92947451	93036236	+	147.614	0.845437	1.01057	6.73844e-05	0.467965	0.524882	0.376938	0.71349	1.05047	0.999661
ENSG00000162496	DHRS3	1	12567910	12617731	-	339.58	0.712306	0.79926	6.75127e-05	2.64468	2.20132	1.88384	3.24642	4.20455	4.26667
ENSG00000198682	PAPSS2	10	87659613	87747705	+	7000.01	0.388544	0.400443	6.75138e-05	42.729	39.0281	40.1317	57.0905	52.7807	50.9987
ENSG00000042062	FAM65C	20	50586108	50691528	-	48.3416	-1.10678	-1.80334	6.84986e-05	0.2114	0.465309	0.353409	0.11069	0.0649791	0.121042
ENSG00000170522	ELOVL6	4	110045846	110199199	-	1061	0.457999	0.478026	6.88568e-05	3.63937	3.14018	3.2443	4.81863	4.63887	4.4997
ENSG00000174282	ZBTB4	17	7459366	7484263	-	1980.47	-0.551116	-0.58756	6.93965e-05	9.81644	11.648	10.5495	8.13334	6.06002	7.11251
ENSG00000166603	MC4R	18	60371110	60372775	-	15.137	1.13896	2.60003	7.13581e-05	0.0719326	0.0818681	0.0579405	0.435537	0.414653	0.43658
ENSG00000159842	ABR	17	1003518	1229021	-	1694.76	-0.481282	-0.50486	7.17336e-05	4.47057	4.69628	4.83304	3.18112	2.97557	3.71526
ENSG00000186260	MKL2	16	14071321	14266773	+	2808.32	-0.46754	-0.489033	7.19862e-05	4.99946	5.33129	5.98428	4.1836	3.61083	3.82956
ENSG00000002834	LASP1	17	38869859	38921770	+	5710.58	-0.413249	-0.427807	7.30382e-05	25.4377	26.0383	25.031	20.2056	17.0871	19.5863
ENSG00000106546	AHR	7	17298622	17346152	+	5596.58	0.400805	0.414036	7.33445e-05	19.6536	19.5377	20.2231	28.8446	25.0437	25.2706
ENSG00000237289	CKMT1B	15	43593054	43604901	+	97.0734	-0.844154	-1.01194	7.49255e-05	1.11206	1.02851	0.945815	0.566334	0.502032	0.459142
ENSG00000112149	CD83	6	14117256	14136918	+	117.246	0.890468	1.0985	7.53011e-05	0.914879	0.831549	0.700457	1.2983	2.12576	1.81784
ENSG00000133466	C1QTNF6	22	37180167	37199385	-	696.433	0.555775	0.593694	7.72522e-05	1.81865	2.30089	2.2872	3.19985	3.03591	3.43783
ENSG00000108176	DNAJC12	10	67796665	67838166	-	452.396	0.526754	0.558611	7.82255e-05	4.37322	4.86579	4.98345	7.11293	6.64148	7.2014
ENSG00000105835	NAMPT	7	106248285	106286326	-	2605.36	0.381106	0.392495	7.9175e-05	6.85479	6.88568	6.7951	9.29825	9.25058	8.40143
ENSG00000187097	ENTPD5	14	73958010	74019399	-	1730.82	-0.524547	-0.556096	8.12683e-05	5.20741	5.54557	5.61976	4.33738	3.5334	3.2603
ENSG00000101343	CRNKL1	20	20034368	20056046	-	2935.5	-0.348872	-0.357553	8.17985e-05	19.9112	20.1487	19.4822	15.8483	15.4747	15.1449
ENSG00000280202	RP5-1180D12.1	12	3610307	3612003	-	117.638	-0.990282	-1.33733	8.17985e-05	2.09031	2.97378	3.12851	1.5678	0.672565	1.00008
ENSG00000221926	TRIM16	17	15627960	15684311	-	730.227	0.572647	0.614834	8.24775e-05	3.12348	2.55131	2.7598	3.70414	4.5479	4.66717
ENSG00000005448	WDR54	2	74421678	74425755	+	563.082	-0.565533	-0.606202	8.57342e-05	6.93897	6.48578	6.16806	3.64705	4.64182	4.58978
ENSG00000177570	SAMD12	8	118189459	118621995	-	1982.61	0.455523	0.475696	8.6578e-05	4.19595	4.0916	4.43112	6.57458	5.62674	5.4806
ENSG00000198964	SGMS1	10	50305586	50625163	-	2673.66	0.373488	0.384294	8.75083e-05	9.43581	10.2823	10.0373	13.1957	13.1186	12.5202
ENSG00000164647	STEAP1	7	90154375	90164829	+	19.0478	1.12791	2.3426	9.0284e-05	0.058998	0.153878	0.103954	0.465131	0.554498	0.596793
ENSG00000135218	CD36	7	80369575	80679277	+	48.3122	1.04245	1.51784	9.07369e-05	0.0592386	0.0943891	0.0501015	0.218195	0.204888	0.160935
ENSG00000140297	GCNT3	15	59594875	59640239	+	28.6094	1.09425	1.7906	9.10532e-05	0.0518226	0.0631933	0.0484507	0.186771	0.218017	0.160472
ENSG00000154917	RAB6B	3	133824239	133895836	-	50.6389	0.98276	1.32403	9.16716e-05	0.143688	0.121137	0.132617	0.372569	0.315108	0.305691
ENSG00000163875	MEAF6	1	37492575	37514774	-	1656.78	-0.443793	-0.462507	9.30729e-05	15.706	15.1243	14.5887	11.5056	11.5852	9.85323
ENSG00000103550	KNOP1	16	19701934	19718235	-	1327.65	-0.413124	-0.428052	9.30752e-05	5.61444	5.17263	5.39795	4.19942	3.8352	3.99415
ENSG00000124225	PMEPA1	20	57648392	57711536	-	737.264	-0.485739	-0.510751	9.36882e-05	4.61529	4.06175	4.04136	2.95932	3.12701	2.83542
ENSG00000164211	STARD4	5	111496033	111512590	-	216.528	-0.699903	-0.785308	9.36882e-05	1.22707	1.23178	1.51569	0.808496	0.671092	0.828713
ENSG00000066735	KIF26A	14	104138723	104180894	+	42.46	-1.10412	-1.92172	9.981e-05	0.16674	0.373484	0.278613	0.0402755	0.0800231	0.0974054
ENSG00000106031	HOXA13	7	27193503	27200106	-	63.7665	0.983203	1.33129	0.00010088	0.193214	0.210068	0.185048	0.65389	0.389762	0.435836
ENSG00000112183	RBM24	6	17281346	17293875	+	68.966	-0.981827	-1.32999	0.000100889	0.772486	0.83826	0.756759	0.430152	0.313958	0.191078
ENSG00000186470	BTN3A2	6	26365159	26378320	+	40.074	1.04989	1.56782	0.00010309	0.0680714	0.10007	0.0685379	0.283359	0.221789	0.196736
ENSG00000100503	NIN	14	50719763	50831121	-	2782.48	-0.455145	-0.475665	0.000103446	6.51091	6.36291	6.63666	5.30517	4.31114	4.412
ENSG00000204642	HLA-F	6	29722775	29738528	+	171.752	0.767321	0.888223	0.000103956	0.734163	0.81672	0.733637	1.23246	1.25205	1.7549
ENSG00000156052	GNAQ	9	77716087	78031458	-	2884.5	-0.455355	-0.475957	0.000105861	13.3091	14.1042	14.3395	11.288	9.55567	9.16955
ENSG00000115267	IFIH1	2	162267079	162318703	-	792.809	0.465103	0.487158	0.00010606	3.92231	4.11165	3.9865	5.81568	5.12087	5.92044
ENSG00000139899	CBLN3	14	24426532	24430954	-	94.0652	0.857889	1.04599	0.000106557	0.505179	0.763058	0.706446	1.38069	1.34819	1.35189
ENSG00000211445	GPX3	5	151020438	151028993	+	152.381	0.819726	0.976233	0.000106886	1.06086	0.89117	0.724805	1.4051	2.01312	1.85057
ENSG00000151892	GFRA1	10	116056925	116273467	-	37378	-0.345399	-0.354088	0.000110675	115.429	118.003	123.947	96.8859	88.7374	93.9784
ENSG00000170775	GPR37	7	124745997	124765627	-	149.175	0.709216	0.800979	0.000115304	1.07106	0.970683	0.926625	1.63127	1.71006	1.83438
ENSG00000187122	SLIT1	10	96998038	97185920	-	15.637	-1.11018	-2.69159	0.000115408	0.0631913	0.0973909	0.0848325	0.0132851	0.013198	0.0114145
ENSG00000106080	FKBP14	7	30010587	30026684	-	233.136	0.634482	0.696573	0.000115785	0.859533	0.857893	1.0376	1.4305	1.50571	1.52822
ENSG00000171723	GPHN	14	66507407	67181803	+	751.112	-0.440127	-0.45892	0.000123011	3.99399	3.8448	4.10171	2.96446	2.95003	2.7676
ENSG00000162924	REL	2	60881521	60931610	+	983.638	0.535134	0.570463	0.000123746	1.79946	1.87835	2.12269	3.22079	2.50317	2.88961
ENSG00000025039	RRAGD	6	89364636	89412270	-	769.477	0.459115	0.480643	0.000124617	3.62921	3.44656	3.37337	5.16211	4.90324	4.50696
ENSG00000163083	INHBB	2	120346143	120351808	+	549.248	-0.548922	-0.587472	0.00012638	6.18648	5.49145	5.29492	4.06699	3.30914	3.92404
ENSG00000168143	FAM83B	6	54846771	54942022	+	7154.78	-0.421513	-0.43795	0.00012638	68.8993	70.9021	74.5683	58.7391	49.8091	49.6837
ENSG00000175220	ARHGAP1	11	46677080	46700615	-	1359.69	-0.466084	-0.488743	0.000126836	6.97796	7.18848	7.15946	4.65964	4.80526	5.74434
ENSG00000173548	SNX33	15	75647906	75662301	+	637.881	-0.539966	-0.576536	0.000128104	2.49317	2.74499	2.62477	1.96321	1.50777	1.80356
ENSG00000132359	RAP1GAP2	17	2777056	3037739	+	456.184	-0.594178	-0.644517	0.000128384	1.96309	2.14949	2.12757	1.43969	1.09108	1.46552
ENSG00000145808	ADAMTS19	5	129460265	129738683	+	4525.77	-0.324697	-0.331989	0.000128645	25.2044	25.9224	25.7922	20.4054	20.7104	19.9883
ENSG00000082175	PGR	11	101029624	101130524	-	2924.88	-0.602732	-0.655537	0.000128901	5.26535	6.03571	7.85503	4.45141	3.78074	3.92806
ENSG00000143369	ECM1	1	150508062	150513789	+	104.909	0.806969	0.959443	0.000135449	0.670531	0.581832	0.495572	1.04378	1.16208	1.19574
ENSG00000103479	RBL2	16	53433977	53491649	+	3742.62	-0.402051	-0.416325	0.000135485	15.1568	16.4931	16.5563	13.0434	11.4602	11.6161
ENSG00000119900	OGFRL1	6	71288803	71308950	+	1208.47	-0.443159	-0.462616	0.000137564	4.29521	4.05113	4.41797	3.32031	3.11603	2.82027
ENSG00000003989	SLC7A2	8	17497088	17570573	+	53608.5	0.409772	0.424968	0.000138751	149.374	152.844	175.248	227.216	205.654	208.145
ENSG00000176153	GPX2	14	64939152	64942905	-	206.659	0.803905	0.955719	0.000146382	3.34176	2.12307	2.26994	4.03382	5.47008	5.49914
ENSG00000120594	PLXDC2	10	19816239	20289856	+	1566.46	-0.512647	-0.543975	0.000146814	3.72669	4.11698	4.35136	3.20451	2.48801	2.67061
ENSG00000167232	ZNF91	19	23304991	23395560	-	5630.38	0.396606	0.410451	0.000152309	12.2456	13.3349	12.7682	18.5205	16.426	16.0201
ENSG00000139974	SLC38A6	14	60981114	61083733	+	970.173	0.469689	0.493422	0.00015475	3.82313	4.51814	4.57138	6.13246	6.25566	5.78713
ENSG00000047578	KIAA0556	16	27550133	27780369	+	1283.36	-0.581223	-0.629027	0.000156146	3.77745	4.74668	4.61235	3.13027	2.33308	3.03378
ENSG00000085274	MYNN	3	169772831	169789716	+	1848.76	0.407947	0.423138	0.000157646	7.25731	7.62495	7.85455	10.6319	10.494	9.35093
ENSG00000186526	CYP4F8	19	15615218	15630638	+	21.8897	1.08754	1.9818	0.000157646	0.0340067	0.0387038	0.0308158	0.150138	0.140631	0.117941
ENSG00000154330	PGM5	9	68328308	68531061	+	50.5103	-0.960148	-1.30545	0.000160865	0.25175	0.254075	0.292472	0.0977113	0.109205	0.116602
ENSG00000148180	GSN	9	121207794	121332843	+	8138.92	-0.503044	-0.53284	0.000161938	25.1494	23.8526	22.5208	13.8867	16.6565	18.8985
ENSG00000107099	DOCK8	9	214854	465259	+	1020.28	0.432643	0.45101	0.0001625	1.77012	1.61453	1.7735	2.49168	2.2313	2.32678
ENSG00000168610	STAT3	17	42313324	42388568	-	3323.66	-0.372391	-0.383874	0.00016657	11.2414	11.6472	12.3263	9.01653	8.56205	9.41348
ENSG00000169855	ROBO1	3	78597240	79767815	-	4142.48	0.389229	0.402418	0.00016657	9.34033	8.5556	9.16469	12.844	11.2822	11.6375
ENSG00000237054	PRMT5-AS1	14	22918947	22926900	+	81.9588	0.915727	1.18751	0.000168723	0.517779	0.327387	0.445773	0.766723	1.025	1.14945
ENSG00000197183	NOL4L	20	32443059	32585074	-	313.038	-0.733406	-0.842987	0.000171051	0.887889	1.25835	1.3614	0.713598	0.546791	0.696519
ENSG00000115310	RTN4	2	54972187	55112621	-	2078.78	0.389469	0.402744	0.000173398	7.28345	7.04474	7.89636	9.42863	10.1805	9.7692
ENSG00000185924	RTN4RL1	17	1934677	2025345	-	194.718	-0.682231	-0.767049	0.000177397	1.95711	1.79348	1.82406	0.934111	1.06056	1.28987
ENSG00000138678	GPAT3	4	83535914	83605875	+	286.891	0.577614	0.62536	0.000182969	1.87293	1.70425	1.78834	2.49331	2.91866	2.8663
ENSG00000259977	AL121578.2	X	37906147	37949405	+	371.756	0.556824	0.599054	0.000183096	11.1063	12.5506	10.6726	18.6085	15.906	17.5128
ENSG00000184702	SEPT5	22	19714464	19724772	+	170.998	-0.687647	-0.775468	0.000187887	0.91592	1.09547	0.999728	0.649248	0.563734	0.544654
ENSG00000168615	ADAM9	8	38996869	39105144	+	3058.14	0.355146	0.365248	0.000200529	10.9629	10.3549	10.5703	14.3842	13.1907	13.4974
ENSG00000134759	ELP2	18	36129444	36180556	+	18194.3	-0.444967	-0.465553	0.000202347	46.6864	53.205	57.3543	41.4195	36.114	36.3408
ENSG00000140022	STON2	14	81260656	81436465	-	227.625	0.608464	0.66617	0.000203616	0.789954	0.711759	0.672448	1.09158	1.20141	1.1571
ENSG00000202337	RNU6-8	14	32203163	32203269	-	188.655	0.705098	0.802126	0.000203888	38.5279	37.391	29.9961	52.2729	66.2462	66.3574
ENSG00000070614	NDST1	5	150485818	150558211	+	547.053	-0.728729	-0.838556	0.00020692	1.52928	2.21619	2.32484	1.16759	0.88571	1.34485
ENSG00000072422	RHOBTB1	10	60869438	61001440	-	462.439	0.547911	0.58865	0.000211261	2.23291	1.78907	2.27314	3.12265	3.28211	3.055
ENSG00000104549	SQLE	8	124998497	125022283	+	6575.98	-0.34084	-0.349785	0.000211261	49.1885	45.2106	46.7677	38.3028	36.6285	35.8341
ENSG00000115828	QPCT	2	37344574	37373322	+	39.7879	0.995077	1.44228	0.000211261	0.202884	0.279886	0.194989	0.581637	0.612494	0.652994
ENSG00000246985	SOCS2-AS1	12	93542463	93571768	-	617.091	-0.525754	-0.561312	0.00021153	4.89911	5.82598	5.17299	4.00895	3.30578	3.45809
ENSG00000274173	RP4-568C11.4	20	24931840	24932983	+	1949.22	0.379861	0.392447	0.000217011	42.6353	40.6156	38.2656	51.6665	55.2136	52.619
ENSG00000183888	C1orf64	1	16004236	16008807	+	13.8859	-1.06101	-2.9898	0.000217096	0.252377	0.231883	0.182639	0.0099485	0.0197666	0.0569847
ENSG00000132254	ARFIP2	11	6474683	6481479	-	1351.19	-0.493112	-0.522132	0.000223127	9.08724	7.97675	7.66397	5.01995	6.05569	6.14855
ENSG00000164111	ANXA5	4	121667955	121697113	-	4202.21	-0.36651	-0.377853	0.000233392	45.6923	42.9166	40.4855	33.2628	34.2031	31.8727
ENSG00000101004	NINL	20	25452705	25585517	-	294.205	-0.691303	-0.784447	0.000252028	1.36834	1.78587	1.95211	0.890701	0.914858	1.1645
ENSG00000168634	WFDC13	20	45702016	45708817	+	144.082	0.702092	0.800858	0.000258961	2.18367	2.00479	2.12828	3.21727	4.04995	3.73617
ENSG00000159176	CSRP1	1	201483530	201509456	-	4804.46	-0.390456	-0.404454	0.000259192	15.7239	14.2587	13.7618	10.3054	11.2101	11.5373
ENSG00000116017	ARID3A	19	925781	975934	+	332.36	-0.694752	-0.790234	0.0002647	1.41614	1.61426	1.78398	1.00639	0.691521	1.09046
ENSG00000231584	FAHD2CP	2	96010551	96023380	+	251.968	0.61366	0.675201	0.000267149	2.51999	2.74059	2.21024	3.85689	3.70529	4.38606
ENSG00000142208	AKT1	14	104769349	104795751	-	6727.2	-0.499999	-0.53102	0.000268584	21.1035	19.4491	18.1889	11.6958	13.1475	15.8158
ENSG00000115963	RND3	2	150468195	150539011	-	2226.55	0.421699	0.439654	0.000271554	16.1453	13.4975	13.7246	19.7351	20.0988	18.9752
ENSG00000088808	PPP1R13B	14	103733752	103847590	-	1014.5	-0.617363	-0.680462	0.000275398	2.98305	4.13813	4.28613	2.57107	2.02541	2.52353
ENSG00000143847	PPFIA4	1	203026498	203078740	+	60.5232	-0.931361	-1.26192	0.000275398	0.185185	0.273993	0.266009	0.105897	0.0866374	0.11061
ENSG00000204267	TAP2	6	32821833	32838780	-	158.824	0.719594	0.829078	0.000281909	0.435099	0.576305	0.464517	0.993589	0.789661	0.840137
ENSG00000178202	KDELC2	11	108472105	108498432	-	603.94	-0.477831	-0.504789	0.000282341	3.90745	3.56938	4.22422	2.68244	2.70095	2.86489
ENSG00000139508	SLC46A3	13	28700064	28718970	-	598.396	0.50689	0.53961	0.000288317	3.599	3.56994	3.48945	5.64476	5.38504	4.44866
ENSG00000009830	POMT2	14	77274956	77320884	-	801.014	-0.415523	-0.432801	0.000289454	2.4763	2.63708	2.46916	1.93642	1.81268	1.86881
ENSG00000140450	ARRDC4	15	97960698	97973838	+	3074.75	0.381847	0.395073	0.000289454	17.5992	17.6352	18.5614	25.3629	21.8258	23.5524
ENSG00000143375	CGN	1	151510510	151538692	+	1291.86	0.479165	0.506445	0.000289454	4.33278	4.34644	4.62145	6.10062	5.58396	7.21918
ENSG00000176842	IRX5	16	54930862	54934485	+	184.766	-0.649388	-0.725507	0.000290326	2.16512	2.3571	2.14603	1.29648	1.22464	1.52176
ENSG00000243323	PTPRVP	1	202168051	202189455	+	79.6676	0.861716	1.08966	0.000290326	0.156249	0.224012	0.256103	0.435443	0.437143	0.483088
ENSG00000015133	CCDC88C	14	91271323	91417844	-	408.078	-0.691974	-0.787471	0.000292176	0.854482	1.28057	1.29342	0.700728	0.568027	0.71913
ENSG00000164050	PLXNB1	3	48403854	48430051	-	593.893	-0.707976	-0.811963	0.000295304	1.57849	2.48504	2.34553	1.17728	1.01836	1.459
ENSG00000172379	ARNT2	15	80404350	80597937	+	1342.19	-0.385569	-0.39925	0.000296057	5.15213	5.37393	5.73923	4.12435	4.17104	4.03579
ENSG00000142949	PTPRF	1	43525187	43623666	+	3478.63	-0.700147	-0.800008	0.000297584	8.44427	12.7348	12.8388	7.06728	4.85635	7.6177
ENSG00000185813	PCYT2	17	81900965	81911464	-	771.052	-0.569583	-0.618099	0.000297584	3.76356	3.70133	3.69488	1.92877	2.48226	2.86744
ENSG00000141480	ARRB2	17	4710489	4721499	+	725.373	-0.49088	-0.520562	0.000300391	5.5863	5.69861	4.83527	3.38848	3.90212	3.95312
ENSG00000142687	KIAA0319L	1	35433490	35557950	-	2238.41	-0.377546	-0.390378	0.000300391	6.81775	7.3208	7.60882	5.73335	5.25907	5.6005
ENSG00000164308	ERAP2	5	96875939	96919716	+	50.3465	0.982591	1.44001	0.000302078	0.135631	0.104135	0.0617774	0.272924	0.31565	0.228662
ENSG00000125637	PSD4	2	113157325	113209396	+	1255.4	-0.610259	-0.671885	0.000306915	2.548	3.35349	3.56005	2.049	1.63561	2.25714
ENSG00000044090	CUL7	6	43037617	43053945	-	1182.68	-0.488838	-0.518247	0.000310902	6.21769	7.29057	6.89491	4.82404	4.15734	5.27407
ENSG00000138604	GLCE	15	69160584	69272217	+	1365.25	-0.41651	-0.434109	0.000314492	6.89394	6.61732	6.00575	5.10276	4.59364	4.74864
ENSG00000124422	USP22	17	20999593	21043760	-	5721.65	-0.391437	-0.405902	0.000315215	26.3654	25.3298	27.2905	18.6206	19.0677	21.9371
ENSG00000142875	PRKACB	1	84078062	84238498	+	954.531	0.405635	0.421839	0.000318627	3.33343	3.35069	3.31683	4.54176	4.68605	4.16344
ENSG00000123609	NMI	2	151270465	151290057	-	481.236	0.464535	0.489536	0.000318788	3.31281	3.07666	3.09974	4.36127	4.6175	4.33937
ENSG00000154310	TNIK	3	171061339	171460408	-	148.542	0.672595	0.759975	0.000321077	0.365579	0.384068	0.317119	0.610133	0.592038	0.605498
ENSG00000060656	PTPRU	1	29236516	29326813	+	630.875	-0.624417	-0.691842	0.000328911	2.63999	3.58228	3.39122	1.98631	1.64965	2.32215
ENSG00000183578	TNFAIP8L3	15	51056598	51105276	-	88.1132	-0.829278	-1.0279	0.000329849	1.53641	1.44713	1.33357	0.721755	0.849806	0.535913
ENSG00000115641	FHL2	2	105357712	105438513	-	149.699	0.668178	0.753984	0.000332135	0.488329	0.432272	0.466182	0.720932	0.797799	0.820668
ENSG00000077549	CAPZB	1	19338776	19485539	-	2105.03	-0.354843	-0.365555	0.000335153	20.8369	20.1555	19.3773	15.3689	16.2606	15.2211
ENSG00000163513	TGFBR2	3	30606502	30694142	+	621.84	0.498008	0.529559	0.000335153	3.37304	2.73036	2.82158	4.19053	4.52701	4.16007
ENSG00000008277	ADAM22	7	87934143	88202889	+	411.09	-0.570749	-0.620445	0.000337117	1.0256	1.13669	1.20671	0.847599	0.696778	0.644497
ENSG00000173947	PIFO	1	111346288	111353013	+	42.0881	0.947242	1.32736	0.000340966	0.151874	0.170717	0.141588	0.397342	0.401787	0.36578
ENSG00000122085	MTERF4	2	241072169	241102332	-	967.515	-0.387258	-0.401394	0.000343056	3.11115	3.06281	2.96492	2.37293	2.29693	2.24791
ENSG00000153976	HS3ST3A1	17	13495689	13601927	-	471.083	-0.503094	-0.535917	0.000349244	5.40829	5.61381	6.47382	4.04954	3.92014	4.09878
ENSG00000259937	RP11-438D14.2	12	33404872	33405896	-	130.598	0.719023	0.832285	0.000352459	2.26818	2.72784	2.56625	4.42442	5.04008	3.98728
ENSG00000168175	MAPK1IP1L	14	55051631	55070192	+	4673.36	-0.32815	-0.33662	0.000360431	20.3014	20.1426	21.1139	16.9339	16.1997	15.6077
ENSG00000137575	SDCBP	8	58552924	58582860	+	4221.05	0.324471	0.332652	0.000360968	21.9213	21.4189	21.1523	26.5508	28.2815	26.3788
ENSG00000227036	LINC00511	17	72323123	72640472	-	399.767	0.549757	0.594046	0.000365984	1.02938	0.944639	1.07565	1.32655	1.67696	1.6001
ENSG00000138814	PPP3CA	4	101023409	101348278	-	1945.99	-0.342756	-0.352503	0.000375234	11.361	11.2548	11.911	9.18662	8.88442	8.96944
ENSG00000131238	PPT1	1	40072705	40097703	-	3192.59	-0.35782	-0.368988	0.00038152	30.7973	29.553	29.4243	24.0606	23.9483	21.4873
ENSG00000110911	SLC11A2	12	50979401	51028566	-	2121.61	0.386484	0.400716	0.000381572	4.80676	5.07033	5.47599	7.06054	6.39967	6.80859
ENSG00000178573	MAF	16	79585843	79600714	-	161.458	0.642678	0.718872	0.000381572	0.484444	0.498567	0.460089	0.849451	0.774994	0.749704
ENSG00000167996	FTH1	11	61959718	61967660	-	15077.8	0.350149	0.360608	0.000387333	190.327	176.347	169.674	217.249	236.761	234.65
ENSG00000123684	LPGAT1	1	211743457	211830772	-	2928.3	0.413825	0.431535	0.000388636	7.36825	7.60059	8.40335	11.5175	10.1893	9.80921
ENSG00000150712	MTMR12	5	32226994	32313009	-	1573.67	-0.37119	-0.383775	0.000393606	8.92584	8.45328	9.11758	6.94089	6.42957	6.93955
ENSG00000160588	MPZL3	11	118226690	118252350	-	2393.86	0.362377	0.374069	0.000400418	14.4786	13.8237	15.0401	19.6274	18.8024	17.7279
ENSG00000177302	TOP3A	17	18271428	18315007	-	931.826	-0.525377	-0.564101	0.000414544	4.44125	4.79142	4.91885	3.28666	2.62971	3.66356
ENSG00000112902	SEMA5A	5	9035026	9546075	-	533.171	0.531863	0.572189	0.000415221	0.873759	0.926419	1.12312	1.54454	1.33827	1.46306
ENSG00000214078	CPNE1	20	35626031	35664956	-	665.634	-0.472955	-0.500467	0.000424041	6.52342	5.5066	5.79226	4.08085	4.01248	4.51181
ENSG00000164442	CITED2	6	139371807	139374620	-	3283.8	-0.320632	-0.328676	0.000425568	40.8542	38.7834	39.2969	31.0922	31.2794	32.34
ENSG00000184371	CSF1	1	109910242	109930992	+	59.5819	0.927469	1.28612	0.000431163	0.14156	0.188804	0.195979	0.306911	0.44349	0.536982
ENSG00000041515	MYO16	13	108596152	109208007	+	835.644	0.50704	0.541689	0.00043656	1.88953	2.09819	2.10688	3.40779	2.58638	2.87719
ENSG00000126822	PLEKHG3	14	64704102	64750247	+	788.557	-0.58763	-0.644941	0.000461026	1.90375	2.42971	2.32407	1.37333	1.1878	1.70123
ENSG00000261116	RP3-523K23.2	6	54943167	54945099	+	2682.86	-0.481499	-0.511	0.00046744	40.4591	44.5821	49.4879	35.8172	30.6102	27.9519
ENSG00000133937	GSC	14	94768216	94770230	-	119.682	-0.750983	-0.891997	0.000469821	3.50796	3.36305	3.26472	1.41122	1.87721	2.19211
ENSG00000173281	PPP1R3B	8	9136255	9151574	-	1836.28	0.354316	0.365439	0.000474885	7.70991	7.41861	7.78782	10.3692	9.58364	9.56429
ENSG00000092969	TGFB2	1	218346235	218444619	+	70.0538	-0.835473	-1.05714	0.000482676	0.549061	0.525162	0.440386	0.228908	0.250732	0.248788
ENSG00000135643	KCNMB4	12	70366276	70434292	+	32.5571	-1.00327	-1.66888	0.000482676	0.23604	0.256517	0.346585	0.0682332	0.123247	0.0710614
ENSG00000273749	CYFIP1	15	22867052	22981063	-	2860.2	-0.335883	-0.345321	0.000482676	8.48107	8.3537	8.50907	6.52921	6.397	7.0275
ENSG00000172296	SPTLC3	20	13008979	13169103	+	64.8267	0.881765	1.16491	0.000485534	0.146283	0.1254	0.116129	0.29098	0.352527	0.223585
ENSG00000107021	TBC1D13	9	128787204	128810432	+	752.875	-0.467433	-0.49441	0.000487509	5.88063	5.93704	6.41182	4.11516	3.9675	4.87086
ENSG00000075702	WDR62	19	36054881	36105106	+	252.28	-0.623189	-0.694276	0.000491075	0.76256	0.881375	0.985038	0.497964	0.513136	0.616526
ENSG00000110042	DTX4	11	59171430	59208587	+	178.559	0.686787	0.787587	0.000495344	0.528937	0.628949	0.619997	1.14521	0.826071	1.10089
ENSG00000178075	GRAMD1C	3	113828182	113947174	+	156.771	0.664834	0.754305	0.000495532	0.447827	0.389825	0.395306	0.739007	0.734163	0.602816
ENSG00000130635	COL5A1	9	134641774	134844843	+	50.9379	-0.943704	-1.3624	0.000499072	0.141378	0.201132	0.198424	0.0540415	0.0939527	0.0619096
ENSG00000161243	FBXO27	19	38990714	39032785	-	203.349	-0.606476	-0.671478	0.000508096	2.36887	2.34301	2.55547	1.38735	1.48427	1.69937
ENSG00000139651	ZNF740	12	53180700	53195141	+	1517.48	-0.444238	-0.467244	0.000508354	5.05646	5.4604	5.5065	4.27999	3.38697	3.9248
ENSG00000160179	ABCG1	21	42199689	42297244	+	540.614	-0.507844	-0.543462	0.000509282	2.7449	2.87075	3.01997	2.05969	1.69289	2.1785
ENSG00000116833	NR5A2	1	200027602	200177424	+	375.593	-0.555801	-0.603972	0.000511865	1.57905	1.49161	1.874	1.03591	1.18806	1.02637
ENSG00000221890	NPTXR	22	38818452	38843982	-	119.517	-0.772503	-0.93295	0.000514475	0.600856	0.817473	0.817758	0.44953	0.327148	0.395216
ENSG00000138639	ARHGAP24	4	85475114	86002670	+	261.777	-0.548555	-0.594874	0.000530328	1.04564	1.13833	1.10163	0.779924	0.706446	0.687626
ENSG00000118922	KLF12	13	73686089	74133905	-	298.294	-0.556918	-0.605702	0.000532377	0.866649	0.838359	0.972686	0.648834	0.544373	0.565283
ENSG00000148488	ST8SIA6	10	17318383	17454330	-	204.46	-0.685403	-0.786899	0.000536541	2.70974	2.79499	2.62726	2.01403	1.372	1.31844
ENSG00000130940	CASZ1	1	10636604	10796650	-	127.691	-0.796337	-0.981305	0.00056664	0.289662	0.47726	0.46621	0.202695	0.217263	0.204708
ENSG00000197696	NMB	15	84655129	84658563	-	263.812	0.705671	0.820002	0.000577368	5.60502	4.84891	4.93506	6.44903	10.433	10.3025
ENSG00000130985	UBA1	X	47190861	47215128	+	5459.25	-0.39092	-0.406483	0.000581497	28.7489	25.5996	25.3731	19.3181	18.9488	21.8885
ENSG00000111879	FAM184A	6	118959763	119149387	-	126.21	0.743668	0.88391	0.000582919	0.319942	0.297608	0.322134	0.717905	0.489602	0.524575
ENSG00000119943	PYROXD2	10	98383565	98415184	-	868.556	0.449821	0.474215	0.000582919	4.95845	5.16129	5.37935	6.53613	6.97485	8.0341
ENSG00000138771	SHROOM3	4	76435100	76783253	+	1145.39	-0.640124	-0.720218	0.000582919	2.29133	3.2615	3.37987	2.10915	1.44254	1.8714
ENSG00000102786	INTS6	13	51354077	51454264	-	3799.91	0.357607	0.369374	0.000583969	3.515	3.44246	3.76235	4.7598	4.29177	4.797
ENSG00000197852	FAM212B	1	111680630	111755824	-	235.994	-0.576945	-0.632814	0.000591931	0.671727	0.764084	0.768456	0.495447	0.492199	0.432135
ENSG00000090565	RAB11FIP3	16	425619	523011	+	430.869	-0.524328	-0.564834	0.000598945	1.9578	2.37504	2.37616	1.44539	1.45018	1.64486
ENSG00000015676	NUDCD3	7	44379121	44490880	-	1755.09	-0.379372	-0.393635	0.000612172	5.53398	5.30032	5.41441	3.86252	4.01837	4.49338
ENSG00000135083	CCNJL	5	160251652	160345396	-	200.256	0.666238	0.759561	0.000612172	0.799606	0.921569	0.866232	1.15546	1.58548	1.64547
ENSG00000183856	IQGAP3	1	156525405	156572604	-	979.133	-0.448038	-0.472293	0.000612172	4.43311	4.72376	4.757	3.24667	3.01601	3.77588
ENSG00000141449	GREB1L	18	21242242	21525417	+	810.955	-0.496579	-0.530591	0.000626988	2.40994	2.44479	2.62277	2.02758	1.55404	1.5922
ENSG00000160753	RUSC1	1	155320896	155331114	+	882.081	-0.474562	-0.503922	0.000632035	5.52495	5.20654	4.98474	3.16987	3.82982	4.09089
ENSG00000177663	IL17RA	22	17084954	17115694	+	507.15	-0.483774	-0.515068	0.000636503	1.71616	1.98239	1.74662	1.36178	1.17336	1.2764
ENSG00000110917	MLEC	12	120686869	120701864	+	4641.69	-0.3598	-0.371935	0.000638162	22.82	20.3314	21.0847	17.6508	15.9045	16.0787
ENSG00000228613	AC144450.1	2	1546665	1620113	-	37.9349	-0.962985	-1.49221	0.0006399	1.4027	2.25585	2.21058	0.653905	0.687832	0.74911
ENSG00000138642	HERC6	4	88378739	88443111	+	406.821	0.469408	0.497829	0.000648416	1.55566	1.68734	1.55799	2.16587	2.34351	2.27195
ENSG00000112186	CAP2	6	17393216	17557792	+	325.474	-0.520975	-0.561104	0.000649535	2.92597	2.70634	3.16499	2.06988	1.88289	2.00936
ENSG00000052795	FNIP2	4	158769138	158908049	+	408.626	0.567682	0.621344	0.000657725	0.800548	0.727894	0.914839	1.40763	1.0723	1.27795
ENSG00000166123	GPT2	16	46884378	46931297	+	341.81	-0.58664	-0.646945	0.000666451	1.85587	1.67431	1.87999	0.975428	1.09666	1.38999
ENSG00000189171	S100A13	1	153618787	153631360	-	2517.2	-0.451645	-0.476866	0.000675793	41.2084	35.8624	31.9512	25.5948	28.0971	24.6323
ENSG00000259092	TRAV30	14	22168429	22168988	+	20.0221	-1.0079	-2.07744	0.000685315	2.77374	2.56326	2.57792	0.897137	0.267377	0.719428
ENSG00000135318	NT5E	6	85449584	85495791	+	540.524	0.53899	0.584277	0.000688978	2.96096	2.34692	2.56601	4.2619	4.16108	3.36955
ENSG00000106443	PHF14	7	10973872	11169630	+	2685.41	-0.398392	-0.415313	0.000690435	9.77762	9.62741	9.57662	8.1555	6.74024	6.83268
ENSG00000106524	ANKMY2	7	16599776	16645817	-	709.856	0.428253	0.449569	0.000691867	5.95419	5.86222	5.52994	8.38996	8.04029	7.24502
ENSG00000006534	ALDH3B1	11	68008578	68029282	+	217.152	0.674298	0.774311	0.000710365	0.748772	0.617532	0.626432	0.89432	1.1695	1.34861
ENSG00000244468	RP11-206M11.7	3	149284782	149333653	+	78.5166	0.814809	1.0286	0.000718315	2.52294	2.76415	2.45264	4.93832	6.48676	4.33727
ENSG00000128595	CALU	7	128739292	128771807	+	4785.7	-0.328871	-0.33818	0.000719694	33.7833	31.3298	32.0256	26.9016	25.4013	24.5279
ENSG00000185418	TARSL2	15	101653598	101724604	-	851.482	-0.384895	-0.40016	0.000722127	5.72532	5.87641	5.82774	4.6234	4.24583	4.33697
ENSG00000174903	RAB1B	11	66268533	66277492	+	4682.8	-0.505072	-0.541816	0.000724841	85.8403	75.3883	66.8776	44.0773	53.441	59.1924
ENSG00000166444	ST5	11	8693351	8910951	-	36.5419	0.946598	1.4326	0.000744389	0.0302392	0.0350532	0.0490526	0.118671	0.0947354	0.0946784
ENSG00000111962	UST	6	148747328	149076990	+	651.589	-0.410235	-0.429031	0.000751659	4.59609	4.30927	4.61172	3.37253	3.43599	3.22595
ENSG00000130529	TRPM4	19	49157741	49211836	+	322.932	-0.592943	-0.656878	0.000766566	1.38639	1.70043	1.84536	0.938502	1.01422	1.18003
ENSG00000196405	EVL	14	99971449	100144236	+	8894.26	-0.526603	-0.569171	0.000766566	21.5623	30.0882	30.8531	17.9164	17.2842	20.4107
ENSG00000241322	CDRT1	17	15565483	15619704	-	23.6149	0.988305	1.73588	0.000766566	0.0695809	0.0507638	0.0808359	0.243056	0.201219	0.224302
ENSG00000163637	PRICKLE2	3	64093867	64445476	-	2525.73	-0.362819	-0.375591	0.000766947	8.50661	9.24547	9.20929	7.40419	6.86345	6.5095
ENSG00000174231	PRPF8	17	1650629	1684882	-	8799.72	-0.330895	-0.340513	0.000797143	24.0671	22.9122	24.4319	18.1108	18.1482	20.1437
ENSG00000171385	KCND3	1	111770662	111989155	-	142.608	-0.663771	-0.760343	0.0007988	0.579156	0.670715	0.629162	0.361433	0.332325	0.41846
ENSG00000121858	TNFSF10	3	172505508	172523507	-	797.253	0.493869	0.528459	0.000799655	4.66522	5.68137	5.1558	6.81625	8.50122	7.04075
ENSG00000183579	ZNRF3	22	28883592	29057487	+	519.09	-0.721309	-0.853481	0.000809324	1.81961	2.8676	3.22086	1.67048	1.14227	1.56575
ENSG00000163162	RNF149	2	101271219	101308701	-	2269.83	0.360072	0.372637	0.000811798	11.4338	10.7079	11.597	15.6106	14.2103	13.8513
ENSG00000229666	MAST4-AS1	5	67001383	67003953	-	68.1242	0.826185	1.06077	0.0008161	1.63488	1.25801	1.80137	3.15176	3.67227	2.942
ENSG00000112343	TRIM38	6	25962802	25991226	+	879.201	0.404847	0.423085	0.000818654	2.19997	2.12517	2.25606	3.15086	2.72178	2.95097
ENSG00000169255	B3GALNT1	3	161083883	161105384	-	4401.74	-0.302235	-0.309522	0.000818654	32.1731	31.0955	32.7859	26.3595	25.9928	25.1464
ENSG00000135838	NPL	1	182789293	182830384	+	62.9464	0.883026	1.21086	0.000832516	0.255337	0.233032	0.14067	0.395011	0.561465	0.501255
ENSG00000171503	ETFDH	4	158672125	158709623	+	683.768	0.446167	0.471155	0.000835535	3.45676	3.25827	3.80809	5.18135	4.89336	4.5019
ENSG00000168772	CXXC4	4	104468312	104494901	-	51.7872	0.87817	1.19814	0.000846078	0.123567	0.148448	0.17418	0.332522	0.397443	0.291653
ENSG00000229951	FLJ31356	2	28384409	28394672	-	64.5384	0.81293	1.03354	0.000860344	0.447252	0.371166	0.34578	0.76566	0.820692	0.796347
ENSG00000006453	BAIAP2L1	7	98291651	98401068	-	736.915	0.41302	0.432616	0.00086526	3.84146	3.48703	3.45033	4.61253	4.85774	5.08196
ENSG00000133138	TBC1D8B	X	106802680	106876145	+	90.5872	0.828548	1.0691	0.00086526	0.194205	0.184191	0.129511	0.451769	0.331865	0.28064
ENSG00000068615	REEP1	2	86213993	86338083	-	94.6217	-0.727449	-0.868551	0.00093568	0.613852	0.634728	0.692412	0.366784	0.323893	0.373498
ENSG00000100342	APOL1	22	36253010	36267530	+	27.3702	0.979202	1.75175	0.000936873	0.054488	0.129196	0.109723	0.420984	0.273126	0.295271
ENSG00000105825	TFPI2	7	93885397	93890991	-	359.586	0.466627	0.496057	0.000948844	3.12312	2.94501	3.17171	4.39368	4.24081	4.39607
ENSG00000176953	NFATC2IP	16	28950807	28967097	+	1440.93	-0.426902	-0.448986	0.00095752	7.13858	8.10557	8.6595	6.16473	5.35485	5.99388
ENSG00000113532	ST8SIA4	5	100806935	100903266	-	1710.81	-0.354532	-0.366821	0.000989497	7.09136	6.3932	6.90774	5.49277	5.20242	5.11486
ENSG00000070371	CLTCL1	22	19179473	19291716	-	167.389	-0.617032	-0.693794	0.000994422	0.512798	0.583627	0.600363	0.348999	0.325789	0.375684
ENSG00000069956	MAPK6	15	51952106	52067372	+	7507.83	0.292402	0.299177	0.00102739	28.9731	28.0165	29.9197	35.2977	36.538	35.0962
ENSG00000160293	VAV2	9	133761894	133992604	-	921.756	-0.49397	-0.529906	0.00102739	4.98594	5.36095	5.45332	3.19788	3.39893	4.35837
ENSG00000172061	LRRC15	3	194355247	194369743	-	46.5834	0.863947	1.17328	0.00102739	0.12105	0.130116	0.146256	0.300299	0.298331	0.297374
ENSG00000173041	ZNF680	7	64519884	64563106	-	1410.76	0.354954	0.367353	0.00102739	5.9598	5.92107	6.3117	8.21057	7.79112	7.45905
ENSG00000027697	IFNGR1	6	137197484	137219449	-	841.182	0.41814	0.439027	0.00103587	8.30627	6.99379	7.6123	10.1366	10.8763	10.0363
ENSG00000178802	MPI	15	74890005	74902219	+	998.328	-0.385616	-0.401824	0.00107194	3.6677	3.38105	3.2601	2.49119	2.62355	2.69005
ENSG00000147642	SYBU	8	109573978	109691791	-	1547.35	0.339995	0.350904	0.00108217	5.41872	5.26876	5.28064	7.10212	6.48257	6.78012
ENSG00000169189	NSMCE1	16	27224991	27268794	-	863.315	-0.44403	-0.469573	0.00108905	8.11222	7.2236	6.59315	4.91595	5.52108	5.40201
ENSG00000185442	FAM174B	15	92617443	92809884	-	1814.52	0.343186	0.354432	0.00108994	9.511	9.29392	9.4	11.3806	12.7765	11.8996
ENSG00000062716	VMP1	17	59707192	59842255	+	80740.2	0.378668	0.394009	0.00109259	288.814	277.205	266.054	408.865	350.292	334.214
ENSG00000185100	ADSSL1	14	104724186	104747325	+	151.345	-0.630293	-0.714578	0.00109426	0.929665	0.822683	0.931858	0.507818	0.530494	0.599746
ENSG00000075426	FOSL2	2	28392448	28417312	+	5018.03	0.356457	0.369139	0.00109441	16.7477	16.8465	16.8659	23.2127	19.5437	22.4208
ENSG00000104205	SGK3	8	66712418	66862022	+	663.408	-0.558923	-0.614019	0.00110167	3.01644	3.74641	4.25437	2.73294	2.13502	2.32939
ENSG00000227640	SOX21-AS1	13	94712716	94716246	+	22.862	0.97152	1.78002	0.00110481	0.0947925	0.0899046	0.0734171	0.331125	0.210165	0.347723
ENSG00000106789	CORO2A	9	98120975	98192640	-	1587.37	-0.355819	-0.368452	0.00110486	8.45187	8.42958	8.92347	7.04937	6.25714	6.68231
ENSG00000013523	ANGEL1	14	76786178	76826246	-	1260.48	-0.391259	-0.408333	0.00110957	5.84438	5.91515	6.72346	4.40729	4.71556	4.80596
ENSG00000047597	XK	X	37685759	37732130	+	81.9037	-0.777252	-0.969989	0.00111958	0.603112	0.480316	0.635058	0.261335	0.328854	0.286077
ENSG00000111961	SASH1	6	148272304	148552050	+	2696.41	-0.445891	-0.471913	0.00111982	8.11156	9.12064	10.0364	7.16913	5.77505	6.71799
ENSG00000134333	LDHA	11	18394388	18408425	+	7832.86	-0.384536	-0.400715	0.00111982	43.5707	37.7513	37.0493	28.8703	32.3714	28.4166
ENSG00000023909	GCLM	1	93885205	93909456	-	624.154	0.402557	0.421288	0.00112319	2.83016	2.57937	2.71153	3.58116	3.7184	3.57217
ENSG00000095319	NUP188	9	128947699	129007096	+	2816.71	-0.358449	-0.371419	0.00112539	11.443	10.0331	11.1072	7.96351	8.42678	8.79989
ENSG00000224897	POT1-AS1	7	124929873	125179315	+	45.3161	0.884427	1.2472	0.00112725	0.121665	0.137027	0.0918739	0.273368	0.242989	0.318662
ENSG00000185022	MAFF	22	38200767	38216511	+	169.996	0.665044	0.768259	0.00113469	0.606135	0.603219	0.636076	0.818432	1.10192	1.2275
ENSG00000280734	LINC01232	13	99486962	99499306	-	161.033	0.616498	0.694646	0.00113469	0.603161	0.524388	0.509972	0.912029	0.930276	0.804563
ENSG00000176928	GCNT4	5	75025346	75030899	-	130.146	0.647011	0.740241	0.00114149	0.466067	0.487056	0.495331	0.860082	0.832813	0.723388
ENSG00000283078	RP11-11M20.4	20	62066830	62068437	+	175.393	0.587663	0.653775	0.00114682	2.50411	2.24776	2.23613	3.62877	3.47424	3.89863
ENSG00000128245	YWHAH	22	31944461	31957603	+	2038.06	-0.340813	-0.351919	0.00114786	27.2119	25.1415	24.4765	19.4737	20.5215	20.2051
ENSG00000159167	STC1	8	23841915	23854807	-	1214.29	-0.404327	-0.4234	0.00114842	10.0805	8.8868	8.68969	7.04647	7.1885	6.37777
ENSG00000133067	LGR6	1	202193901	202319781	+	35.5412	0.927898	1.43167	0.00114869	0.125514	0.114082	0.105312	0.263875	0.262146	0.408097
ENSG00000162073	PAQR4	16	2969245	2973489	+	386.927	-0.519494	-0.562915	0.00115687	4.72584	3.93145	4.14112	2.6144	2.8196	3.23978
ENSG00000104221	BRF2	8	37843268	37849904	-	426.482	0.577951	0.640476	0.00116298	3.85571	3.12977	2.97281	4.25022	5.76765	5.50902
ENSG00000167772	ANGPTL4	19	8363289	8374373	+	103.685	0.892604	1.27937	0.00116341	0.714596	0.641113	0.651433	0.840496	1.66997	2.37228
ENSG00000064012	CASP8	2	201233443	201287711	+	723.588	0.411456	0.431682	0.00116802	2.37595	2.20635	2.43554	3.32681	3.20548	2.92652
ENSG00000228065	LINC01515	10	65570338	65768835	+	362.67	0.572535	0.633141	0.00117331	0.730133	0.74227	0.862465	1.43568	1.0256	1.15853
ENSG00000019582	CD74	5	150401637	150412929	-	13.7444	0.954638	2.5508	0.00118219	0.0602209	0.0356973	0.00757921	0.189909	0.179231	0.239314
ENSG00000261441	RP11-217B1.2	15	89335053	89336161	+	287.261	0.7786	0.974277	0.00118219	5.83529	3.99707	4.56967	5.97037	9.66872	12.6798
ENSG00000165023	DIRAS2	9	90609832	90643104	-	328.708	-0.577082	-0.639643	0.00119324	2.31754	2.59721	2.61409	1.88916	1.29457	1.65081
ENSG00000279602	CTD-3014M21.1	17	43360041	43361361	-	151.811	0.647324	0.741808	0.00120428	2.63085	1.94453	2.521	3.73055	4.11536	4.01151
ENSG00000117528	ABCD3	1	94418455	94518666	+	2216.44	0.322761	0.332204	0.00120718	7.10527	6.86889	7.54873	9.01899	8.99183	9.08377
ENSG00000151883	PARP8	5	50665899	50846522	+	294.539	0.497003	0.534671	0.00120718	0.622079	0.671382	0.679138	0.998163	0.899029	0.960944
ENSG00000221869	CEBPD	8	47736909	47739086	-	173.008	0.616357	0.695572	0.00121975	1.83776	1.75343	1.40716	2.73462	2.53742	2.83062
ENSG00000144824	PHLDB2	3	111732497	111976517	+	172.014	0.612446	0.689922	0.00122578	0.310758	0.332279	0.2531	0.466898	0.493602	0.48625
ENSG00000056972	TRAF3IP2	6	111556454	111606278	-	941.929	0.409367	0.429482	0.0012488	3.65024	3.31979	3.13023	4.22614	4.5972	4.7833
ENSG00000114166	KAT2B	3	20040023	20154404	+	1845.91	0.34247	0.353895	0.0012488	8.16373	7.50472	8.05692	10.2442	10.4649	9.60248
ENSG00000130234	ACE2	X	15561033	15602148	-	39.9583	0.898724	1.31519	0.0012488	0.189253	0.133173	0.159816	0.477452	0.374868	0.344059
ENSG00000137672	TRPC6	11	101451564	101872562	-	62.9805	-0.813569	-1.05803	0.0012488	0.380924	0.394126	0.492494	0.218411	0.189857	0.200168
ENSG00000244067	GSTA2	6	52750089	52763569	-	24.2363	0.961706	1.74887	0.0012488	0.255561	0.294322	0.147035	0.62171	0.960765	0.764984
ENSG00000115616	SLC9A2	2	102619707	102711318	+	3449.02	-0.35315	-0.365741	0.00125086	17.8638	17.5429	18.1193	15.233	13.0702	13.2313
ENSG00000134352	IL6ST	5	55935095	55994993	-	5628.29	0.383521	0.399866	0.00125086	13.6967	14.3555	15.0216	21.224	18.1983	17.4034
ENSG00000165322	ARHGAP12	10	31805404	31928876	-	5897.88	0.301709	0.309409	0.00125086	24.7429	24.3667	24.0509	31.8373	29.7925	29.0241
ENSG00000140519	RHCG	15	89471398	89496613	-	50.0184	0.870763	1.21893	0.00129762	0.321779	0.331345	0.296214	0.533464	0.817993	0.863558
ENSG00000151575	TEX9	15	56244009	56445997	+	226.615	0.621353	0.703807	0.00129762	0.520413	0.710205	0.483226	0.95551	0.894901	0.94422
ENSG00000096696	DSP	6	7541575	7586717	+	17762	-0.430577	-0.454451	0.00132212	52.747	56.2524	58.7943	46.9693	35.1181	40.3661
ENSG00000124216	SNAI1	20	49982999	49988886	+	149.971	0.842398	1.13556	0.00134556	1.63482	1.38873	1.56015	1.84701	3.47384	4.76595
ENSG00000251095	RP11-115D19.1	4	89551356	89726752	+	94.4363	0.712108	0.851315	0.00134925	0.308041	0.284665	0.322081	0.483218	0.569132	0.599227
ENSG00000121716	PILRB	7	100352176	100367733	+	165.017	-0.672246	-0.783752	0.00135021	0.773427	1.12793	1.08436	0.545504	0.583615	0.606899
ENSG00000180263	FGD6	12	95076749	95217482	-	453.312	0.444858	0.4715	0.00135021	1.06667	1.03204	1.01872	1.38465	1.37258	1.569
ENSG00000235584	AC008268.1	2	95666084	95668715	+	40.8268	-0.891439	-1.30412	0.00135433	1.32798	1.6658	1.29395	0.594403	0.671031	0.46428
ENSG00000166681	NGFRAP1	X	103376340	103378077	+	2446.58	0.356692	0.369846	0.00135965	57.8115	54.8095	50.3648	66.1778	72.1404	72.3172
ENSG00000197712	FAM114A1	4	38867677	38945739	+	1065.64	0.374618	0.390011	0.00138219	5.33386	5.03549	5.25152	7.33648	6.69644	6.4279
ENSG00000134247	PTGFRN	1	116910057	116990358	+	1646.32	-0.351952	-0.364604	0.00139001	7.73902	8.14159	8.17957	6.66832	5.87278	6.14515
ENSG00000138434	SSFA2	2	181891833	181930738	+	11738.7	0.346472	0.358515	0.00139001	28.5454	28.7863	31.2066	41.2106	35.5522	36.7499
ENSG00000034677	RNF19A	8	100257059	100410015	-	2963.52	0.324558	0.334398	0.00141815	11.8829	11.4506	12.4072	15.774	14.3598	14.9271
ENSG00000112796	ENPP5	6	46159187	46170971	-	818.48	0.416934	0.438685	0.00141815	4.50804	4.67542	4.26162	6.49482	6.27614	5.44223
ENSG00000124151	NCOA3	20	47501902	47656877	+	55338.7	0.307235	0.315535	0.00142466	159.403	158.667	165.912	215.103	192.538	194.658
ENSG00000105778	AVL9	7	32495426	32588721	+	6312.11	-0.389641	-0.407177	0.00142781	12.4056	13.0527	14.7761	10.9551	9.28894	10.0964
ENSG00000106537	TSPAN13	7	16753535	16784536	+	7120.74	-0.317436	-0.326631	0.00142834	97.2835	97.112	99.4151	82.4352	79.464	72.3542
ENSG00000165025	SYK	9	90801787	90898549	+	760.49	0.383099	0.399724	0.00142998	3.57449	3.39017	3.41371	4.31161	4.61772	4.76651
ENSG00000101463	SYNDIG1	20	24469199	24666616	+	22.4995	-0.951169	-1.74081	0.00143642	0.303072	0.35132	0.347531	0.074336	0.105498	0.121655
ENSG00000154065	ANKRD29	18	23598926	23662885	-	78.0128	0.745967	0.916751	0.00144095	0.217515	0.234754	0.245438	0.421027	0.493461	0.401035
ENSG00000197261	C6orf141	6	49550646	49561907	+	1929.56	-0.454072	-0.482868	0.00144124	17.8047	21.9588	23.3278	15.6104	13.71	15.8333
ENSG00000143653	SCCPDH	1	246724047	246768137	+	3840.8	0.333245	0.343981	0.00145511	37.9293	36.8726	36.7334	50.8401	46.715	43.9895
ENSG00000154153	FAM134B	5	16473038	16617058	-	380.023	-0.460181	-0.490364	0.001471	2.72315	2.70714	2.58861	1.97233	1.9857	1.7439
ENSG00000124406	ATP8A1	4	42408373	42657105	-	1364.82	-0.468139	-0.500072	0.00147277	3.62333	4.03327	4.12008	3.26929	2.62296	2.43087
ENSG00000167703	SLC43A2	17	1569267	1628886	-	830.729	-0.542744	-0.595363	0.00149601	2.122	2.89777	2.75088	1.48802	1.67083	1.98877
ENSG00000166165	CKB	14	103519659	103523111	-	357.452	-0.700744	-0.834423	0.00149892	5.26235	4.3437	4.53892	1.67649	2.9709	3.29613
ENSG00000184068	RP5-821D11.7	22	41831215	41834665	-	92.0308	0.73429	0.896125	0.00151867	0.569329	0.65405	0.54901	0.900228	1.16564	1.23987
ENSG00000111145	ELK3	12	96194382	96269835	+	324.442	0.471793	0.504769	0.00153184	1.55214	1.56992	1.63547	2.14002	2.22292	2.39198
ENSG00000000457	SCYL3	1	169849631	169894267	-	1031.53	0.365264	0.379716	0.00153986	3.52746	3.57015	3.6463	4.9723	4.60807	4.39294
ENSG00000198911	SREBF2	22	41833079	41907308	+	1056.27	-0.43779	-0.463631	0.00153986	4.0565	4.49407	4.8092	3.32861	2.85369	3.51074
ENSG00000137193	PIM1	6	37170203	37175426	+	793.07	0.380084	0.396556	0.00158707	6.63405	6.00944	6.32285	8.00269	8.32353	8.64428
ENSG00000067066	SP100	2	230415942	230544090	+	1157.35	0.363496	0.377817	0.00160811	2.06856	2.24654	2.26443	3.01664	2.7755	2.75589
ENSG00000135604	STX11	6	144150526	144188370	+	17.1425	0.951195	1.92418	0.00161533	0.112	0.106224	0.0877079	0.345346	0.421056	0.395627
ENSG00000133083	DCLK1	13	35768652	36131306	-	737.022	-0.385936	-0.403284	0.00161882	1.59564	1.57661	1.64351	1.29767	1.15963	1.18302
ENSG00000121966	CXCR4	2	136114349	136118165	-	320.072	-0.48552	-0.522194	0.00163841	4.88196	4.83465	4.27522	3.12667	3.36277	3.25485
ENSG00000072110	ACTN1	14	68874143	68979440	-	2616.62	-0.402061	-0.421876	0.00163935	8.11337	7.46182	7.67616	5.11574	5.72384	6.52223
ENSG00000047346	FAM214A	15	52581317	52709817	-	3977.76	0.437675	0.46375	0.00164618	8.13232	9.25512	10.6597	14.1666	12.0697	12.4422
ENSG00000111490	TBC1D30	12	64781193	64881032	+	1274.45	-0.373354	-0.389012	0.00164723	4.28197	4.60266	4.89732	3.71276	3.35848	3.45232
ENSG00000151612	ZNF827	4	145757627	145938635	-	41.4575	0.927021	1.53611	0.00164723	0.0511589	0.115911	0.0400629	0.204353	0.181644	0.217677
ENSG00000257084	U47924.27	12	6963246	6964447	+	317.763	0.515644	0.560538	0.00164723	21.6396	21.498	17.3752	31.3565	29.8637	28.0051
ENSG00000131037	EPS8L1	19	55072020	55087923	+	544.483	-0.497004	-0.536809	0.00166964	3.26244	3.57516	3.10859	2.11142	2.05822	2.69768
ENSG00000162434	JAK1	1	64833229	64966504	-	7403.37	0.287457	0.294383	0.00168767	30.0159	27.6045	29.2016	36.039	35.3083	35.1233
ENSG00000167757	KLK11	19	51022216	51028039	-	1776.74	-0.412536	-0.434261	0.00174126	17.7931	19.1612	17.1321	11.6641	13.5849	14.7976
ENSG00000204792	LINC01291	2	74918148	74938418	+	809.818	0.581956	0.650912	0.00176073	3.45515	3.96831	5.02176	7.79729	5.43743	6.30336
ENSG00000197977	ELOVL2	6	10980759	11044314	-	2170.85	0.3848	0.40223	0.00177855	12.1249	12.5177	13.9468	18.6529	16.4417	15.8922
ENSG00000087589	CASS4	20	56412112	56460387	+	90.3625	0.692326	0.82462	0.00180898	0.335712	0.349793	0.376099	0.63819	0.645857	0.594451
ENSG00000185947	ZNF267	16	31873758	31917357	+	2272.57	0.31636	0.325786	0.00181227	8.70082	8.66495	8.90144	11.6103	10.7184	10.588
ENSG00000164251	F2RL1	5	76818933	76835315	+	259.819	-0.528752	-0.578531	0.00182039	3.2573	2.72047	2.70039	1.91131	2.00032	1.89686
ENSG00000204923	FBXO48	2	68459419	68467258	-	142.713	0.61149	0.694397	0.00182039	0.541457	0.537609	0.506836	0.912448	0.763341	0.892474
ENSG00000244541	LINC01213	3	150238519	150240209	+	90.5021	0.692736	0.825705	0.00182254	3.06978	2.91149	2.85307	5.06374	4.98123	5.63037
ENSG00000198502	HLA-DRB5	6	32517343	32530287	-	159.776	0.609395	0.691351	0.00182955	3.10061	2.54382	2.35576	4.1991	4.48146	4.2332
ENSG00000146555	SDK1	7	3301448	4269000	+	540.077	-0.561127	-0.622309	0.00183109	1.20615	1.66222	1.60655	1.01012	0.814256	1.0854
ENSG00000096093	EFHC1	6	52420308	52495785	+	899.228	-0.377183	-0.393631	0.00183186	3.79832	3.75482	4.20511	3.09005	2.88527	2.97413
ENSG00000211448	DIO2	14	80197527	80387757	-	85.6291	0.885022	1.32137	0.00183186	0.214285	0.160768	0.16423	0.28644	0.721425	0.337387
ENSG00000100994	PYGB	20	25248069	25298014	+	2857.72	-0.423743	-0.447673	0.001846	20.2501	19.9375	20.583	13.1773	13.957	17.4415
ENSG00000124788	ATXN1	6	16299112	16761491	-	3883.89	-0.550082	-0.607242	0.001846	6.17988	8.35682	8.91839	5.96895	4.20826	5.2204
ENSG00000167004	PDIA3	15	43746392	43773279	+	4405.95	-0.325796	-0.336168	0.001846	33.5381	31.3584	30.7344	26.7823	23.7945	25.176
ENSG00000083290	ULK2	17	19770829	19867936	-	879.377	-0.387872	-0.405902	0.00186006	2.78323	2.806	2.80721	2.27911	1.9163	2.14293
ENSG00000156642	NPTN	15	73560014	73634134	-	3532.5	0.288145	0.295233	0.00186669	22.1014	20.7926	21.9895	26.5968	26.5416	26.4747
ENSG00000197989	SNHG12	1	28578538	28582983	-	575.339	0.466321	0.499131	0.00187242	3.8255	4.01193	3.8017	4.64649	5.90567	5.90759
ENSG00000142632	ARHGEF19	1	16197854	16212609	-	107.377	-0.720947	-0.879203	0.00187408	0.998397	0.977265	1.08257	0.435944	0.513287	0.721376
ENSG00000101665	SMAD7	18	48919853	48950711	-	146.233	-0.617211	-0.704025	0.00189456	1.36329	1.24374	1.438	0.753381	0.805389	0.928737
ENSG00000103160	HSDL1	16	84122146	84145192	-	2206.27	0.309009	0.317855	0.00191757	12.1993	11.4442	12.299	15.1268	15.081	14.5857
ENSG00000138131	LOXL4	10	98247690	98268250	-	19.3977	0.939078	1.88605	0.00191757	0.0721728	0.0684512	0.0462429	0.231738	0.295996	0.161183
ENSG00000167525	PROCA1	17	28703197	28711854	-	97.6075	-0.70654	-0.852876	0.00191872	0.635306	0.715525	0.794579	0.444518	0.342088	0.401652
ENSG00000188313	PLSCR1	3	146515180	146544864	-	876.874	0.400039	0.420056	0.00192688	4.86538	4.70878	4.68187	7.07771	6.02783	5.96142
ENSG00000196188	CTSE	1	206009264	206023909	-	14.2467	0.933855	2.18433	0.00192865	0.044867	0.0680855	0.0451745	0.181107	0.281124	0.259343
ENSG00000006025	OSBPL7	17	47807372	47821834	-	651.63	-0.470234	-0.504201	0.00193707	3.05617	3.37591	3.15422	1.91375	2.27596	2.57709
ENSG00000160209	PDXK	21	43719094	43762307	+	2827.78	-0.405146	-0.426025	0.00193707	6.74853	7.52645	8.16832	5.53046	5.058	6.12049
ENSG00000109107	ALDOC	17	28573115	28577264	-	263.608	-0.592767	-0.668128	0.00195438	3.57718	2.77163	2.76103	1.60048	2.02082	2.11739
ENSG00000125741	OPA3	19	45527427	45602212	-	765.113	-0.416275	-0.439136	0.00197138	2.36108	2.33709	2.5631	1.84443	1.59203	1.92245
ENSG00000162654	GBP4	1	89181148	89198932	-	15.9366	0.93525	2.03078	0.00200423	0.0195593	0.0408115	0.023632	0.118427	0.107847	0.118711
ENSG00000162390	ACOT11	1	54542257	54639192	+	65.6311	0.834623	1.15231	0.0020129	0.107964	0.11636	0.118586	0.188805	0.218316	0.358125
ENSG00000100105	PATZ1	22	31325804	31346232	-	1503.01	-0.368304	-0.383798	0.00201394	8.14228	8.38126	8.12178	6.44712	5.66097	6.78957
ENSG00000162004	CCDC78	16	722582	726954	-	115.853	-0.768031	-0.979918	0.00202277	0.855378	1.09631	1.09983	0.400975	0.420075	0.734967
ENSG00000168743	NPNT	4	105894775	106004027	+	990.572	-0.346978	-0.359817	0.00202423	5.14074	4.84222	5.03001	4.03311	3.8741	3.78797
ENSG00000058091	CDK14	7	90466424	91210590	+	532.614	-0.423374	-0.447629	0.00202802	2.31936	2.49883	2.59277	1.91804	1.83083	1.68088
ENSG00000138798	EGF	4	109912884	110012266	+	73.9362	0.746983	0.934037	0.00205548	0.226888	0.26713	0.189056	0.414496	0.446094	0.446579
ENSG00000158528	PPP1R9A	7	94907202	95296415	+	262.763	0.577447	0.646605	0.00205548	0.494361	0.489255	0.532376	0.965216	0.721861	0.683326
ENSG00000183765	CHEK2	22	28687743	28742422	-	1308.61	-0.31754	-0.327287	0.00205829	9.58254	9.71956	9.69483	7.60582	7.85328	7.65121
ENSG00000143367	TUFT1	1	151540305	151583583	+	2853.07	0.331312	0.342468	0.00208693	18.8876	17.1868	17.424	21.3771	22.5459	23.9178
ENSG00000064309	CDON	11	125955796	126063335	-	211.669	-0.628502	-0.723118	0.00208861	0.637637	0.703406	0.70803	0.444946	0.30602	0.49339
ENSG00000163346	PBXIP1	1	154944076	154956123	-	1407.36	0.36162	0.376333	0.00209214	9.11167	8.70086	8.40961	10.685	11.0361	12.3306
ENSG00000122778	KIAA1549	7	138831381	138981318	-	392.826	-0.553604	-0.613676	0.00212542	0.923846	1.14694	1.08165	0.80042	0.558314	0.70235
ENSG00000141858	SAMD1	19	14087840	14091036	-	516.793	-0.567188	-0.632708	0.00214222	8.17642	7.59409	7.11276	3.7675	4.93732	6.0761
ENSG00000074370	ATP2A3	17	3923870	3964464	-	1975.07	-0.56642	-0.631577	0.00214364	7.75402	10.1145	10.846	5.36422	5.42057	7.75815
ENSG00000262001	DLGAP1-AS2	18	3603000	3608336	+	102.938	0.663944	0.780808	0.00215086	0.687821	0.688198	0.593602	1.21087	1.07032	1.10317
ENSG00000176485	PLA2G16	11	63573195	63616883	-	304.359	-0.562167	-0.6258	0.00215463	3.76043	2.79756	3.24976	1.9383	1.99332	2.43251
ENSG00000164116	GUCY1A3	4	155666711	155732349	+	22.747	-0.928346	-1.80019	0.00216938	0.1538	0.173467	0.179966	0.0576775	0.0677175	0.0180205
ENSG00000246145	RRS1-AS1	8	66419589	66428977	-	78.8781	0.755079	0.954081	0.00217969	0.323891	0.333223	0.359275	0.775573	0.687937	0.499777
ENSG00000100592	DAAM1	14	59188646	59371405	+	2252.16	-0.384789	-0.402848	0.00218821	6.72811	6.23688	6.78099	5.57705	4.86476	4.48785
ENSG00000164949	GEM	8	94249253	94262350	-	139.991	0.821313	1.12119	0.00221122	0.832723	0.952891	0.956904	1.05041	2.16645	2.75984
ENSG00000102870	ZNF629	16	30778449	30787202	-	1560.11	-0.416661	-0.440111	0.00225727	7.58374	8.24582	8.49999	6.06458	5.18599	6.69149
ENSG00000107201	DDX58	9	32455705	32526324	-	779.345	0.402078	0.422995	0.00226857	4.1681	4.10461	4.3408	6.0217	5.03694	5.8561
ENSG00000108175	ZMIZ1	10	79069035	79316528	+	454.865	-0.622097	-0.714546	0.00226857	1.00011	1.58844	1.62949	0.870226	0.758495	0.94363
ENSG00000048342	CC2D2A	4	15469865	15601557	+	361.235	0.441473	0.469847	0.00228969	1.16279	1.04306	1.07875	1.51843	1.50453	1.52548
ENSG00000168405	CMAHP	6	25081068	25166555	-	1015.69	0.448642	0.478586	0.00230731	4.55758	5.53129	5.22776	8.12401	6.59857	6.61633
ENSG00000196507	TCEAL3	X	103607451	103629690	+	1260.7	-0.350621	-0.364215	0.00235469	17.3443	17.8109	15.61	13.1427	13.226	13.0728
ENSG00000185745	IFIT1	10	89392546	89406486	+	468.372	0.475901	0.512447	0.00236781	2.28093	2.6216	1.99837	3.44084	3.28806	3.1159
ENSG00000156030	ELMSAN1	14	73715122	73790285	-	1858.97	-0.517677	-0.566325	0.00239242	3.64567	5.14185	4.78385	3.4395	2.57274	3.15427
ENSG00000189058	APOD	3	195568702	195584205	-	1127.45	0.413562	0.436661	0.00239319	13.0476	12.3541	10.5668	16.8988	16.8564	14.9135
ENSG00000266714	MYO15B	17	75588058	75626501	+	384.495	-0.681758	-0.81454	0.00239319	0.751287	1.32177	1.09305	0.50938	0.536639	0.757249
ENSG00000166833	NAV2	11	19350724	20121598	+	110.502	0.653227	0.765719	0.0024193	0.158302	0.14232	0.164368	0.284967	0.272767	0.23114
ENSG00000164904	ALDH7A1	5	126541841	126595418	-	660.9	-0.367102	-0.382907	0.00242259	2.9236	2.9373	3.06585	2.26609	2.29904	2.28029
ENSG00000204789	ZNF204P	6	27357825	27360221	-	57.5504	0.801573	1.07475	0.00246089	0.449961	0.48366	0.342301	1.02166	0.939779	0.722472
ENSG00000131779	PEX11B	1	145911350	145918837	-	1013.44	0.336632	0.348702	0.00250251	13.7966	13.1593	13.0508	17.2058	17.2564	16.4697
ENSG00000136153	LMO7	13	75620434	75859870	+	1256.12	0.412166	0.435191	0.00250475	2.27718	1.91451	1.94005	3.05134	2.6404	2.59638
ENSG00000115457	IGFBP2	2	216632828	216664436	+	803.895	-0.61038	-0.698319	0.00251653	6.67703	5.79388	4.73329	2.5369	3.93792	4.13415
ENSG00000013588	GPRC5A	12	12890782	12917937	+	8109.67	-0.305397	-0.314305	0.00251969	30.2013	28.5228	29.113	25.2543	22.9678	22.4145
ENSG00000105220	GPI	19	34359480	34402156	+	6045.37	-0.39615	-0.416454	0.00253134	23.1999	19.4515	19.9001	13.8526	16.2175	16.8007
ENSG00000170011	MYRIP	3	39808914	40260321	+	62.5495	-0.801761	-1.08103	0.00253576	0.359192	0.452937	0.378093	0.149314	0.16368	0.253631
ENSG00000242753	RP11-716O23.2	6	11487226	11515710	+	30.5047	0.885847	1.41296	0.00257899	0.628896	0.596467	0.773919	1.71881	1.44485	2.17102
ENSG00000175643	RMI2	16	11249619	11351762	+	668.624	-0.39494	-0.415118	0.00258211	8.3413	7.40622	7.58543	6.16759	5.58228	5.74477
ENSG00000163694	RBM47	4	40423267	40630875	-	3390.79	0.297208	0.305431	0.00259111	9.85479	9.39718	10.024	12.5159	11.5656	12.0964
ENSG00000053747	LAMA3	18	23689443	23955066	+	1391.66	0.44157	0.470611	0.00261186	2.15183	2.3586	2.60382	3.56846	2.8054	3.48607
ENSG00000152256	PDK1	2	172555373	172608669	+	705.653	-0.442556	-0.471862	0.00263358	1.38174	1.44643	1.71551	1.16603	1.00703	1.10308
ENSG00000137266	SLC22A23	6	3268962	3457022	-	355.008	-0.535068	-0.590613	0.0026377	1.099	1.4562	1.39944	0.985358	0.803373	0.836884
ENSG00000111319	SCNN1A	12	6346843	6377730	-	1543.87	0.375465	0.392695	0.00264381	6.69356	6.04666	5.99198	7.8002	7.7593	9.04196
ENSG00000136098	NEK3	13	52132639	52159861	-	184.286	-0.544315	-0.603358	0.00264457	1.3914	1.51121	1.38964	0.969567	0.977273	0.875612
ENSG00000169180	XPO6	16	28097979	28211920	-	2825.04	-0.313906	-0.323699	0.00264926	12.1519	12.246	12.2557	9.62423	9.19978	10.4715
ENSG00000196371	FUT4	11	94543840	94549898	+	335.152	-0.500941	-0.545337	0.00265558	1.7168	1.77459	1.92373	1.43209	1.11536	1.16042
ENSG00000059122	FLYWCH1	16	2911937	2951208	+	258.729	-0.544686	-0.604041	0.00266961	0.976482	1.02873	1.0491	0.560212	0.66	0.793992
ENSG00000156958	GALK2	15	49155656	49367869	+	954.815	-0.347594	-0.361109	0.00266961	4.02913	3.89985	3.82603	3.09521	2.89146	3.16873
ENSG00000064961	HMG20B	19	3572777	3579088	+	1218.67	-0.604588	-0.69073	0.00268896	12.1424	10.3906	9.63536	4.72668	6.59578	8.62066
ENSG00000255717	SNHG1	11	62851988	62855914	-	3046.54	0.295671	0.303817	0.00268896	20.2923	19.9904	19.5833	23.4559	24.7815	25.6722
ENSG00000081026	MAGI3	1	113390749	113685923	+	655.615	-0.445926	-0.476115	0.00269332	2.35284	2.65948	2.67873	2.09934	1.667	1.7614
ENSG00000182732	RGS6	14	71932439	72566529	+	137.261	-0.635679	-0.739816	0.00269332	0.461283	0.610461	0.513049	0.348445	0.309192	0.290662
ENSG00000169302	STK32A	5	147234963	147387852	+	19.1207	0.912243	1.73075	0.00269601	0.0339053	0.0350803	0.0248274	0.108866	0.100427	0.102445
ENSG00000236241	RP11-744O11.2	3	175675087	175676801	-	24.3526	-0.907219	-1.65262	0.00270525	0.545043	0.755525	0.478423	0.193918	0.227673	0.141369
ENSG00000154438	ASZ1	7	117363222	117428123	-	14.0078	0.90364	2.2549	0.00271461	0.0703789	0.0444999	0.0157469	0.207146	0.235187	0.180804
ENSG00000110514	MADD	11	47269161	47330031	+	2413.39	-0.39169	-0.411545	0.00272581	8.42573	9.02108	9.70942	7.05424	5.97763	7.38992
ENSG00000164120	HPGD	4	174490177	174523154	-	340.935	0.470302	0.506401	0.00273073	1.37851	1.39788	1.42724	1.89199	2.23269	1.8417
ENSG00000183943	PRKX	X	3604370	3713608	-	522.95	-0.393499	-0.413669	0.00273073	2.63008	2.50151	2.50224	1.86499	1.86673	2.00232
ENSG00000180998	GPR137C	14	52553148	52637713	+	137.297	-0.589645	-0.668922	0.00275451	0.766293	0.719438	0.759855	0.478425	0.484988	0.447412
ENSG00000157538	DSCR3	21	37223420	37267919	-	978.921	-0.339682	-0.352342	0.0027773	3.30876	3.10393	3.32106	2.48018	2.56403	2.58061
ENSG00000075240	GRAMD4	22	46576012	46679790	+	290.223	-0.529565	-0.583965	0.00281485	1.79085	2.07543	2.00566	1.16973	1.21125	1.54565
ENSG00000108509	CAMTA2	17	4967992	4987652	-	295.692	-0.565549	-0.634067	0.00281683	1.46628	1.59909	1.87458	1.01803	0.90121	1.27017
ENSG00000058799	YIPF1	1	53851719	53889834	-	950.659	-0.385286	-0.404224	0.00281856	14.6811	14.4389	13.9327	10.7238	11.9707	9.81473
ENSG00000010270	STARD3NL	7	38178222	38230671	+	673.548	0.402106	0.42385	0.00282473	3.94137	3.29897	3.67422	4.81177	5.09109	4.73169
ENSG00000198945	L3MBTL3	6	130013699	130141451	+	194.714	0.543142	0.602497	0.00282473	0.881277	0.760254	0.854279	1.37774	1.22186	1.18544
ENSG00000101871	MID1	X	10445310	10833654	-	73.3366	-0.727688	-0.910743	0.00285191	0.29138	0.308148	0.249241	0.14637	0.142179	0.163954
ENSG00000133816	MICAL2	11	12094008	12263789	+	688.271	0.388617	0.408138	0.00285434	0.979397	1.00223	1.10365	1.38459	1.28432	1.42625
ENSG00000149260	CAPN5	11	77066932	77126155	+	687.744	-0.405502	-0.427911	0.00285655	3.57226	3.60925	3.36583	2.38298	2.56708	2.89845
ENSG00000196482	ESRRG	1	216503246	217137755	-	75.3484	0.717764	0.889217	0.00285655	0.144967	0.141659	0.112788	0.257672	0.25323	0.228532
ENSG00000011566	MAP4K3	2	39249266	39437312	-	6632.17	0.37086	0.387673	0.00285695	23.6953	26.0367	28.3763	37.4044	31.9314	32.8485
ENSG00000144591	GMPPA	2	219498867	219506989	+	1271.03	-0.393561	-0.413915	0.00286531	7.86644	7.67398	6.9156	4.98978	6.01045	5.85916
ENSG00000130054	FAM155B	X	69505241	69532508	+	124.9	-0.689044	-0.834671	0.00287873	0.997419	1.24055	1.04635	0.632847	0.456555	0.759508
ENSG00000188211	NCR3LG1	11	17351726	17377341	+	126.737	-0.675106	-0.809017	0.00287873	0.577047	0.769739	0.719693	0.464914	0.317242	0.398107
ENSG00000145014	TMEM44	3	194587673	194633689	-	236.264	-0.554453	-0.618689	0.00288865	1.44512	1.82913	1.89946	1.20642	1.04706	1.11629
ENSG00000075420	FNDC3B	3	172039628	172401665	+	1637.05	0.336402	0.348778	0.002898	3.05063	2.93786	2.9606	4.03037	3.50148	3.86548
ENSG00000137868	STRA6	15	74179466	74212267	-	51.225	0.835548	1.20322	0.00290188	0.10597	0.103462	0.122387	0.228029	0.187477	0.351307
ENSG00000095015	MAP3K1	5	56815574	56896152	+	2731.85	-0.345594	-0.359079	0.00290844	10.6358	10.8946	11.2842	9.41956	8.24064	7.91818
ENSG00000104413	ESRP1	8	94641074	94707466	+	7520.62	0.270109	0.276359	0.00292978	39.7892	37.3645	37.9185	47.5488	46.2082	45.6049
ENSG00000263429	LINC00675	17	10794913	10804099	-	14.9173	0.904383	2.07193	0.00294506	0.101806	0.0827622	0.102503	0.275184	0.510309	0.420331
ENSG00000170832	USP32	17	60179094	60422470	-	14568	-0.278471	-0.285348	0.00294903	55.3658	55.5828	59.2336	48.3307	44.9465	46.3635
ENSG00000115935	WIPF1	2	174559572	174682916	-	433.648	0.423586	0.449558	0.00295338	1.08527	1.0642	1.16679	1.60101	1.51148	1.4126
ENSG00000151208	DLG5	10	77790791	77926526	-	2154.49	-0.557222	-0.622852	0.00295603	5.26216	7.70645	8.00491	4.88929	3.70215	5.03124
ENSG00000174238	PITPNA	17	1517718	1562816	-	1639.61	-0.310727	-0.320413	0.00295849	10.5912	10.1258	10.6688	8.38626	8.08016	8.67331
ENSG00000131941	RHPN2	19	32978593	33064888	-	2662.62	-0.33519	-0.347499	0.00299228	16.564	16.5474	18.074	12.5176	14.3925	13.3163
ENSG00000105711	SCN1B	19	35030684	35040448	+	253.561	-0.548415	-0.610702	0.00299629	1.91225	1.88246	1.66969	1.00669	1.40273	1.16824
ENSG00000073060	SCARB1	12	124776856	124882668	-	453.286	-0.460238	-0.494538	0.00300775	1.91038	1.87354	1.86112	1.15216	1.33473	1.52573
ENSG00000106299	WASL	7	123681935	123749067	-	3197.49	0.310187	0.319848	0.00300775	17.5152	17.222	18.1576	23.5665	21.4548	20.992
ENSG00000144290	SLC4A10	2	161424332	161985282	+	414.671	-0.503136	-0.549391	0.00300775	1.57141	1.8005	2.01048	1.39755	1.11787	1.16063
ENSG00000110931	CAMKK2	12	121237691	121298308	-	732.27	-0.392732	-0.413154	0.00301182	2.99124	3.39455	3.56534	2.50383	2.46142	2.50857
ENSG00000241973	PI4KA	22	20707691	20859417	-	1815.65	-0.502752	-0.548949	0.00303086	4.35781	5.62372	5.61047	3.98095	2.86214	3.81666
ENSG00000081803	CADPS2	7	122318425	122886759	-	545.287	-0.408617	-0.431878	0.00304618	2.55869	2.65225	2.92201	2.12315	1.9248	1.97963
ENSG00000156453	PCDH1	5	141853111	141879246	-	866.729	-0.426911	-0.453751	0.00305051	4.21865	4.80981	4.96298	3.2779	3.10377	3.84315
ENSG00000102580	DNAJC3	13	95677139	95794989	+	3864.9	0.314908	0.325067	0.00305364	16.4573	15.999	18.1542	21.6734	20.3172	21.4093
ENSG00000137814	HAUS2	15	42548810	42569994	+	564.232	-0.427863	-0.454909	0.00305364	4.15267	3.72294	4.57189	3.15413	2.90418	3.02047
ENSG00000130958	SLC35D2	9	96320706	96383710	-	1185.89	0.34614	0.359822	0.00305435	13.5778	12.8055	12.5097	17.0587	17.3286	15.5018
ENSG00000175309	PHYKPL	5	178208497	178232791	-	1118.96	-0.438715	-0.46816	0.00310953	3.53728	4.7293	4.48063	3.01903	2.99567	3.203
ENSG00000024862	CCDC28A	6	138773509	138793319	+	390.986	0.487022	0.528789	0.00313855	6.40947	5.70186	5.39652	7.36277	8.45055	9.46898
ENSG00000114999	TTL	2	112482154	112541739	+	974.301	-0.354386	-0.369214	0.00315349	2.02323	1.85677	1.87603	1.4817	1.40898	1.56753
ENSG00000158457	TSPAN33	7	129144892	129169697	+	120.551	0.643579	0.756866	0.00315759	1.04587	0.86795	0.77223	1.36326	1.51815	1.66249
ENSG00000196511	TPK1	7	144451941	144836395	-	532.04	0.409205	0.432763	0.00319279	1.42308	1.54905	1.45285	2.14264	1.83672	1.99488
ENSG00000223573	TINCR	19	5558167	5568034	-	475.446	-0.427133	-0.454253	0.00319279	4.13409	3.66029	3.75048	2.78842	2.60944	3.03555
ENSG00000145860	RNF145	5	159157409	159210053	-	384.265	0.528176	0.583505	0.00320272	2.24927	1.57163	1.6789	2.71931	2.89678	2.61979
ENSG00000184845	DRD1	5	175440039	175444208	-	58.0484	0.806644	1.1179	0.00320902	0.206926	0.241114	0.297634	0.425089	0.703837	0.486979
ENSG00000160326	SLC2A6	9	133471095	133479137	-	63.1211	0.838338	1.2332	0.00325221	0.304677	0.237595	0.334033	0.409946	0.695734	0.958831
ENSG00000197888	UGT2B17	4	68537184	68568527	-	150.035	-0.620003	-0.719105	0.00325221	2.28486	2.80183	2.32376	1.74676	1.27256	1.48413
ENSG00000107104	KANK1	9	470291	746106	+	385.505	0.441586	0.471941	0.00326405	0.823218	0.710137	0.703214	1.01303	1.01648	1.07326
ENSG00000179913	B3GNT3	19	17794828	17813082	+	425.935	0.454425	0.487848	0.00328726	4.52068	3.85289	4.33142	5.36083	5.9914	6.47248
ENSG00000118513	MYB	6	135181315	135219173	+	3157.13	-0.364486	-0.380817	0.00328879	17.6847	17.9895	17.9465	15.6094	12.9152	12.6485
ENSG00000072401	UBE2D1	10	58334975	58370753	+	591.265	0.385518	0.405083	0.00331388	4.22842	3.87997	3.93204	5.37716	5.5487	5.00751
ENSG00000162104	ADCY9	16	3953387	4116185	-	686.054	-0.568499	-0.640784	0.0033216	1.71464	2.40313	2.53717	1.65499	1.16279	1.45122
ENSG00000105048	TNNT1	19	55132794	55149354	-	319.873	-0.581489	-0.660054	0.00332719	5.75186	4.97361	4.14616	2.60418	3.04365	3.78101
ENSG00000228630	HOTAIR	12	53962308	53974956	-	51.3602	-0.784451	-1.05968	0.00334263	0.81981	0.637755	0.741958	0.336961	0.346295	0.372709
ENSG00000170456	DENND5B	12	31382223	31591097	-	546.021	0.422862	0.449317	0.00334323	1.0829	1.10746	1.17567	1.67608	1.36766	1.55262
ENSG00000119401	TRIM32	9	116687302	116701300	+	530.139	-0.409933	-0.433867	0.00335107	4.75554	4.47424	4.06034	3.14332	3.35315	3.34441
ENSG00000156427	FGF18	5	171419656	171457623	+	46.3334	-0.827062	-1.19943	0.00335107	1.09823	0.812676	0.765523	0.380583	0.302471	0.488313
ENSG00000099991	CABIN1	22	24011192	24178628	+	753.436	-0.551408	-0.616476	0.00336506	2.02711	2.86935	3.11292	1.79701	1.50049	1.92951
ENSG00000196411	EPHB4	7	100802565	100827521	-	923.578	-0.439603	-0.46972	0.00336506	4.45092	4.76542	4.52268	3.06798	2.94052	3.92372
ENSG00000137166	FOXP4	6	41546426	41602384	+	169.614	-0.645589	-0.762609	0.00338887	0.819649	1.0316	0.99736	0.445907	0.520872	0.718528
ENSG00000166886	NAB2	12	57088894	57095476	+	1226.51	-0.386002	-0.405756	0.00339102	13.6004	12.0835	12.6033	8.83903	9.31993	10.7588
ENSG00000123572	NRK	X	105822543	105958610	+	73.6781	0.729695	0.924464	0.0034671	0.162741	0.156723	0.11848	0.243182	0.316888	0.271352
ENSG00000176788	BASP1	5	17065598	17276843	+	2941.95	0.354264	0.369341	0.00348705	35.1032	31.2732	29.1284	40.775	43.4611	39.119
ENSG00000072210	ALDH3A2	17	19648136	19677598	+	1699.49	-0.302278	-0.311434	0.00350542	7.95838	7.98455	8.09514	6.70971	6.18197	6.47971
ENSG00000076258	FMO4	1	171314208	171342084	+	218.729	0.507591	0.556718	0.00350542	1.78069	1.95078	2.07094	3.01494	2.80425	2.71083
ENSG00000132589	FLOT2	17	28879335	28897679	-	957.343	-0.383216	-0.402642	0.00352064	9.54119	8.80389	8.59384	6.16271	6.81557	7.41295
ENSG00000110315	RNF141	11	10511678	10541230	-	1055.78	0.327747	0.339575	0.00355313	3.20288	3.2383	3.38838	4.29532	4.00983	4.13232
ENSG00000116005	PCYOX1	2	70257386	70281191	+	2655.51	-0.297228	-0.305937	0.00355801	14.0459	13.3139	13.8914	11.5732	11.2313	10.5558
ENSG00000082781	ITGB5	3	124761948	124901418	-	1212.05	-0.395192	-0.416736	0.00361265	6.14534	5.76499	5.81314	3.82198	4.58893	4.87269
ENSG00000109670	FBXW7	4	152321259	152536101	-	1513.79	0.298991	0.307888	0.00362184	3.62303	3.66603	3.55637	4.60248	4.41172	4.41064
ENSG00000159461	AMFR	16	56361452	56425538	-	4046.38	0.292803	0.301161	0.00368354	17.6575	16.7115	17.5522	20.3885	21.0477	22.5448
ENSG00000181016	LSMEM1	7	112480853	112491062	+	98.3752	0.677414	0.821681	0.00368822	0.721257	0.745456	0.791372	1.13142	1.23988	1.63021
ENSG00000139926	FRMD6	14	51489100	51730727	+	1380.7	-0.363599	-0.380161	0.003713	4.82871	4.40831	4.43893	3.80809	3.18344	3.5165
ENSG00000078369	GNB1	1	1785285	1891117	-	4786.25	-0.294473	-0.303005	0.00374437	23.7625	21.5134	22.6655	17.5879	18.4602	19.0259
ENSG00000262772	RP11-353N14.2	17	79823452	79827704	+	56.4252	-0.812409	-1.16034	0.00375039	0.790888	1.3985	1.40366	0.507274	0.503949	0.6005
ENSG00000206337	HCP5	6	31400702	31477506	+	63.1666	0.758849	0.99871	0.00376351	0.381898	0.376694	0.346064	0.626252	0.650861	0.938178
ENSG00000101452	DHX35	20	38962299	39039723	+	310.131	-0.458717	-0.494154	0.00376926	2.02731	1.92277	2.11463	1.41049	1.34032	1.55964
ENSG00000085832	EPS15	1	51354263	51519328	-	2990.38	-0.327089	-0.338981	0.00380527	11.8777	12.1085	13.0392	10.472	9.72919	9.06384
ENSG00000163840	DTX3L	3	122564238	122575203	+	1763.59	0.407877	0.43196	0.00380601	6.52705	7.47662	7.09819	10.928	8.50182	9.03658
ENSG00000068024	HDAC4	2	239048168	239401654	-	118.228	-0.651029	-0.775358	0.00381037	0.245632	0.328193	0.346603	0.178669	0.173004	0.186546
ENSG00000168404	MLKL	16	74671855	74700960	-	152.304	0.556983	0.626208	0.00382068	0.606357	0.539147	0.589314	0.90828	0.839005	0.930991
ENSG00000172375	C2CD2L	11	119102198	119118544	+	517.374	-0.513371	-0.565541	0.00387304	1.72426	1.89927	1.89842	1.25645	0.980972	1.49951
ENSG00000130675	MNX1	7	156994051	157010651	-	167.103	-0.602798	-0.695672	0.00387776	1.1579	1.52016	1.37258	0.733893	0.793413	0.980867
ENSG00000121766	ZCCHC17	1	31296982	31364953	+	756.691	-0.379553	-0.398723	0.0038878	13.4749	11.9518	11.5196	9.14402	9.66259	9.21325
ENSG00000204287	HLA-DRA	6	32439842	32445046	+	16.0389	0.881851	2.02338	0.00397986	0.224699	0.0710376	0.11312	0.448779	0.586628	0.622353
ENSG00000152229	PSTPIP2	18	45983536	46072272	-	247.294	0.483874	0.526668	0.00398425	1.37292	1.30213	1.38233	2.12809	1.82253	1.89149
ENSG00000182795	C1orf116	1	207018521	207032756	-	60.8249	0.772792	1.0404	0.0039915	0.26573	0.185922	0.144741	0.40663	0.398506	0.421768
ENSG00000168421	RHOH	4	40191053	40246967	+	34.9665	-0.839674	-1.28997	0.00400425	0.177728	0.251126	0.189902	0.0823552	0.0772701	0.0943456
ENSG00000049239	H6PD	1	9234775	9271337	+	823.843	-0.641064	-0.759123	0.00401515	2.36054	3.28262	3.51847	2.1505	1.19548	2.06972
ENSG00000197355	UAP1L1	9	137077501	137084539	+	478.187	-0.502279	-0.551049	0.00402242	2.60412	3.18842	3.07419	1.73401	1.92162	2.40605
ENSG00000134909	ARHGAP32	11	128965060	129279324	-	2086.84	-0.373354	-0.391685	0.00407201	4.56923	5.12847	5.51201	4.17444	3.56466	3.85436
ENSG00000197208	SLC22A4	5	132294443	132344206	+	42.2483	0.800734	1.12814	0.0040739	0.249666	0.329817	0.233422	0.596122	0.603388	0.579832
ENSG00000146232	NFKBIE	6	44258166	44265788	-	270.601	0.588606	0.67447	0.00410255	2.13585	2.39563	2.12244	2.67076	3.61914	4.34787
ENSG00000005249	PRKAR2B	7	107044649	107161811	+	261.018	-0.50214	-0.551053	0.00411361	2.13702	1.8373	1.95606	1.43536	1.4329	1.17109
ENSG00000067992	PDK3	X	24465221	24539837	+	984.18	-0.337669	-0.35102	0.0041322	11.8372	10.7545	11.1751	8.89617	9.0719	8.49497
ENSG00000135269	TES	7	116210493	116258783	+	1207	-0.353643	-0.369102	0.0041322	9.26797	8.41829	8.53085	6.35751	7.33339	6.60337
ENSG00000065833	ME1	6	83210389	83431071	-	2036.75	0.282191	0.289814	0.00419479	15.123	14.7074	15.0048	18.4038	17.7931	18.6174
ENSG00000144036	EXOC6B	2	72175984	72826041	-	1298	0.322845	0.334469	0.00420942	3.17786	2.96718	3.14284	3.9582	4.05596	3.69212
ENSG00000144040	SFXN5	2	72942036	73075619	-	548.331	0.469221	0.508249	0.00420942	1.08955	1.11333	1.16232	1.38256	1.50353	1.90561
ENSG00000185650	ZFP36L1	14	68787660	68796253	-	1438.94	0.354878	0.370566	0.00420942	6.32177	6.6522	7.08065	8.39624	8.09091	9.45088
ENSG00000174007	CEP19	3	196706277	196712293	-	56.7054	0.773437	1.04777	0.0042098	0.435583	0.47509	0.471461	0.947802	0.72325	1.19595
ENSG00000223572	CKMT1A	15	43692886	43699222	+	91.0275	-0.706602	-0.886498	0.00423023	1.21805	0.972454	0.939208	0.573746	0.434735	0.690701
ENSG00000174945	AMZ1	7	2679522	2775500	+	178.992	-0.612566	-0.713495	0.00426902	0.758933	0.862462	0.99131	0.513163	0.432687	0.652098
ENSG00000261578	RP11-21L23.2	11	76800364	76804555	+	162.615	0.697459	0.866618	0.00426902	0.646082	0.883903	0.736861	1.89681	1.11056	1.12366
ENSG00000198959	TGM2	20	38127387	38166578	-	41.0618	-0.836761	-1.29307	0.00432234	0.247553	0.212158	0.138139	0.0865319	0.0635392	0.0948204
ENSG00000165259	HDX	X	84317874	84502479	-	35.0074	0.83012	1.25607	0.00434363	0.0891615	0.0720359	0.073148	0.158291	0.173806	0.229057
ENSG00000100714	MTHFD1	14	64388031	64463457	+	2943.54	-0.356234	-0.372227	0.00437822	10.6561	8.79512	9.75634	6.99011	7.8924	7.68278
ENSG00000089094	KDM2B	12	121429097	121581015	-	786.04	-0.40327	-0.42716	0.00441767	1.71363	1.80715	1.9344	1.27388	1.25671	1.53053
ENSG00000177410	ZFAS1	20	49278178	49295738	+	4760.75	0.333249	0.346238	0.00447921	54.2725	52.0415	47.8233	65.6564	70.261	60.0057
ENSG00000205213	LGR4	11	27365961	27472775	-	807.713	0.349069	0.364143	0.00452184	3.09995	2.88991	3.19733	4.03908	3.77574	4.00983
ENSG00000171617	ENC1	5	74627406	74641424	-	629.702	0.384415	0.404954	0.00453098	2.79449	2.36711	2.4676	3.29792	3.41986	3.38194
ENSG00000229391	HLA-DRB6	6	32552713	32560022	-	31.9813	0.832954	1.27965	0.00453098	0.379583	0.325723	0.454981	0.912021	0.860741	1.04481
ENSG00000178796	RIIAD1	1	151710433	151729805	+	31.7214	0.847819	1.36588	0.0045453	0.296816	0.201079	0.149425	0.508126	0.637636	0.520832
ENSG00000139631	CSAD	12	53157663	53180909	-	565.33	-0.511299	-0.564493	0.00457083	3.34132	4.64479	4.68352	3.12665	2.53145	2.91126
ENSG00000119771	KLHL29	2	23385217	23708611	+	40.4492	-0.82595	-1.25347	0.00457366	0.108246	0.151944	0.163483	0.0491557	0.0515465	0.0782118
ENSG00000102226	USP11	X	47232690	47248328	+	1242.71	-0.363045	-0.380211	0.00462902	7.70122	7.01936	7.27309	5.04944	5.76879	6.08698
ENSG00000101911	PRPS2	X	12791355	12824222	+	1389	-0.29732	-0.306462	0.00466366	15.2776	15.042	15.6098	12.6612	12.3278	12.1437
ENSG00000187672	ERC2	3	55508308	56468363	-	396.412	0.425999	0.454909	0.00471999	1.14205	1.27515	1.05862	1.58161	1.61668	1.56739
ENSG00000105982	RNF32	7	156640281	156677130	+	235.505	-0.473017	-0.514131	0.00476243	1.77662	1.70581	1.74463	1.28653	1.16816	1.20443
ENSG00000183840	GPR39	2	132416574	132646559	+	61.0374	0.728624	0.941566	0.00479314	0.403358	0.322155	0.292123	0.615917	0.673955	0.664687
ENSG00000119547	ONECUT2	18	57435685	57491297	+	300.875	0.467059	0.506485	0.00480444	0.408964	0.403279	0.450416	0.642513	0.532843	0.618716
ENSG00000239402	CYP4F62P	2	130429827	130441413	-	32.7345	-0.842526	-1.36074	0.00482831	0.360073	0.569176	0.567051	0.221278	0.161978	0.200127
ENSG00000188010	MORN2	2	38875962	38929072	+	353.246	0.414873	0.441502	0.00483123	6.22042	5.84966	6.05074	8.33416	8.41165	7.84627
ENSG00000086289	EPDR1	7	37683843	37951941	+	28.9385	0.85849	1.48388	0.00483539	0.217586	0.0952459	0.126391	0.327248	0.440462	0.459547
ENSG00000079335	CDC14A	1	100345025	100520277	+	447.059	-0.395607	-0.418471	0.00487766	2.4273	2.65662	2.47421	1.91838	1.8089	1.93074
ENSG00000107130	NCS1	9	130172578	130237304	+	691.551	-0.406421	-0.431418	0.00490424	4.4093	3.89397	4.0745	2.78955	2.95299	3.44454
ENSG00000257335	MGAM	7	141907813	142106747	+	45.7033	0.783634	1.09484	0.00490424	0.0890422	0.0717831	0.0627567	0.162863	0.178533	0.135106
ENSG00000279901	CTD-2270P14.2	16	2683106	2684764	+	73.7897	0.780051	1.08375	0.00492484	0.476758	0.753624	1.12006	1.60371	1.50267	1.87895
ENSG00000179820	MYADM	19	53866223	53876437	+	834.021	-0.349591	-0.365004	0.00495735	6.80233	7.11961	7.14444	5.68472	5.04267	5.6359
ENSG00000162415	ZSWIM5	1	45016399	45306209	-	937.318	-0.358592	-0.375321	0.00497974	4.6144	5.02691	4.79371	3.86545	3.37314	3.89547
ENSG00000021826	CPS1	2	210477682	210679107	+	169.592	0.523528	0.582328	0.00498519	0.355709	0.356956	0.360458	0.56449	0.546411	0.494127
ENSG00000171302	CANT1	17	78991717	79009867	-	2910.49	-0.320878	-0.332639	0.00498519	21.7668	19.2562	19.4979	15.1202	16.869	16.0681
ENSG00000261754	CTC-523E23.1	19	34811589	34814345	-	21.2813	-0.867901	-1.72759	0.00499863	0.321659	0.263847	0.393888	0.0657965	0.152519	0.0753761
ENSG00000164114	MAP9	4	155342658	155376970	-	465.133	-0.444888	-0.478726	0.00504318	1.60472	1.68623	1.75467	1.37223	1.20725	1.03628
ENSG00000084774	CAD	2	27217390	27243943	+	770.434	-0.498756	-0.548628	0.0050504	2.52144	3.10399	3.33243	2.05697	1.68329	2.38935
ENSG00000108946	PRKAR1A	17	68511780	68551319	+	19314.8	-0.273154	-0.280285	0.00508106	86.2157	83.9296	85.9822	74.7926	69.4718	66.6302
ENSG00000106392	C1GALT1	7	7156934	7248651	+	682.257	0.345383	0.360294	0.00510028	2.09431	2.06205	2.15814	2.78512	2.71684	2.60042
ENSG00000119042	SATB2	2	199269500	199471266	-	279.734	-0.459262	-0.497033	0.00510028	0.769913	0.813192	0.880898	0.549048	0.603009	0.594218
ENSG00000162804	SNED1	2	240998838	241095568	+	316.973	-0.567753	-0.646849	0.00510028	0.608368	0.856298	0.882409	0.576109	0.428697	0.494353
ENSG00000104763	ASAH1	8	18056425	18084985	-	3085.65	0.269576	0.276431	0.00511763	15.6449	15.0407	14.8826	18.364	18.8501	17.9725
ENSG00000204516	MICB	6	31494881	31511124	+	526.172	-0.425984	-0.455409	0.00512014	6.70725	5.78456	5.44225	4.05202	4.57293	4.45629
ENSG00000106829	TLE4	9	79571773	79726882	+	984.943	0.311758	0.322572	0.00516313	2.93049	2.87656	3.00952	3.6744	3.65766	3.69325
ENSG00000143384	MCL1	1	150574551	150579738	-	13164.6	0.254063	0.25979	0.00522376	77.3159	72.7259	76.0239	92.4366	87.8109	90.4195
ENSG00000175175	PPM1E	17	58755869	58985176	+	583.757	-0.381328	-0.401937	0.0052803	2.80639	2.8806	2.69283	2.26913	2.1303	1.93771
ENSG00000250337	LINC01021	5	27472292	27496401	+	39.2275	0.790719	1.13041	0.00530721	0.272569	0.258514	0.237846	0.492813	0.626211	0.564563
ENSG00000131016	AKAP12	6	151239999	151358557	+	75.771	-0.72632	-0.944675	0.00530782	0.39485	0.29127	0.253994	0.14527	0.158063	0.186233
ENSG00000125753	VASP	19	45506579	45526983	+	1754.42	-0.358912	-0.375961	0.00542253	16.3536	14.576	14.4485	10.4445	12.1526	12.3787
ENSG00000172478	C2orf54	2	240886048	240896889	-	40.9929	-0.78361	-1.11286	0.00545163	0.544726	0.549439	0.574576	0.294482	0.238376	0.237399
ENSG00000138835	RGS3	9	113444731	113597743	+	678.411	-0.460055	-0.498553	0.00545813	1.39884	1.67445	1.67436	0.96884	1.08226	1.31329
ENSG00000179627	ZBTB42	14	104800596	104804712	+	519.126	-0.485562	-0.531879	0.00549467	4.37008	4.2437	4.33823	2.46978	2.82278	3.68083
ENSG00000183833	MAATS1	3	119703022	119767102	+	89.3777	0.666795	0.81704	0.00554042	0.24285	0.291108	0.217346	0.506303	0.426902	0.389928
ENSG00000128918	ALDH1A2	15	57953424	58497866	-	80.1998	0.687874	0.859811	0.00558705	0.169571	0.221467	0.15394	0.32611	0.365775	0.297264
ENSG00000155666	KDM8	16	27203495	27221768	+	115.029	-0.586695	-0.67805	0.00558705	0.931658	0.968039	0.991816	0.621288	0.609779	0.57454
ENSG00000119673	ACOT2	14	73567620	73575658	+	183.323	-0.539416	-0.606695	0.00561535	2.76437	2.33685	2.52112	1.45293	1.70698	1.85262
ENSG00000138942	RNF185	22	31160183	31207019	+	737.071	-0.350726	-0.366675	0.00561535	6.96718	6.30456	6.58787	4.92928	5.13223	5.34551
ENSG00000137462	TLR2	4	153701500	153705699	+	182.131	0.555543	0.630149	0.00561588	1.08426	0.925518	0.798661	1.3893	1.60188	1.35243
ENSG00000103067	ESRP2	16	68229111	68238102	-	2962.52	-0.309368	-0.320126	0.00573697	16.0792	16.243	16.441	13.364	11.8511	13.8529
ENSG00000172986	GXYLT2	3	72888073	72998138	+	73.3423	0.674247	0.833747	0.00577232	0.372559	0.384343	0.427759	0.67607	0.663448	0.774501
ENSG00000177119	ANO6	12	45215987	45440404	+	2944.5	0.322231	0.334476	0.00577536	8.58014	8.58766	8.91734	12.1228	10.3838	10.3801
ENSG00000107897	ACBD5	10	27195214	27242130	-	4033.85	0.312806	0.323973	0.00581828	21.4291	21.8427	24.3254	30.0329	27.1287	27.4483
ENSG00000146376	ARHGAP18	6	129576132	129710225	-	1177.35	0.352015	0.368253	0.00582499	6.12629	6.02105	6.12667	8.56182	7.98137	7.03157
ENSG00000078747	ITCH	20	34363235	34511393	+	3538.3	0.284124	0.29239	0.00583058	12.6959	12.8392	13.8183	16.7722	15.7476	15.6706
ENSG00000086619	ERO1B	1	236215555	236281985	-	130.403	0.599597	0.6995	0.00583168	0.491787	0.546993	0.490657	0.986917	0.739538	0.755891
ENSG00000170417	TMEM182	2	102736908	102843893	+	236.14	0.47983	0.524821	0.00583168	1.1446	1.09024	1.03869	1.44382	1.71754	1.54755
ENSG00000143320	CRABP2	1	156699606	156705816	-	4615.97	0.362934	0.380866	0.00584687	111.56	94.4413	94.6202	117.553	132.893	141.029
ENSG00000145088	EAF2	3	121835183	121886526	+	99.5558	0.649676	0.786901	0.0058769	0.934343	1.25861	1.21343	1.9814	2.20598	1.68285
ENSG00000114446	IFT57	3	108160812	108222570	-	1001.37	0.323312	0.335754	0.00593425	6.60614	6.56126	6.22208	8.57392	8.05515	7.83571
ENSG00000097007	ABL1	9	130713946	130887675	+	1435.04	-0.40645	-0.432443	0.00597755	6.3777	7.39986	7.87872	5.2846	4.7666	6.00434
ENSG00000121297	TSHZ3	19	31274945	31349547	-	19.3325	-0.854607	-1.78594	0.0060239	0.185415	0.136775	0.103714	0.046777	0.0516337	0.0238166
ENSG00000182010	RTKN2	10	62183035	62268707	-	290.996	-0.467068	-0.508481	0.00603276	1.03172	0.90471	1.01351	0.65546	0.644873	0.776284
ENSG00000103888	CEMIP	15	80779343	80951776	+	156.571	0.554855	0.63074	0.00614938	0.434008	0.444439	0.449649	0.674412	0.59511	0.790781
ENSG00000121210	KIAA0922	4	153466346	153636711	+	876.216	-0.375571	-0.395795	0.00617216	4.52515	4.4056	3.91445	3.56106	3.14307	3.05558
ENSG00000153292	ADGRF1	6	46997703	47042363	-	23.5498	0.84831	1.55956	0.00617216	0.0251256	0.0366616	0.0175139	0.0755777	0.0968804	0.0614448
ENSG00000171903	CYP4F11	19	15912367	15934867	-	517.404	-0.368485	-0.387539	0.00622362	3.85677	4.00224	4.15287	3.0256	3.17732	2.97587
ENSG00000116679	IVNS1ABP	1	185296388	185317329	-	3495.39	-0.261179	-0.267622	0.00624524	13.379	12.7637	13.5742	11.0578	11.0421	10.8899
ENSG00000137497	NUMA1	11	72002864	72080693	-	7754.07	-0.475592	-0.519913	0.00626323	13.593	18.2152	17.6791	11.9949	9.26471	13.2567
ENSG00000167123	CERCAM	9	128411751	128437351	+	391.485	-0.593614	-0.691679	0.00626323	2.51982	2.02596	2.03126	0.978011	1.32356	1.77778
ENSG00000176658	MYO1D	17	32492522	32877177	-	1532.97	-0.296977	-0.306601	0.00626323	5.61437	5.74409	5.71475	4.8223	4.37618	4.60648
ENSG00000185085	INTS5	11	62646848	62653302	-	506.54	-0.438871	-0.472753	0.0063019	5.31161	4.7886	4.67217	3.12919	3.42869	4.10141
ENSG00000165138	ANKS6	9	98731329	98796965	-	689.276	-0.419332	-0.448492	0.00635392	2.16486	2.58517	2.66529	1.94471	1.61959	1.87154
ENSG00000144959	NCEH1	3	172630249	172711218	-	682.68	0.361692	0.379739	0.00640104	3.5593	3.09681	3.52346	4.52119	4.41659	4.3006
ENSG00000117115	PADI2	1	17066761	17119435	-	101.23	-0.641369	-0.775376	0.00643949	0.53271	0.600211	0.629115	0.419348	0.296137	0.312551
ENSG00000196150	ZNF250	8	144876497	144902168	-	582.287	-0.36468	-0.383252	0.00645247	2.39777	2.45643	2.53229	1.90269	1.76366	2.00082
ENSG00000128791	TWSG1	18	9334767	9402420	+	1156.07	-0.345886	-0.361558	0.00646076	8.16045	7.56538	8.45579	6.77612	6.22378	5.8103
ENSG00000102683	SGCG	13	23180952	23325165	+	237.071	-0.52885	-0.593664	0.00654154	3.92578	5.50104	5.05231	3.09037	3.32904	3.17775
ENSG00000184083	FAM120C	X	54068324	54183281	-	1036.65	-0.416982	-0.445775	0.00655035	3.60922	3.74088	3.85611	3.26078	2.41334	2.55071
ENSG00000121067	SPOP	17	49598884	49678234	-	3101.56	-0.279023	-0.287009	0.00655038	15.0194	14.8328	14.2145	12.6147	12.0094	11.4872
ENSG00000154654	NCAM2	21	20998315	21543329	+	4769.43	-0.31696	-0.328881	0.00657269	16.6202	17.1548	18.4879	15.1709	13.2292	13.2052
ENSG00000265666	RARA-AS1	17	40340867	40343136	-	20.8775	-0.847041	-1.67904	0.00657817	0.348138	0.457181	0.660602	0.135122	0.167795	0.154795
ENSG00000204681	GABBR1	6	29555629	29633976	-	65.7258	-0.736172	-0.989175	0.0067624	0.240528	0.295221	0.316254	0.192752	0.120567	0.114497
ENSG00000139679	LPAR6	13	48389567	48444704	-	152.473	0.536929	0.605786	0.00677401	0.782761	0.758083	0.754825	1.23076	1.2296	1.02759
ENSG00000135245	HILPDA	7	128455849	128458418	+	1242.03	0.324467	0.337382	0.00679438	15.5271	14.4958	13.6982	17.6435	19.24	18.355
ENSG00000153933	DGKE	17	56834099	56869567	+	2228.89	-0.356757	-0.374233	0.00679438	5.75686	6.32704	6.89554	5.21267	4.42302	5.00855
ENSG00000176945	MUC20	3	195720882	195741123	+	243.909	0.474669	0.519484	0.00679712	1.38201	1.34819	1.15862	1.72905	1.90151	1.94819
ENSG00000120690	ELF1	13	40931920	41061440	-	5788.28	-0.297412	-0.307245	0.00684959	38.1771	39.6109	41.0459	34.7859	30.5018	30.7454
ENSG00000135750	KCNK1	1	233614004	233672512	+	695.649	0.337	0.351592	0.00684959	4.85042	4.50629	4.54433	6.01002	5.95407	5.76778
ENSG00000257093	KIAA1147	7	141656728	141702153	-	2295.87	0.350074	0.366566	0.00688325	6.90756	7.75658	7.82098	10.6204	8.74601	9.62406
ENSG00000092010	PSME1	14	24136158	24138967	+	5150.96	0.289177	0.298212	0.00697062	76.0487	71.8337	66.0553	85.6418	89.6001	87.8232
ENSG00000126803	HSPA2	14	64535905	64546173	+	438.647	0.507918	0.564989	0.00702456	1.93751	1.50707	1.60408	2.04104	2.49558	2.93774
ENSG00000136944	LMX1B	9	126614443	126701032	+	402.512	-0.596583	-0.699489	0.00705149	1.79246	2.63972	2.61191	1.58168	1.05613	1.70503
ENSG00000147526	TACC1	8	38728186	38853028	+	706.556	-0.367475	-0.386855	0.00707457	1.7792	1.62256	1.83542	1.42907	1.24343	1.33223
ENSG00000143079	CTTNBP2NL	1	112396181	112463456	+	756.669	0.337011	0.351701	0.00707913	2.50232	2.36101	2.54229	3.2708	2.99785	3.18098
ENSG00000241484	ARHGAP8	22	44752558	44862788	+	81.7406	-0.788406	-1.17181	0.00707913	0.34583	0.747105	0.778614	0.369588	0.210669	0.249874
ENSG00000143554	SLC27A3	1	153774354	153780157	+	514.505	-0.442493	-0.478194	0.00708221	3.09787	2.90072	3.02645	1.82949	2.1195	2.53908
ENSG00000007168	PAFAH1B1	17	2593210	2685615	+	3520.6	-0.283969	-0.292574	0.00727251	13.0059	12.8219	13.5077	11.4506	10.3259	10.3348
ENSG00000214944	ARHGEF28	5	73626158	73941993	+	953.771	-0.337411	-0.352241	0.00730076	1.79717	1.91411	1.93775	1.59328	1.4309	1.39943
ENSG00000134780	DAGLA	11	61680433	61747001	+	65.0554	-0.724134	-0.964247	0.00731128	0.320572	0.461985	0.448523	0.231071	0.16695	0.234632
ENSG00000196139	AKR1C3	10	5035354	5107686	+	253.198	0.450126	0.488136	0.00731128	1.33273	1.18375	1.32056	1.78786	1.8623	1.72718
ENSG00000116977	LGALS8	1	236518000	236552981	+	2623.96	0.318534	0.330897	0.00731523	6.75101	6.55975	6.43194	9.07005	8.19089	7.56555
ENSG00000180626	ZNF594	17	5179536	5191883	-	839.658	-0.373365	-0.393907	0.00731523	4.73585	4.73976	5.32234	4.08499	3.39692	3.78029
ENSG00000128683	GAD1	2	170813213	170861151	+	184.694	0.501527	0.556639	0.00731657	0.488548	0.535066	0.471401	0.674953	0.765278	0.760615
ENSG00000131374	TBC1D5	3	17157162	18444817	-	3357.14	-0.310237	-0.321622	0.00733522	8.90742	8.80717	9.58093	7.93868	6.89515	7.00451
ENSG00000160094	ZNF362	1	33256545	33300719	+	425.97	-0.394992	-0.419705	0.00734576	3.88552	4.15605	4.02083	2.84999	2.90345	3.27533
ENSG00000100345	MYH9	22	36281281	36388018	-	3474.57	-0.482371	-0.530619	0.00737806	9.94406	13.9173	13.9341	9.05757	7.19118	9.9201
ENSG00000168264	IRF2BP2	1	234604269	234609525	-	2410.33	0.286815	0.295727	0.00738657	11.9992	13.44	12.3368	15.5584	15.2593	15.558
ENSG00000155158	TTC39B	9	15163622	15307360	-	1069.65	0.405811	0.432871	0.00745885	1.92403	1.99054	2.23571	3.1972	2.46768	2.63567
ENSG00000115355	CCDC88A	2	55287842	55419921	-	42.9603	0.753364	1.05048	0.00750373	0.0544089	0.059422	0.0448214	0.118546	0.105373	0.104833
ENSG00000168763	CNNM3	2	96816245	96833911	+	745.623	-0.396278	-0.421444	0.00764093	5.03131	5.45651	5.44832	3.98458	3.44835	4.47843
ENSG00000111252	SH2B3	12	111405948	111451623	+	148.508	-0.603451	-0.713668	0.00764862	0.797244	0.896159	0.981087	0.548055	0.417598	0.670518
ENSG00000167861	HID1	17	74950743	74973166	-	1701.83	-0.439829	-0.475378	0.00765421	8.75781	8.66576	8.9191	5.03566	6.33088	7.59115
ENSG00000136111	TBC1D4	13	75284665	75482114	-	984.373	0.346027	0.362267	0.007662	3.32988	3.4757	3.86376	4.7816	4.30365	4.62983
ENSG00000135473	PAN2	12	56316223	56334053	-	1762.71	-0.282618	-0.29119	0.00766769	7.16275	7.54823	7.24165	6.1977	5.9469	5.79315
ENSG00000161013	MGAT4B	5	179797597	179806952	-	1265.9	0.390974	0.415082	0.0076755	5.55253	5.32	5.40614	6.20626	7.17131	8.33895
ENSG00000133519	ZDHHC8P1	22	23390606	23402726	-	23.4063	-0.831459	-1.54827	0.00767575	0.241952	0.333783	0.302668	0.120231	0.0551276	0.127141
ENSG00000041353	RAB27B	18	54717860	54895516	+	4954.07	0.34297	0.358773	0.00768854	15.4282	15.8928	16.8523	23.1145	20.3038	18.3476
ENSG00000013583	HEBP1	12	12974864	13000273	-	217.467	-0.507381	-0.565534	0.0076897	2.30488	1.95488	1.96311	1.36147	1.58816	1.24776
ENSG00000145743	FBXL17	5	107859035	108382098	-	1283.57	-0.332122	-0.346406	0.00772918	4.65789	4.85696	5.06999	4.16757	3.55988	3.74275
ENSG00000100360	IFT27	22	36758202	36776256	-	386.198	-0.397116	-0.42256	0.00775335	1.45442	1.53553	1.56382	1.17401	1.05756	1.16763
ENSG00000078687	TNRC6C	17	78004168	78108835	+	345.706	-0.462644	-0.505058	0.00780806	0.847482	1.08747	1.08898	0.710862	0.679041	0.742319
ENSG00000127603	MACF1	1	39081316	39487177	+	6302.19	-0.430497	-0.463743	0.00780806	4.12941	4.61423	5.23549	4.00523	2.87796	3.25284
ENSG00000143850	PLEKHA6	1	204218851	204377665	-	1076.44	-0.544654	-0.619934	0.00785452	3.35306	5.27313	5.12578	3.35971	2.389	3.20222
ENSG00000189339	SLC35E2B	1	1659529	1692728	-	815.31	-0.387926	-0.411563	0.0078615	2.73226	3.15189	3.25691	2.34449	2.06079	2.4713
ENSG00000166024	R3HCC1L	10	98134624	98244897	+	874.821	0.318964	0.331604	0.0079581	5.90641	5.9074	6.07529	7.76369	7.0988	7.65255
ENSG00000171492	LRRC8D	1	89821014	89936611	+	631.337	-0.341734	-0.35747	0.0079581	3.9716	4.00106	4.08338	3.15296	3.27467	2.9767
ENSG00000172716	SLFN11	17	35350305	35373701	-	131.158	0.587943	0.688422	0.00796164	0.500834	0.437008	0.447789	0.894572	0.652724	0.683211
ENSG00000168453	HR	8	22114415	22133384	-	152.743	-0.548026	-0.625506	0.00797133	0.499332	0.608154	0.631877	0.382049	0.35219	0.3943
ENSG00000160796	NBEAL2	3	46979683	47009703	+	360.162	-0.619338	-0.742899	0.00802058	0.839695	1.53955	1.40581	0.732822	0.63931	0.892426
ENSG00000175727	MLXIP	12	122078722	122147347	+	455.731	-0.498817	-0.554181	0.00803084	0.851504	1.17216	1.19056	0.730562	0.643691	0.817
ENSG00000136155	SCEL	13	77535674	77645263	+	27.3232	0.82054	1.42553	0.00809677	0.102598	0.0973071	0.0918229	0.309165	0.314282	0.156497
ENSG00000157514	TSC22D3	X	107713221	107777342	-	3275.54	-0.283282	-0.292024	0.0081311	21.6798	20.3949	20.3144	15.9097	17.4439	17.6083
ENSG00000156869	FRRS1	1	99708703	99766631	-	164.109	0.554547	0.635823	0.00818786	1.01622	0.752249	0.973274	1.57108	1.29677	1.38792
ENSG00000133026	MYH10	17	8474205	8630761	-	1813.71	-0.286617	-0.295704	0.00820968	6.20278	5.84005	6.25064	5.14349	4.76646	4.99293
ENSG00000170037	CNTROB	17	7932101	7949918	+	757.112	-0.326475	-0.340224	0.00837752	3.76013	3.7595	3.66977	3.04566	2.78961	3.00573
ENSG00000169231	THBS3	1	155195588	155209051	-	377.584	-0.402946	-0.430088	0.00839796	2.39005	2.60609	2.7353	1.83114	1.97507	1.93292
ENSG00000151240	DIP2C	10	274190	689668	-	916.431	-0.439841	-0.476186	0.00843959	2.84939	3.51745	3.90038	2.5633	2.17119	2.64932
ENSG00000186318	BACE1	11	117285207	117316259	-	792.845	-0.330634	-0.34497	0.0084431	3.37351	3.25014	3.55438	2.74582	2.71947	2.54346
ENSG00000005700	IBTK	6	82169983	82247754	-	5013.14	0.295346	0.305384	0.00845411	13.9735	13.3937	15.0349	18.7044	16.7808	16.9086
ENSG00000147251	DOCK11	X	118495898	118686163	+	145.595	-0.53652	-0.609415	0.00856274	0.766717	0.696741	0.69657	0.499318	0.496046	0.417417
ENSG00000126214	KLC1	14	103561896	103714249	+	614.179	-0.579124	-0.675908	0.00857293	0.754484	1.16075	1.31999	0.665888	0.56011	0.800619
ENSG00000135063	FAM189A2	9	69324572	69392455	+	189.06	-0.49509	-0.549872	0.00857293	1.46852	1.51169	1.63486	1.15211	0.972501	1.02655
ENSG00000275023	MLLT6	17	38705542	38729803	+	900.632	-0.476345	-0.5242	0.00857293	1.84867	2.3543	2.37607	1.69844	1.21359	1.66478
ENSG00000124145	SDC4	20	45325288	45348424	-	5621.72	0.280823	0.289421	0.00857415	57.4937	50.2053	51.9863	64.6671	66.2088	64.2735
ENSG00000161542	PRPSAP1	17	76309486	76384521	-	1000.1	-0.301457	-0.312212	0.00863699	4.52486	4.3374	4.30547	3.60763	3.53637	3.45904
ENSG00000161270	NPHS1	19	35825964	35869287	-	18.8448	0.822246	1.87377	0.00871354	0.057077	0.0166566	0.0486269	0.0886126	0.187067	0.171305
ENSG00000198929	NOS1AP	1	162069774	162370475	+	345.733	-0.644839	-0.794159	0.00872256	0.956126	1.66739	2.03094	1.031	0.823256	0.829001
ENSG00000112339	HBS1L	6	134960378	135103056	-	2255.72	-0.299649	-0.310225	0.00872963	6.33372	6.00303	6.22058	5.39077	4.90621	4.66527
ENSG00000005001	PRSS22	16	2852727	2858170	-	360.863	0.505856	0.565195	0.00875741	3.51436	3.22839	3.30592	3.8631	5.05832	5.9636
ENSG00000167767	KRT80	12	52168996	52192000	-	1281.76	-0.447835	-0.486813	0.00876626	10.7718	8.61204	8.97052	5.52543	6.89086	7.82678
ENSG00000177694	NAALADL2	3	174438573	175810552	+	1148.71	-0.380502	-0.403221	0.00877523	2.46571	2.58262	2.88543	2.26546	1.82213	1.91018
ENSG00000188493	C19orf54	19	40740856	40751553	-	182.202	-0.495076	-0.5502	0.00877533	1.61917	1.81183	1.85907	1.14663	1.24591	1.22122
ENSG00000046604	DSG2	18	31498043	31549008	+	916.044	0.323282	0.336752	0.00878263	3.74426	3.43735	3.60229	4.42025	4.39127	4.81201
ENSG00000141258	SGSM2	17	2337498	2381058	+	1531.4	-0.510818	-0.572469	0.00888296	4.19457	5.65102	5.6064	2.88999	3.10467	4.40252
ENSG00000156299	TIAM1	21	31118416	31559977	-	536.326	-0.423631	-0.456092	0.00888296	1.72549	1.93005	2.18957	1.48559	1.27335	1.50399
ENSG00000255100	RP11-21L23.3	11	76782581	76783062	-	33.0843	0.801948	1.31396	0.00890001	2.16659	0.963222	1.29523	3.07459	3.9029	4.01143
ENSG00000163281	GNPDA2	4	44682200	44726595	-	349.439	0.4085	0.437274	0.00891236	1.12633	1.23357	1.06317	1.59413	1.47866	1.56464
ENSG00000107262	BAG1	9	33247820	33264761	-	3726.39	0.271821	0.279667	0.00901089	12.5837	13.1331	13.3076	16.6977	15.5961	15.0732
ENSG00000204740	MALRD1	10	19048771	19790401	+	616.203	-0.41777	-0.448889	0.00907964	2.44885	2.37224	2.71995	2.14483	1.70616	1.66923
ENSG00000115159	GPD2	2	156435290	156613735	+	4667.58	0.269094	0.276713	0.00909695	16.4744	15.2722	16.9077	20.312	19.2092	19.4161
ENSG00000087053	MTMR2	11	95832882	95925315	-	528.538	0.368605	0.38927	0.0091191	2.11908	1.91694	2.1336	2.58904	2.86659	2.62071
ENSG00000198576	ARC	8	142611044	142614472	-	141.014	0.741941	1.03905	0.0091191	0.801335	0.820816	0.919783	0.899626	1.71717	2.61704
ENSG00000163584	RPL22L1	3	170864875	170870483	-	1464.87	0.315461	0.328042	0.00919237	15.4153	15.3436	15.2927	17.4694	20.454	19.8937
ENSG00000186918	ZNF395	8	28345585	28402701	-	786.274	-0.362659	-0.382309	0.00919237	4.16834	4.23076	4.20935	3.49148	2.82856	3.35699
ENSG00000134716	CYP2J2	1	59893308	59926790	-	318.122	-0.425172	-0.4583	0.00921889	3.35872	3.61888	3.17996	2.66945	2.38073	2.33991
ENSG00000205978	NYNRIN	14	24398786	24419288	+	30.3055	-0.794194	-1.28454	0.00924155	0.120518	0.148594	0.175948	0.0494074	0.0641861	0.0696625
ENSG00000225511	LINC00475	9	92141298	92160114	+	63.7673	0.763339	1.11998	0.00925839	0.267139	0.276932	0.312755	0.383992	0.560535	0.924686
ENSG00000147852	VLDLR	9	2621834	2660053	+	873.919	0.409799	0.439137	0.00926666	2.202	2.06898	2.28169	3.49633	2.61792	2.76667
ENSG00000153093	ACOXL	2	110732573	111118222	+	17.1768	0.820414	1.6601	0.00928193	0.0375346	0.0474655	0.0335928	0.14204	0.135883	0.0964268
ENSG00000004139	SARM1	17	28364356	28404049	+	337.851	-0.520521	-0.587322	0.00931869	0.843623	1.13691	1.02275	0.779116	0.536682	0.684185
ENSG00000132613	MTSS1L	16	70661204	70686066	-	371.141	-0.52634	-0.595968	0.00933803	2.16713	2.48283	2.713	1.44545	1.35787	2.07853
ENSG00000256690	RP11-727F15.9	11	62832234	62834043	+	56.851	0.698273	0.917309	0.00936014	1.19056	1.69376	1.35645	2.60838	2.82685	2.58067
ENSG00000125967	NECAB3	20	33657087	33674463	-	260.433	-0.493991	-0.549618	0.00936816	2.03137	2.07845	1.76184	1.14194	1.30739	1.57143
ENSG00000250786	SNHG18	5	9546200	9550609	+	51.7973	0.708174	0.943696	0.00941423	0.515968	0.559271	0.420551	0.898792	0.95448	1.02965
ENSG00000212195	U3	17	58631641	58631836	-	607.963	0.452942	0.494151	0.00943235	78.9963	71.6755	61.808	94.5568	117.077	87.4718
ENSG00000141639	MAPK4	18	50560078	50731824	+	41.4057	0.739059	1.0356	0.00946826	0.104058	0.101683	0.0888964	0.222744	0.189672	0.19138
ENSG00000173451	THAP2	12	71663009	71680639	+	223.285	0.550673	0.632995	0.00946826	0.851932	0.80452	0.554593	1.02369	1.22405	1.18334
ENSG00000092020	PPP2R3C	14	35085467	35122517	-	928.411	-0.301543	-0.312551	0.00956578	7.24064	7.26742	7.45268	5.94026	6.02573	5.71128
ENSG00000158055	GRHL3	1	24319322	24364482	+	171.031	-0.623307	-0.757362	0.00960026	1.9223	1.2693	1.30461	0.68294	0.960521	1.01972
ENSG00000143499	SMYD2	1	214281102	214337131	+	339.662	-0.467371	-0.513493	0.00962998	2.27472	2.14348	2.32487	1.49034	1.88604	1.33894
ENSG00000105357	MYH14	19	50188186	50310545	+	690.704	-0.567217	-0.659748	0.00965964	1.7374	2.70811	2.59473	1.47123	1.14319	1.84628
ENSG00000172943	PHF8	X	53936676	54048958	-	1376.13	-0.280905	-0.289736	0.00965964	4.62026	4.5106	4.71616	3.88314	3.69778	3.7455
ENSG00000023330	ALAS1	3	52198086	52214327	+	853.692	0.353879	0.372249	0.00966538	8.76115	7.69985	7.73639	9.57315	11.0145	10.7348
ENSG00000223749	MIR503HG	X	134543337	134546632	-	19.0269	-0.816945	-1.67923	0.00966538	0.47136	0.568978	0.388301	0.144141	0.214794	0.0825633
ENSG00000175198	PCCA	13	100089015	100530435	+	430.033	-0.424525	-0.457882	0.00968706	2.16337	2.32809	2.16255	1.86663	1.55263	1.41999
ENSG00000167291	TBC1D16	17	79932343	80035848	-	798.654	-0.607416	-0.728273	0.00968813	1.58058	2.66764	2.85911	1.59344	1.05013	1.64859
ENSG00000162482	AKR7A3	1	19282558	19289250	-	20.7222	-0.811963	-1.51458	0.00976073	0.462539	0.451982	0.564496	0.141443	0.175645	0.202546
ENSG00000111424	VDR	12	47841537	47943048	-	228.104	0.515958	0.581535	0.00977541	0.954662	0.777232	0.922927	1.09233	1.3816	1.50164
ENSG00000162928	PEX13	2	61017225	61051990	+	2634.83	0.259909	0.266858	0.00977541	11.2013	10.8083	11.3679	13.5462	13.6658	12.9399
ENSG00000185551	NR2F2	15	96325938	96340263	+	5789.52	-0.289443	-0.299171	0.00977541	25.9421	26.8814	28.7352	23.2778	22.5346	20.4627
ENSG00000164379	FOXQ1	6	1312473	1314187	+	45.6675	0.806756	1.41789	0.00978883	0.391313	0.463919	0.33771	0.440722	1.24345	1.51466
ENSG00000121578	B4GALT4	3	119211732	119241103	-	1086.71	0.299786	0.310666	0.00982818	3.87445	3.7033	3.62067	4.81536	4.58202	4.48878
ENSG00000158691	ZSCAN12	6	28378955	28399734	-	151.463	0.515564	0.581011	0.00982818	0.584477	0.670171	0.566525	0.902328	0.940141	0.882428
ENSG00000177084	POLE	12	132623753	132687365	-	1368.35	-0.434608	-0.47085	0.00982818	2.14151	2.77016	2.98002	1.93681	1.67817	2.08116
ENSG00000165169	DYNLT3	X	37836757	37847637	-	3014.21	0.284162	0.293361	0.00983898	23.7046	22.4752	23.9428	29.8824	29.4508	26.5798
ENSG00000181744	C3orf58	3	143971798	144048719	+	2422.42	-0.283028	-0.292141	0.0100004	13.7858	12.8927	13.4053	11.6317	10.6194	10.4783
ENSG00000151881	C5orf28	5	43444252	43483893	-	558.208	0.378011	0.400935	0.0100029	4.05284	4.14618	4.371	6.06968	5.54484	4.96827
ENSG00000159346	ADIPOR1	1	202940823	202958572	-	7397.19	0.28752	0.297096	0.0100029	61.8152	56.2712	53.3584	68.0798	73.4563	69.1079
ENSG00000105738	SIPA1L3	19	37907228	38208372	+	383.941	-0.624062	-0.76059	0.0100341	0.825601	1.52427	1.5014	0.766442	0.604485	0.904841
ENSG00000197894	ADH5	4	99070978	99088801	-	2255.87	-0.275021	-0.283362	0.0100428	14.7866	13.3841	13.8019	11.2956	11.5549	11.6376
ENSG00000122042	UBL3	13	29764371	29850684	-	1995.23	0.289338	0.299116	0.0100453	10.7921	11.3349	11.5322	14.303	14.2298	12.8697
ENSG00000122707	RECK	9	36036433	36124451	+	32.4249	0.773228	1.18643	0.0100863	0.0872282	0.0714489	0.111779	0.195055	0.218619	0.200535
ENSG00000132000	PODNL1	19	13931187	13953392	-	62.8141	-0.671045	-0.859846	0.010142	0.546294	0.512671	0.544248	0.261134	0.33869	0.282534
ENSG00000115902	SLC1A4	2	64988477	65023865	+	88.5169	-0.628864	-0.771033	0.0101747	0.514659	0.432429	0.379076	0.270137	0.238066	0.269535
ENSG00000146576	C7orf26	7	6590017	6608726	+	426.054	-0.400177	-0.428004	0.0102482	5.21882	4.6664	4.88306	3.3913	3.52321	4.07549
ENSG00000196834	POTEI	2	130459455	130509666	-	271.722	-0.628149	-0.769402	0.010257	0.877084	1.42743	1.71808	0.934169	0.714211	0.710164
ENSG00000109111	SUPT6H	17	28662091	28702684	+	3156.15	-0.303897	-0.315366	0.0102651	8.6912	9.05214	9.43019	7.584	6.58684	7.67065
ENSG00000162545	CAMK2N1	1	20482391	20486220	-	776.82	-0.363588	-0.383932	0.0102948	9.20222	9.80563	8.73927	7.48034	7.48873	6.27806
ENSG00000002587	HS3ST1	4	11393150	11429765	-	22.6001	0.806035	1.4693	0.0103582	0.0528316	0.0445399	0.0236416	0.122178	0.102987	0.110277
ENSG00000172795	DCP2	5	112976702	113020970	+	4794.07	0.308665	0.32075	0.0104301	11.1181	11.3672	12.8458	15.729	13.7998	14.5976
ENSG00000236039	AC019117.2	7	17434477	17460672	-	26.9674	0.798947	1.38525	0.0105002	0.374499	0.355188	0.646398	1.45094	0.938604	1.19832
ENSG00000007392	LUC7L	16	188969	229463	-	1329.07	-0.304551	-0.316165	0.0105589	6.20931	6.8093	6.66214	5.4436	4.95077	5.41738
ENSG00000155324	GRAMD3	5	126360132	126496494	+	401.533	0.371907	0.393944	0.0106211	1.91705	1.85421	1.89675	2.59777	2.47965	2.36571
ENSG00000108819	PPP1R9B	17	50133735	50150630	-	837.363	-0.382978	-0.407258	0.0106357	5.88882	6.44727	5.9741	4.43866	4.08112	5.30247
ENSG00000126947	ARMCX1	X	101550531	101554700	+	731.684	0.311428	0.323933	0.0107342	8.508	8.28164	8.23944	10.4356	10.2549	10.6446
ENSG00000180667	YOD1	1	207043849	207052980	-	48.1824	0.713056	0.97099	0.0107441	0.139669	0.142925	0.129524	0.254998	0.31781	0.233699
ENSG00000213654	GPSM3	6	32190766	32195523	-	29.8161	-0.782286	-1.26649	0.0107501	0.762733	0.527226	0.585733	0.260915	0.291605	0.224177
ENSG00000136870	ZNF189	9	101398873	101410660	+	803.561	0.313181	0.325919	0.0107519	5.75984	5.72108	5.6517	7.53856	6.91171	7.0219
ENSG00000153904	DDAH1	1	85318481	85578363	-	1459.53	-0.366238	-0.387267	0.0107519	10.427	9.77497	9.64338	8.57674	7.70592	6.52253
ENSG00000130723	PRRC2B	9	131394093	131500197	+	4270.39	-0.507176	-0.570473	0.0108153	8.47349	12.7224	13.0408	8.4948	6.09845	8.46372
ENSG00000253878	RP11-347C18.3	8	94950037	94951396	+	85.1911	0.65603	0.829404	0.0108153	2.19734	2.30847	2.62085	3.15554	4.40575	5.12935
ENSG00000260459	FTLP14	16	68822587	68823070	+	51.1458	-0.724082	-1.00826	0.0108224	3.26835	4.08613	4.28795	2.43617	1.48936	1.86057
ENSG00000148143	ZNF462	9	106863097	107013634	+	369.004	0.506623	0.569695	0.0108359	0.580673	0.75656	0.661426	1.21832	0.857522	0.889968
ENSG00000213889	PPM1N	19	45488777	45502510	+	63.4379	-0.690235	-0.911868	0.0108772	0.997498	0.972588	0.685201	0.42334	0.478977	0.511918
ENSG00000080200	CRYBG3	3	97822040	97944963	+	1300.78	0.370771	0.392772	0.0109913	2.69088	2.84748	2.95001	4.30722	3.4023	3.43216
ENSG00000100911	PSME2	14	24143362	24147570	-	3013.04	0.325131	0.339553	0.0109913	21.9472	19.9905	19.3017	23.2195	27.8468	26.4261
ENSG00000170921	TANC2	17	63009556	63427699	+	6016.48	-0.359867	-0.379878	0.0110887	7.79539	7.97003	8.77333	7.27741	5.5694	6.01036
ENSG00000104783	KCNN4	19	43766533	43781257	-	240.241	0.584701	0.693439	0.0112537	1.78539	1.36848	1.44544	1.82008	2.44739	3.18026
ENSG00000107554	DNMBP	10	99875577	100009919	-	2406.93	0.356597	0.37612	0.0113597	7.00872	8.44094	8.97792	11.0939	9.83198	10.7795
ENSG00000035862	TIMP2	17	78852977	78925387	-	439.988	0.365919	0.387159	0.0113812	1.91471	1.73527	1.93212	2.40988	2.39408	2.49635
ENSG00000108963	DPH1	17	2030110	2043430	+	332.141	-0.473884	-0.524471	0.0114388	2.05249	1.79661	1.76056	1.05557	1.34603	1.50405
ENSG00000273853	RP11-438D14.3	12	33432311	33432853	-	90.4525	0.622795	0.763785	0.0114452	3.39877	2.93046	3.86649	6.7928	5.2548	5.23038
ENSG00000128487	SPECC1	17	20009344	20319026	+	4373.98	-0.240389	-0.246034	0.0114781	9.60224	9.44952	9.56571	8.22601	7.76579	8.13965
ENSG00000176473	WDR25	14	100376418	100530303	+	314.03	-0.412891	-0.444612	0.0115364	2.52294	2.24195	2.31138	1.61274	1.75883	1.83112
ENSG00000169992	NLGN2	17	7404874	7419860	+	72.6667	-0.639057	-0.797762	0.0115545	0.401625	0.503791	0.465251	0.261479	0.265177	0.262105
ENSG00000142102	ATHL1	11	289135	296107	+	111.052	-0.631357	-0.782027	0.011587	0.606033	0.890266	0.701944	0.373608	0.376869	0.533357
ENSG00000241878	PISD	22	31618491	31662432	-	1506.18	-0.328109	-0.343127	0.011587	8.96042	9.7845	9.02183	6.51574	7.722	7.65827
ENSG00000108256	NUFIP2	17	29255836	29294118	-	10220.4	0.30109	0.312526	0.0116126	22.6359	21.961	24.7016	30.9552	26.2567	28.8479
ENSG00000054690	PLEKHH1	14	67533301	67589612	+	767.108	-0.56291	-0.657696	0.0116218	1.7992	2.65	2.70837	1.82234	1.08013	1.63619
ENSG00000104154	SLC30A4	15	45479611	45522807	-	129.726	-0.568865	-0.667893	0.0116218	0.495806	0.546267	0.582903	0.363266	0.271594	0.390414
ENSG00000118689	FOXO3	6	108559835	108684774	+	3103.06	0.344323	0.361879	0.0116655	9.11098	9.59509	10.3017	13.9988	11.0362	12.2419
ENSG00000022976	ZNF839	14	102317377	102342702	+	467.519	-0.391867	-0.418635	0.0116876	2.35392	2.74086	2.79312	1.9741	1.83758	2.09423
ENSG00000119689	DLST	14	74881891	74903745	+	2512.53	-0.281451	-0.29072	0.0116942	17.3465	15.5827	17.1789	13.1566	13.6512	14.1586
ENSG00000114554	PLXNA1	3	126988594	127037392	+	442.631	-0.651164	-0.823733	0.0117387	0.880401	1.72193	1.65821	0.798381	0.573591	1.03805
ENSG00000250899	RP11-253E3.3	12	3041437	3044950	+	19.8806	-0.800018	-1.58448	0.0117387	0.1978	0.213477	0.288433	0.103245	0.051284	0.078851
ENSG00000270168	LA16c-380H5.3	16	2988256	3002016	+	22.1582	-0.797388	-1.81976	0.0118177	0.650923	0.385849	0.339396	0.117298	0.0436984	0.235157
ENSG00000133131	MORC4	X	106813871	107000244	-	735.983	0.317125	0.330668	0.0118362	2.97669	2.88327	3.02101	3.90963	3.60126	3.65516
ENSG00000139625	MAP3K12	12	53479669	53500063	-	146.693	-0.55437	-0.644567	0.011846	0.571309	0.667331	0.611555	0.455153	0.31275	0.417136
ENSG00000130304	SLC27A1	19	17468769	17506168	+	86.6141	-0.636029	-0.793174	0.0118763	0.299272	0.399581	0.397864	0.205246	0.182054	0.247725
ENSG00000227619	RP11-492E3.2	9	129575409	129584556	+	27.844	0.785713	1.337	0.0118911	0.21531	0.139233	0.17737	0.308631	0.53963	0.494992
ENSG00000125898	FAM110A	20	833715	857463	+	471.071	-0.371024	-0.393513	0.0119109	5.69701	5.31138	5.19525	3.77641	4.32544	4.23716
ENSG00000143622	RIT1	1	155897808	155911404	-	1246.29	0.297832	0.308957	0.0119259	8.20133	7.4768	7.7526	10.1833	9.44975	9.38574
ENSG00000148154	UGCG	9	111896766	111935369	+	5239.28	0.301609	0.3132	0.011993	28.1591	25.8451	29.4972	37.6166	32.964	33.1568
ENSG00000138134	STAMBPL1	10	88879734	88975153	+	41.4269	0.722858	1.01665	0.0120517	0.121299	0.12583	0.110681	0.243857	0.27076	0.208151
ENSG00000143390	RFX5	1	151340640	151347357	-	1761.33	-0.272428	-0.280858	0.0120579	11.9683	11.3561	11.4189	9.76359	9.1167	9.71994
ENSG00000122779	TRIM24	7	138460334	138589993	+	2185.34	-0.355122	-0.374687	0.0120917	7.58564	7.33745	7.14311	6.53644	5.52314	4.95327
ENSG00000279495	RP11-521B24.4	14	105370418	105372918	+	70.4402	-0.69259	-0.928124	0.0120917	0.795417	1.15433	1.09034	0.556074	0.384299	0.664732
ENSG00000243927	MRPS6	21	34073224	34143034	+	432.47	0.357154	0.377103	0.0121284	2.49213	2.39006	2.33519	3.03109	3.19287	3.15013
ENSG00000133104	SPG20	13	36301638	36370180	-	831.166	0.31176	0.324671	0.0121483	3.21974	3.1854	3.12468	4.22711	3.82319	3.88271
ENSG00000006282	SPATA20	17	50543058	50555852	+	1617.97	-0.425174	-0.460673	0.0122001	9.32311	9.78793	9.83917	5.73287	6.68577	8.63125
ENSG00000187535	IFT140	16	1510427	1612110	-	450.663	-0.42264	-0.457643	0.0125272	1.56108	1.92309	1.7786	1.29921	1.12154	1.41628
ENSG00000158292	GPR153	1	6247346	6260975	-	79.153	-0.653519	-0.834132	0.0125375	0.551932	0.796345	0.697599	0.362921	0.33111	0.458184
ENSG00000106603	COA1	7	43608456	43729717	-	1686.33	-0.29718	-0.308356	0.0125656	4.09604	4.23293	4.68965	3.62444	3.47617	3.41079
ENSG00000204580	DDR1	6	30876421	30900156	+	5943.47	0.346765	0.365038	0.0125656	15.602	15.8491	15.5132	18.1394	18.7811	23.5749
ENSG00000204950	LRRC10B	11	61508800	61511018	+	76.8132	-0.659535	-0.847731	0.0125826	1.25294	1.27029	1.15278	0.640367	0.893345	0.499473
ENSG00000180398	MCFD2	2	46901870	46941855	-	3912.38	0.252914	0.259661	0.012584	16.9783	15.9321	16.0881	19.848	20.0486	18.7565
ENSG00000115762	PLEKHB2	2	131104847	131353709	+	5980.49	0.273495	0.282135	0.0127905	23.6259	20.6338	21.8976	25.7129	27.2854	27.4488
ENSG00000136379	ABHD17C	15	80679684	80755621	+	1279.42	-0.286821	-0.296854	0.0127993	10.3947	10.7236	10.9583	9.10256	8.71994	8.27924
ENSG00000125166	GOT2	16	58707131	58734357	-	1864.1	-0.294922	-0.305889	0.0128678	16.2671	14.1426	14.719	11.737	12.3459	12.4249
ENSG00000107281	NPDC1	9	137039470	137046203	-	911.526	-0.433347	-0.471703	0.0128891	10.2982	10.5811	11.0213	6.21902	7.4183	9.38962
ENSG00000234869	RP3-439F8.1	22	46541495	46548196	+	44.398	-0.739856	-1.09534	0.0129071	0.390119	0.678338	0.621922	0.235799	0.274993	0.281874
ENSG00000102531	FNDC3A	13	48975912	49209779	+	3031.24	0.274812	0.283609	0.0129576	9.63637	9.48792	10.1695	12.6189	11.8417	11.1897
ENSG00000184992	BRI3BP	12	124993700	125031231	+	3022.89	-0.288967	-0.29927	0.0129583	13.5234	13.0313	14.8176	11.6923	10.572	11.3575
ENSG00000120265	PCMT1	6	149749443	149811420	+	1972.05	-0.289482	-0.299855	0.0130399	21.4374	21.52	20.4169	16.3445	18.5812	16.5472
ENSG00000197588	KLKP1	19	50882096	50896398	-	27.0552	0.789307	1.47789	0.0130399	0.275782	0.237783	0.100972	0.395313	0.581228	0.742703
ENSG00000204054	LINC00963	9	129483451	129513683	+	2247.22	-0.333754	-0.350059	0.0130399	4.89029	5.39725	5.58216	4.41743	3.66318	4.37242
ENSG00000170231	FABP6	5	160187367	160238735	+	29.1378	0.765759	1.22825	0.0130713	0.514775	0.429643	0.29025	0.987005	0.954731	0.952174
ENSG00000105784	RUNDC3B	7	87627548	87832296	+	129.573	-0.554528	-0.647489	0.0130896	0.859996	0.830129	1.08108	0.590548	0.631316	0.544164
ENSG00000169242	EFNA1	1	155127460	155134857	+	1507.33	0.420526	0.455368	0.0131634	14.3203	12.6239	14.3425	15.1584	19.2467	22.2217
ENSG00000213722	DDAH2	6	31727038	31730617	-	555.902	-0.52243	-0.596839	0.0131634	8.19707	6.77124	6.76995	3.37119	5.24257	5.77255
ENSG00000003249	DBNDD1	16	90004865	90020128	-	801.136	-0.434117	-0.472948	0.0131805	6.08328	4.93927	5.00173	3.23097	3.80535	4.51828
ENSG00000131171	SH3BGRL	X	81201943	81298547	+	4194.55	-0.296475	-0.307693	0.0131814	54.8953	56.3072	54.8945	47.3711	46.9563	39.8366
ENSG00000121653	MAPK8IP1	11	45885651	45906465	+	205.235	-0.578351	-0.688241	0.013251	2.18575	1.93008	1.84889	0.855665	1.26221	1.59414
ENSG00000138801	PAPSS1	4	107590276	107720452	-	1627.86	-0.273728	-0.282468	0.013251	14.4028	13.5556	14.4113	11.7005	11.9606	11.1634
ENSG00000139547	RDH16	12	56951431	56959374	-	14.7618	0.789147	1.71857	0.013251	0.0415149	0.0524989	0.0696657	0.157103	0.182085	0.199973
ENSG00000145882	PCYOX1L	5	149358007	149369653	+	764.982	-0.313191	-0.326563	0.0132601	4.02033	3.84673	3.69796	3.14341	2.96444	3.11598
ENSG00000133460	SLC2A11	22	23856703	23886309	+	176.429	-0.509059	-0.577096	0.0132827	0.568868	0.6725	0.716637	0.418304	0.402048	0.49479
ENSG00000163536	SERPINI1	3	167735243	167825568	+	56.4942	0.666435	0.868026	0.0133383	0.436141	0.470059	0.459091	0.937764	0.819823	0.730521
ENSG00000273038	RP11-479G22.8	10	32887255	32889311	-	31.2107	0.748368	1.13946	0.0133513	0.279645	0.243123	0.258098	0.529123	0.569459	0.622998
ENSG00000184517	ZFP1	16	75148492	75172236	+	1093.61	-0.297476	-0.308865	0.0134025	8.99196	8.29861	9.24608	7.25894	6.98775	7.17387
ENSG00000183666	GUSBP1	5	21341833	21589372	+	476.684	0.388093	0.414922	0.0134469	1.74206	1.75573	1.98159	2.67431	2.20259	2.42729
ENSG00000152904	GGPS1	1	235327350	235344532	+	1140	-0.291592	-0.302292	0.0134577	9.04225	9.15488	9.06621	7.48496	7.71188	6.9016
ENSG00000131378	RFTN1	3	16313574	16514026	-	448.508	0.378396	0.403096	0.0134721	2.25828	2.4179	1.99081	2.8613	2.94316	3.01681
ENSG00000163558	PRKCI	3	170222365	170305981	+	3942	-0.311575	-0.324793	0.0135325	19.4378	20.8095	21.6492	18.3182	15.8481	15.2452
ENSG00000177731	FLII	17	18244836	18258916	-	2105.81	-0.352798	-0.37249	0.0135325	10.3657	9.93669	10	7.30935	6.99663	9.11286
ENSG00000114315	HES1	3	194136145	194138732	+	3206.13	0.33332	0.349731	0.0135936	41.5196	38.3203	32.9097	44.8664	49.0732	49.7526
ENSG00000141854	CTB-55O6.8	19	14072536	14075062	+	367.503	-0.484718	-0.542248	0.0136879	5.22326	5.09877	4.93101	2.70997	3.445	4.34045
ENSG00000005100	DHX33	17	5440912	5469060	-	692.198	-0.342388	-0.360331	0.0137374	3.57152	3.51897	3.83436	2.66706	2.74164	3.10845
ENSG00000149474	CSRP2BP	20	18138118	18188387	+	703.694	-0.324104	-0.33915	0.013747	5.35064	4.83945	5.05805	4.16057	3.84362	4.04934
ENSG00000157764	BRAF	7	140719327	140924764	-	1866.31	-0.352481	-0.372189	0.0137606	4.95291	5.72462	6.05165	4.75348	3.92369	4.24766
ENSG00000164039	BDH2	4	103079435	103099883	-	133.6	0.534604	0.616664	0.013765	0.850178	0.846656	0.877405	1.32266	1.50043	1.11595
ENSG00000008853	RHOBTB2	8	22987417	23020199	+	311.819	-0.425537	-0.462301	0.0137698	1.39145	1.5028	1.63204	1.09815	0.985962	1.20539
ENSG00000156675	RAB11FIP1	8	37858618	37899467	-	6229.19	0.284051	0.293962	0.0137698	15.546	15.7623	16.7583	21.2692	18.1238	19.536
ENSG00000121068	TBX2	17	61399896	61409466	+	2410.4	-0.366279	-0.388633	0.013796	11.5248	13.6792	12.1722	8.82584	8.71817	11.0185
ENSG00000173698	ADGRG2	X	18989309	19122637	-	39.226	-0.745593	-1.13891	0.0138161	0.162854	0.141026	0.135454	0.0774073	0.0828153	0.0375173
ENSG00000075142	SRI	7	88205118	88226993	-	1237.5	-0.339307	-0.356796	0.0139531	9.86549	8.53591	8.6516	6.70032	7.75517	6.66221
ENSG00000162813	BPNT1	1	220057482	220090462	-	1260.17	0.290039	0.30066	0.0139836	10.6096	9.83619	9.47303	12.2469	12.5718	12.0272
ENSG00000185567	AHNAK2	14	104937244	104978357	-	65.2874	-0.725398	-1.05344	0.0139836	0.0829959	0.16591	0.13756	0.0579834	0.0480028	0.0811866
ENSG00000162078	ZG16B	16	2830169	2839585	+	1226.28	-0.400156	-0.430201	0.0140645	15.7838	14.8078	12.9671	8.99631	12.1719	11.1639
ENSG00000125037	EMC3	3	9962537	10011116	-	3638.21	0.283172	0.293045	0.0141162	22.4861	20.3417	20.3287	25.4754	27.5031	24.3907
ENSG00000125648	SLC25A23	19	6436079	6465203	-	367.678	-0.382265	-0.408128	0.0141162	2.38742	2.49823	2.22996	1.68621	1.8606	1.81766
ENSG00000163516	ANKZF1	2	219229757	219236669	+	1406.39	-0.306523	-0.319205	0.0141162	6.84294	7.29253	6.90168	5.70677	5.12942	6.03387
ENSG00000208892	SNORA49	12	132031224	132031359	+	1103.38	0.381311	0.406997	0.0142155	178.35	173.833	223.045	239.2	245.804	277.847
ENSG00000104447	TRPS1	8	115408496	115809673	-	8015.26	-0.324711	-0.339973	0.0142213	22.0781	21.7445	22.8789	20.2012	16.3388	16.154
ENSG00000070756	PABPC1	8	100685816	100722809	-	23394.3	0.235621	0.241201	0.0142892	126.972	121.348	123.804	146.192	153.274	140.363
ENSG00000141579	ZNF750	17	82829435	82840578	-	206.908	0.483993	0.541874	0.0142892	1.2523	1.16936	1.31937	1.51453	1.9576	1.97756
ENSG00000072310	SREBF1	17	17810399	17837002	-	1069.9	-0.448156	-0.492465	0.0143372	3.82651	4.43317	4.58001	2.60166	2.71178	3.82153
ENSG00000141012	GALNS	16	88813734	88856970	-	537.27	-0.406124	-0.437884	0.0143372	2.03679	2.00752	2.01915	1.28462	1.42991	1.76845
ENSG00000213468	FIRRE	X	131702650	131830643	-	188.631	0.482392	0.539675	0.0143372	1.54711	1.23442	1.54947	1.9722	2.13366	2.18836
ENSG00000197892	KIF13B	8	29067279	29263124	-	584.609	-0.449644	-0.494464	0.0143487	1.40417	1.77159	1.90026	1.40121	1.12443	1.07534
ENSG00000241111	PRICKLE2-AS1	3	64067964	64103131	+	328.777	-0.486703	-0.545834	0.0143529	1.37065	1.75077	1.82893	1.22235	1.24205	0.921124
ENSG00000168792	ABHD15	17	29560547	29567137	-	521.191	-0.425275	-0.462377	0.0143742	4.16369	4.93624	4.76329	3.76235	2.77609	3.5291
ENSG00000096006	CRISP3	6	49727384	49744437	-	375.738	0.438131	0.479219	0.0144934	3.46666	4.13769	3.92001	6.24315	5.07941	4.73211
ENSG00000169926	KLF13	15	31326855	31435665	+	252.988	-0.504316	-0.571979	0.0147074	0.700519	0.988139	0.9618	0.645864	0.523519	0.614741
ENSG00000109572	CLCN3	4	169612633	169723673	+	2140.12	0.267699	0.276057	0.0147217	6.63006	6.33295	6.69332	8.38186	7.79077	7.62378
ENSG00000135842	FAM129A	1	184790724	184974550	-	161.025	0.567687	0.673272	0.014728	0.495276	0.323114	0.403548	0.617526	0.563252	0.76949
ENSG00000110756	HPS5	11	18278668	18322198	-	991.217	0.302417	0.314695	0.0147397	3.8301	3.52306	3.97264	4.61046	4.63626	4.84022
ENSG00000179409	GEMIN4	17	744414	753999	-	819.755	-0.363073	-0.385171	0.0147578	4.80526	4.07129	4.43536	3.01757	3.49394	3.68576
ENSG00000224769	MUC20P1	3	195614947	195620233	+	53.0689	0.699629	0.97128	0.0148053	0.527865	0.581832	0.646398	0.845818	1.1442	1.46375
ENSG00000200156	RNU5B-1	15	65304677	65304792	+	762.838	0.465388	0.516344	0.0148646	165.089	137.568	143.753	181.401	269.282	187.508
ENSG00000150656	CNDP1	18	74534440	74587212	+	22.5597	0.779089	1.5041	0.0148746	0.0267164	0.0411755	0.0672487	0.0926762	0.150658	0.13995
ENSG00000187123	LYPD6	2	149329985	149474148	+	1365.46	0.317517	0.331893	0.0149236	6.88608	6.59423	6.33392	9.17277	8.09217	7.66615
ENSG00000013441	CLK1	2	200853009	200864744	-	3292.17	0.306915	0.319846	0.0150522	13.9403	15.8509	16.9205	19.1167	18.7358	20.4596
ENSG00000120992	LYPLA1	8	54046367	54102017	-	3545.12	-0.26149	-0.2693	0.0150522	22.7169	21.7586	23.6078	19.5545	19.1192	17.8046
ENSG00000135931	ARMC9	2	231198546	231374837	+	467.077	-0.390367	-0.418542	0.0150522	1.39178	1.63296	1.53621	1.25803	1.02905	1.12571
ENSG00000198752	CDC42BPB	14	102932379	103057462	-	2538.22	-0.470023	-0.523087	0.0151722	7.91848	11.2369	11.6638	7.79525	5.7453	7.9096
ENSG00000089737	DDX24	14	94048291	94081245	-	5958.17	-0.25584	-0.263158	0.0152656	22.0307	20.0103	20.0273	16.6081	17.6296	17.4821
ENSG00000020577	SAMD4A	14	54567097	54793315	+	266.969	-0.407268	-0.439882	0.0153165	0.665666	0.702321	0.713853	0.501822	0.493596	0.540732
ENSG00000100852	ARHGAP5	14	32076114	32159728	+	4712.22	0.262348	0.270269	0.0153165	10.5905	10.5706	11.1973	13.9172	12.6756	12.4284
ENSG00000206634	SNORA22	7	65755526	65755659	+	377.678	0.387461	0.415051	0.0153165	70.294	67.3479	61.5911	82.5781	95.9338	87.1052
ENSG00000108465	CDK5RAP3	17	47967810	47981774	+	4188.78	-0.257525	-0.265005	0.0153384	20.0351	21.2865	20.7927	16.2574	17.3087	18.1336
ENSG00000247400	DNAJC3-AS1	13	95648733	95676925	-	178.747	0.46384	0.514725	0.0154178	1.25812	1.45757	1.31484	1.92852	1.856	1.97916
ENSG00000176715	ACSF3	16	89088375	89155846	+	764.169	-0.376277	-0.401398	0.0154253	1.90441	2.15416	2.1063	1.42471	1.44637	1.80191
ENSG00000181191	PJA1	X	69160851	69165793	-	320.123	0.418313	0.454053	0.0154391	2.57596	2.27539	2.29167	2.96806	3.1606	3.66688
ENSG00000125755	SYMPK	19	45815410	45863290	-	998.591	-0.3976	-0.427778	0.0154991	2.55962	3.20832	3.11757	2.01405	2.05172	2.54518
ENSG00000130518	KIAA1683	19	18257097	18274509	-	340.845	-0.639979	-0.817771	0.0155386	0.70956	1.75569	1.45257	0.782755	0.698878	0.741591
ENSG00000145451	GLRA3	4	174636914	174829314	-	2659.92	0.284995	0.295316	0.0156097	6.84156	6.63323	7.04683	9.14344	7.85381	8.18344
ENSG00000147614	ATP6V0D2	8	85987323	86154228	+	146.811	0.494515	0.558611	0.0156097	1.07497	1.11017	1.06631	1.68745	1.43691	1.66848
ENSG00000125850	OVOL2	20	17956979	18059188	-	111.476	-0.541659	-0.631818	0.0156787	1.74112	1.67224	1.71977	1.00083	1.07713	1.24209
ENSG00000044446	PHKA2	X	18892300	18984598	-	630.254	-0.315962	-0.330296	0.0156804	2.09444	2.11988	2.197	1.70438	1.63998	1.75689
ENSG00000117280	RAB29	1	205767986	205775460	-	778.484	0.323871	0.339381	0.0156845	5.18009	4.56749	4.85504	6.51087	5.84923	6.11159
ENSG00000085999	RAD54L	1	46247688	46278473	+	232.593	-0.468248	-0.521261	0.0157037	2.52215	2.1444	2.36664	1.59074	1.42135	1.89783
ENSG00000124749	COL21A1	6	56056590	56394094	-	469.589	-0.454403	-0.502084	0.0157078	1.81842	2.12611	2.46845	1.70005	1.27304	1.55609
ENSG00000259442	RP11-752G15.8	15	82744223	82750289	+	29.2803	0.748297	1.194	0.015736	0.549219	0.354211	0.442387	0.969911	0.936023	1.17462
ENSG00000111846	GCNT2	6	10492223	10629368	+	56.0696	0.674917	0.906444	0.0158598	0.0979688	0.153188	0.103972	0.220439	0.235584	0.210444
ENSG00000136854	STXBP1	9	127611760	127692936	+	189.158	-0.499495	-0.566356	0.0158776	0.947905	0.861424	0.994319	0.650134	0.727171	0.510415
ENSG00000164124	TMEM144	4	158201604	158255411	+	514.321	0.352582	0.373041	0.0158776	1.27839	1.26412	1.45686	1.79576	1.6735	1.70872
ENSG00000136490	LIMD2	17	63695902	63701172	-	81.4176	-0.700628	-0.987468	0.0160122	0.484915	0.665912	0.727272	0.178406	0.335484	0.43796
ENSG00000124615	MOCS1	6	39899578	39934551	-	289.976	0.426488	0.46506	0.0160833	1.39898	1.25215	1.23133	1.56602	1.92728	1.86766
ENSG00000103540	CCP110	16	19523811	19553408	+	1236.25	-0.335477	-0.352956	0.0160858	3.55903	3.60189	4.11404	3.1569	2.65645	3.01548
ENSG00000088992	TESC	12	117038923	117099479	-	64.8511	0.6543	0.854673	0.0161247	0.821331	0.554728	0.601426	1.02034	1.27876	1.27679
ENSG00000170425	ADORA2B	17	15944917	15975746	+	49.1045	0.692786	0.961752	0.0161585	0.394611	0.25842	0.425695	0.65184	0.765306	0.678858
ENSG00000110400	PVRL1	11	119623408	119729084	-	241.484	-0.548971	-0.644635	0.0161646	0.821651	1.17778	1.15318	0.761628	0.510924	0.746586
ENSG00000106571	GLI3	7	41960950	42237870	-	187.306	-0.493292	-0.557638	0.0161919	0.625205	0.634794	0.731358	0.523581	0.390111	0.438611
ENSG00000123095	BHLHE41	12	26120026	26125127	-	49.5267	0.675398	0.910614	0.0161919	0.212482	0.218799	0.287288	0.451818	0.433641	0.464962
ENSG00000172575	RASGRP1	15	38488103	38565575	-	683.776	0.383502	0.410582	0.0161919	2.85005	2.3638	2.73105	3.95212	3.45823	3.14143
ENSG00000175274	TP53I11	11	44885903	44951306	-	999.758	-0.3336	-0.350812	0.0161919	3.87664	4.40095	4.30076	3.0748	3.16506	3.63093
ENSG00000227418	PCGEM1	2	192749845	192776899	+	42.5877	0.725564	1.08326	0.0161919	0.461999	0.584234	0.267822	0.988946	0.929832	0.869929
ENSG00000081177	EXD2	14	69191511	69244020	+	1036.85	-0.332573	-0.349631	0.0162893	5.53754	4.69304	5.07073	4.33976	3.87491	3.78815
ENSG00000218020	PRKRIRP5	6	11514192	11516466	+	28.3443	0.74247	1.17243	0.0163286	0.221242	0.229818	0.180329	0.451841	0.514891	0.456729
ENSG00000161011	SQSTM1	5	179806398	179838078	+	12592.1	0.404208	0.436559	0.0163454	43.3295	36.866	35.0979	42.0085	53.5998	60.4331
ENSG00000186204	CYP4F12	19	15672757	15697174	+	50.6529	0.690086	0.954837	0.0163454	0.129895	0.216657	0.184904	0.355954	0.376073	0.297743
ENSG00000000003	TSPAN6	X	100627109	100639991	-	660.381	0.354598	0.375611	0.016348	3.43532	3.14288	3.87924	4.50669	4.7222	4.33037
ENSG00000234477	AC004231.2	17	40921430	40975926	+	36.3466	0.731128	1.11341	0.0163768	0.764621	0.669409	0.888302	1.22418	1.76895	2.03987
ENSG00000105176	URI1	19	29923644	30016608	+	3732.92	-0.246419	-0.253064	0.0165264	20.1512	20.6815	20.8003	17.7661	17.6441	16.2975
ENSG00000134779	TPGS2	18	36777647	36829216	-	792.269	-0.321011	-0.336297	0.0165264	2.37843	2.3117	2.20982	1.89621	1.90367	1.66116
ENSG00000136451	VEZF1	17	57971547	57988259	-	4821.61	-0.272828	-0.281962	0.0165264	29.5879	28.9645	30.2623	26.3751	22.4975	24.1735
ENSG00000224984	RP11-524H19.2	6	54840118	54840855	-	374.166	-0.363461	-0.386311	0.0165264	18.8962	20.1718	20.5906	15.4779	14.8639	15.3081
ENSG00000007202	KIAA0100	17	28614440	28645454	-	8462.08	-0.234199	-0.239876	0.0165399	27.8454	26.3603	27.6233	23.5222	22.1387	23.6353
ENSG00000068079	IFI35	17	43006725	43014456	+	225.26	0.482815	0.54281	0.0165996	2.97625	2.59235	2.09154	3.53976	3.59267	4.03757
ENSG00000086015	MAST2	1	45786987	46036124	+	483.514	-0.372296	-0.397099	0.0167187	1.78307	1.91622	2.05263	1.32418	1.4604	1.58732
ENSG00000021300	PLEKHB1	11	73646178	73662819	+	383.449	-0.413075	-0.44814	0.0167463	2.69172	2.58978	2.11334	1.79575	1.69873	1.93082
ENSG00000116675	DNAJC6	1	65248219	65415869	+	137.223	-0.538994	-0.629696	0.0168945	0.716901	0.594942	0.66282	0.360854	0.406	0.513005
ENSG00000234261	RP11-146I2.1	6	14661829	15090003	-	182.016	0.51693	0.59439	0.0170381	2.19648	2.46318	2.22545	3.58968	2.73521	4.09236
ENSG00000140030	GPR65	14	88005124	88014811	+	21.7085	0.759804	1.34632	0.0172078	0.0636035	0.0904857	0.0693761	0.19389	0.205903	0.168504
ENSG00000078018	MAP2	2	209424058	209734118	+	333.946	0.429592	0.469876	0.017219	0.69878	0.68438	0.615884	1.06454	0.904256	0.797041
ENSG00000144401	METTL21A	2	207580631	207625928	-	592.645	0.311961	0.326047	0.017219	2.12954	2.15349	2.09799	2.66845	2.73048	2.59841
ENSG00000153944	MSI2	17	57255851	57684685	+	5215.41	0.321845	0.337413	0.017219	5.4611	5.79969	6.43218	8.29208	6.79602	7.26601
ENSG00000160439	RDH13	19	55039108	55071291	-	575.834	-0.480816	-0.540544	0.017219	1.71239	2.41763	2.41771	1.72029	1.22322	1.55968
ENSG00000144747	TMF1	3	69019827	69052303	-	4110.1	0.27523	0.284711	0.0172311	14.376	14.5019	14.7883	19.4516	16.9595	16.7758
ENSG00000197283	SYNGAP1	6	33420070	33457541	+	76.0282	-0.649008	-0.848306	0.0172416	0.180783	0.289212	0.263165	0.151113	0.141934	0.113311
ENSG00000091542	ALKBH5	17	18183078	18209954	+	2306.05	-0.309397	-0.323162	0.017405	23.735	21.3282	21.1894	16.3678	17.1173	19.4891
ENSG00000081041	CXCL2	4	74097035	74099293	-	46.0897	0.717574	1.06677	0.0174692	0.415444	0.575878	0.643525	0.765915	1.28151	1.38541
ENSG00000182628	SKA2	17	59109951	59155269	-	5410.43	0.252547	0.259814	0.0174692	44.6848	41.9041	42.423	52.1115	53.9167	48.4212
ENSG00000149927	DOC2A	16	30005509	30023270	-	236.318	-0.493704	-0.559777	0.0174779	1.03689	1.3867	1.18671	0.701026	0.794586	0.959397
ENSG00000151067	CACNA1C	12	1970786	2697950	+	19.9245	-0.765292	-1.6238	0.0175223	0.0414041	0.0499788	0.037898	0.00949595	0.00786142	0.0253832
ENSG00000182307	C8orf33	8	145052378	145056030	+	1267.21	0.361232	0.383966	0.0175426	9.47932	8.10897	9.25139	10.0331	12.1813	12.8165
ENSG00000151065	DCP1B	12	1946054	2004535	-	435.53	-0.368576	-0.392882	0.0176204	3.10455	3.02831	2.71742	2.33524	2.33297	2.06655
ENSG00000102878	HSF4	16	67164681	67169945	+	154.831	-0.583892	-0.71028	0.0177648	1.32012	1.94538	1.42206	0.74308	0.951667	1.17947
ENSG00000232073	RP1-302D9.3	22	33164063	33166439	+	18.6642	-0.763841	-1.53274	0.0178115	1.39496	1.4433	1.19171	0.266609	0.582696	0.549767
ENSG00000198125	MB	22	35606764	35637951	-	643.64	-0.372642	-0.397926	0.0178632	9.96084	9.70935	8.17022	6.62404	7.7582	6.74174
ENSG00000237854	LINC00674	17	68101908	68115518	+	402.865	-0.369794	-0.39447	0.0178998	17.1759	16.8167	17.4252	14.3753	11.9896	12.7405
ENSG00000136811	ODF2	9	128455186	128501292	+	3243.26	-0.280065	-0.290186	0.0179673	16.4023	14.8062	14.816	12.2438	11.9286	13.4738
ENSG00000259956	RBM15B	3	51391268	51397908	+	1551.58	-0.303845	-0.316943	0.0179673	6.57214	7.22934	7.56925	5.55867	5.44987	6.15414
ENSG00000134326	CMPK2	2	6840570	6866635	-	52.9552	0.672956	0.916187	0.0180696	0.194997	0.216647	0.291696	0.498972	0.377013	0.450855
ENSG00000072135	PTPN18	2	130356007	130375409	+	1105.41	-0.299311	-0.311818	0.0180848	5.62462	6.0708	5.78855	4.32506	4.8533	4.91277
ENSG00000130021	PUDP	X	7048920	7148190	-	1042.99	0.292253	0.303888	0.018397	8.68535	7.75673	7.86125	9.87742	10.2678	9.85051
ENSG00000162817	C1orf115	1	220689845	220699157	+	205.566	-0.46964	-0.525627	0.0183975	2.02249	2.138	1.70403	1.36418	1.48725	1.21777
ENSG00000163788	SNRK	3	43286512	43424764	+	672.394	0.306519	0.320069	0.0184451	2.39988	2.27939	2.38522	2.96662	2.8181	3.03636
ENSG00000118515	SGK1	6	134169246	134318112	-	2331.02	0.302254	0.315213	0.0184517	6.23425	5.78766	5.12254	6.83522	7.37657	7.11979
ENSG00000196517	SLC6A9	1	43991500	44031467	-	225.404	0.510014	0.585705	0.0186084	0.831607	1.03107	1.01506	1.23653	1.29247	1.79924
ENSG00000180611	MB21D2	3	192796815	192918161	-	1371.83	0.281941	0.292368	0.0186756	10.703	9.61117	9.8879	12.3609	12.7882	11.8262
ENSG00000184916	JAG2	14	105140981	105168824	-	96.5172	-0.632633	-0.815528	0.0186756	0.427129	0.504603	0.652629	0.264667	0.244152	0.395244
ENSG00000241288	RP11-379B18.5	3	125827238	125916384	-	136.164	-0.59877	-0.741618	0.0186756	0.491321	0.7395	0.856743	0.476047	0.365849	0.406445
ENSG00000184014	DENND5A	11	9138825	9265390	-	716.325	-0.304687	-0.318029	0.0186853	2.57195	2.41304	2.59516	2.06265	1.95188	2.06658
ENSG00000177108	ZDHHC22	14	77131270	77142734	-	31.5881	-0.73294	-1.17378	0.0188407	0.279274	0.30019	0.356172	0.187883	0.10888	0.116587
ENSG00000235621	LINC00494	20	48359950	48370629	+	36.9117	-0.719196	-1.09854	0.0188774	0.290762	0.378507	0.315716	0.158215	0.107167	0.197728
ENSG00000097021	ACOT7	1	6264269	6394391	-	343.548	-0.501287	-0.572763	0.0188993	2.98727	2.50251	2.72102	1.33426	1.95186	2.24239
ENSG00000149577	SIDT2	11	117178733	117197445	+	546.004	-0.367492	-0.392015	0.0188993	1.67704	1.98193	1.97884	1.39139	1.34581	1.56339
ENSG00000173846	PLK3	1	44800225	44805990	+	198.644	0.558067	0.665376	0.0188993	1.3572	1.13693	1.14453	1.34699	2.072	2.35946
ENSG00000153560	UBP1	3	33388336	33441371	-	2158.91	-0.270576	-0.279773	0.0189528	6.61574	6.75439	6.63635	5.93209	5.37312	5.17046
ENSG00000143842	SOX13	1	204073115	204127743	+	426.9	-0.459601	-0.51206	0.0190561	1.6054	1.9454	2.02294	1.2346	1.08888	1.59173
ENSG00000155111	CDK19	6	110609978	110815958	-	1640.16	-0.286661	-0.297711	0.019088	6.42067	6.59629	6.89629	5.77471	5.4442	4.97432
ENSG00000140479	PCSK6	15	101297142	101525202	-	540.986	-0.354697	-0.376613	0.0191638	1.38677	1.22597	1.19394	0.90205	1.02092	1.00984
ENSG00000196950	SLC39A10	2	195575977	195737702	+	974.202	-0.335042	-0.353245	0.0191638	4.2759	4.1573	4.59827	3.82891	3.14379	3.22468
ENSG00000169410	PTPN9	15	75463251	75579289	-	938.589	-0.291946	-0.30367	0.019166	3.48468	3.23126	3.19265	2.70392	2.74883	2.57197
ENSG00000125772	GPCPD1	20	5544404	5611026	-	880.184	-0.336857	-0.355389	0.0191793	3.27024	3.68448	3.87295	2.85586	3.0167	2.58603
ENSG00000075945	KIFAP3	1	169921326	170085208	-	904.533	0.302715	0.315904	0.0194213	4.4007	4.58476	4.36784	5.93374	5.53282	5.14868
ENSG00000121101	TEX14	17	58556678	58692055	-	344.343	0.386573	0.415749	0.0194215	1.46283	1.45997	1.6496	2.06099	2.17157	1.86023
ENSG00000223496	EXOSC6	16	70246778	70251930	-	1482.95	-0.36744	-0.39214	0.0194775	8.15365	8.79195	9.98913	7.38089	5.82871	7.31959
ENSG00000138496	PARP9	3	122527924	122564577	-	1077.35	0.328362	0.345505	0.0195646	2.8961	3.02399	2.83765	4.10984	3.73005	3.28218
ENSG00000179163	FUCA1	1	23845077	23868294	-	1487.36	0.26993	0.279139	0.0196553	18.98	17.5793	17.5893	22.0954	22.5962	20.9978
ENSG00000198520	C1orf228	1	44674692	44725591	+	105.583	0.530552	0.620006	0.0197424	0.673767	0.768265	0.724118	1.07909	1.06253	1.19243
ENSG00000165959	CLMN	14	95181940	95319906	-	2808.05	-0.321374	-0.337434	0.0198581	5.04516	5.63052	5.78982	4.85823	3.91774	4.25524
ENSG00000136504	KAT7	17	49788555	49835030	+	3270.68	-0.252777	-0.260295	0.0198693	8.32319	8.35836	8.34121	7.46252	6.66202	6.76552
ENSG00000115844	DLX2	2	172099439	172102900	-	54.0519	0.714031	1.0829	0.0198998	0.26631	0.359732	0.333138	0.508982	0.495532	1.03789
ENSG00000172340	SUCLG2	3	67360460	67654614	-	1752.13	-0.258045	-0.266069	0.0199153	17.3128	16.7364	17.0175	14.8232	14.1234	13.5067
ENSG00000148396	SEC16A	9	136440096	136483759	-	3092.43	-0.519566	-0.602445	0.0199293	6.72063	11.6725	12.4326	7.17421	5.65176	7.47914
ENSG00000150672	DLG2	11	83455012	85627922	-	309.495	0.398734	0.43135	0.0199914	0.500542	0.428106	0.422977	0.621996	0.632853	0.566169
ENSG00000203705	TATDN3	1	212791828	212816626	+	142.758	0.498642	0.5699	0.0200658	0.898481	0.816145	0.789966	1.34885	1.29244	1.06978
ENSG00000189266	PNRC2	1	23959109	23963462	+	3154.04	0.227931	0.233403	0.0201852	31.6332	30.9418	30.6829	37.0372	36.8179	35.77
ENSG00000260300	RP11-505K9.4	16	83908132	83951445	+	15.6029	-0.749967	-1.72876	0.0201852	0.133373	0.245551	0.268574	0.0791712	0.0589892	0.0566863
ENSG00000158623	COPG2	7	130506238	130668748	-	1354.1	-0.292413	-0.304385	0.0204509	10.7361	9.12247	9.9584	8.10804	8.09118	7.94127
ENSG00000185670	ZBTB3	11	62748319	62754188	-	410.795	-0.371148	-0.397023	0.0204685	4.0734	3.86336	3.56072	2.98904	2.64648	3.10352
ENSG00000165813	CCDC186	10	114120862	114174220	-	2204.7	0.29861	0.31141	0.0204744	5.85136	5.91877	6.27797	8.27546	6.83821	7.2807
ENSG00000272068	RP11-284F21.9	1	156637783	156641004	-	77.0474	-0.655846	-0.882898	0.0205087	0.647179	0.839575	1.07104	0.591158	0.354234	0.440735
ENSG00000282885	RP11-596C23.6	14	49861176	49864326	-	61.868	0.669825	0.922741	0.0205087	1.02952	0.87365	0.745607	1.29865	1.47121	2.27074
ENSG00000235217	TSPY26P	20	32186477	32190527	-	68.2802	-0.61245	-0.776768	0.0205131	0.603488	0.583592	0.565924	0.343308	0.281743	0.401841
ENSG00000182263	FIGN	2	163593396	163736012	-	1106.19	0.330946	0.348753	0.0205161	2.56024	2.55398	2.95888	3.77691	3.22951	3.27123
ENSG00000128917	DLL4	15	40929340	40939072	+	86.8471	0.69123	0.994816	0.020548	0.388288	0.291743	0.324944	0.400739	0.587689	1.02019
ENSG00000120149	MSX2	5	174724533	174730893	+	1898.83	0.367411	0.392462	0.0205554	22.2997	19.157	18.2108	27.8361	28.3946	22.0628
ENSG00000165379	LRFN5	14	41607570	41904549	+	54.4026	0.662656	0.901439	0.0205554	0.140529	0.188817	0.180795	0.300365	0.39134	0.259483
ENSG00000141560	FN3KRP	17	82716683	82730328	+	637.537	-0.342435	-0.362369	0.020606	6.73619	6.68724	6.4737	4.62	5.11541	5.75895
ENSG00000151914	DST	6	56457987	56954628	-	9252.75	0.30598	0.319849	0.020606	5.15519	5.13096	5.74565	7.51107	6.20839	6.29049
ENSG00000012983	MAP4K5	14	50418501	50561126	-	2255.48	-0.293412	-0.305553	0.0206213	8.7788	8.77958	9.42803	8.0583	6.81905	6.95433
ENSG00000204634	TBC1D8	2	101007617	101252866	-	361.864	-0.383647	-0.412619	0.0206213	1.93969	1.73789	1.973	1.4841	1.27513	1.48765
ENSG00000113916	BCL6	3	187721377	187745727	-	433.596	0.367054	0.392076	0.020666	1.69931	1.91794	1.58904	2.14863	2.33181	2.35646
ENSG00000141030	COPS3	17	17246820	17281293	-	2087.97	-0.272126	-0.281705	0.0206771	24.3892	21.8107	21.5701	18.0338	19.0791	18.6345
ENSG00000166579	NDEL1	17	8413131	8490411	+	1134.98	-0.275813	-0.285819	0.020782	4.29645	4.36066	4.27129	3.75116	3.42074	3.43088
ENSG00000134470	IL15RA	10	5937569	5978187	-	22.8529	0.742288	1.31254	0.0209232	0.115354	0.103327	0.0709771	0.250599	0.273048	0.194476
ENSG00000260916	CCPG1	15	55340032	55408510	-	455.183	0.366164	0.391061	0.0209232	1.15886	1.2853	1.25191	1.80232	1.54106	1.50126
ENSG00000112992	NNT	5	43602692	43707405	+	2523.94	-0.242403	-0.249094	0.0209395	9.43892	8.77851	9.20214	7.83981	7.70464	7.52357
ENSG00000119899	SLC17A5	6	73593379	73654155	-	716	0.290676	0.302518	0.0209958	4.92127	4.75581	4.99518	6.08193	5.96706	6.04484
ENSG00000171444	MCC	5	113022099	113488830	-	339.824	-0.400321	-0.433904	0.021012	0.894392	1.0577	1.04425	0.793397	0.665216	0.760649
ENSG00000178162	FAR2P2	2	130416755	130431363	-	55.9079	-0.72531	-1.16888	0.0210551	0.214478	0.457692	0.517376	0.231091	0.117588	0.180796
ENSG00000144218	AFF3	2	99545419	100142739	-	53.377	-0.688002	-0.989636	0.0210717	0.137368	0.16241	0.161046	0.0830786	0.103757	0.0435083
ENSG00000160299	PCNT	21	46324122	46445769	+	1206.12	-0.388655	-0.419091	0.0210842	2.76063	3.37666	3.6219	2.6033	2.08393	2.61399
ENSG00000110169	HPX	11	6431049	6442617	-	21.6206	-0.746147	-1.43894	0.0214436	0.244234	0.262943	0.212677	0.108244	0.115807	0.0381551
ENSG00000125845	BMP2	20	6767664	6780280	+	30.0615	0.745779	1.41249	0.0214436	0.139774	0.0946905	0.140732	0.159521	0.341974	0.500149
ENSG00000174306	ZHX3	20	41178448	41317672	-	1795.6	-0.340262	-0.359988	0.0214436	4.47555	4.74749	5.10014	4.19382	3.22038	3.74637
ENSG00000179010	MRFAP1	4	6640091	6642745	+	6253.47	-0.233446	-0.239432	0.0214436	73.0051	66.9717	70.3424	58.4401	61.2246	58.4821
ENSG00000184557	SOCS3	17	78356778	78360077	-	141.983	0.57359	0.69926	0.0214436	1.33253	0.931232	0.997417	1.41547	1.65886	2.22963
ENSG00000103496	STX4	16	31032889	31042975	+	721.339	-0.30531	-0.319246	0.0214779	5.59526	5.35691	5.23713	4.21104	4.16134	4.61181
ENSG00000232536	RP11-74C1.4	1	151540516	151561855	+	71.5754	0.690583	1.00182	0.0214906	2.55172	2.33371	2.56921	3.56365	3.65449	7.7699
ENSG00000104723	TUSC3	8	15417215	15766649	+	1591.81	-0.287859	-0.299419	0.0215295	9.25467	9.60089	9.05771	7.66615	8.12517	6.88035
ENSG00000104728	ARHGEF10	8	1823976	1958641	+	369.557	-0.404628	-0.439708	0.0215295	0.974974	1.10585	1.16949	0.876861	0.695778	0.824803
ENSG00000108557	RAI1	17	17681473	17811453	+	409.475	-0.571356	-0.695324	0.0215295	0.989082	1.58301	1.7328	0.826563	0.681706	1.15415
ENSG00000198719	DLL1	6	170282206	170306565	-	217.278	-0.514285	-0.596438	0.0215295	1.91684	2.37467	2.38629	1.29331	1.24759	1.88959
ENSG00000100664	EIF5	14	103333544	103345025	+	15281	0.221641	0.226754	0.0216291	45.1629	44.7745	46.6102	53.6631	55.116	51.0021
ENSG00000197748	CFAP43	10	104129888	104232362	-	60.858	0.63307	0.828229	0.0216291	0.143461	0.14872	0.211627	0.311425	0.292661	0.28927
ENSG00000247240	UBL7-AS1	15	74461265	74481302	+	230.839	-0.410939	-0.44799	0.0216311	4.38711	4.3603	4.0926	3.02335	3.03866	3.36226
ENSG00000086061	DNAJA1	9	33025211	33039907	+	8050.9	0.310087	0.324781	0.0217409	81.7719	70.0779	64.0873	93.0705	91.4592	85.9159
ENSG00000184307	ZDHHC23	3	113947901	113965401	+	981.502	-0.287052	-0.298548	0.0217409	4.21403	3.984	4.31053	3.54517	3.22318	3.40142
ENSG00000144895	EIF2A	3	150546678	150584242	+	4259.24	-0.257081	-0.265204	0.0217444	32.2241	30.4579	30.1433	26.9181	26.4436	23.8616
ENSG00000165548	TMEM63C	14	77116568	77259495	+	34.7221	-0.708928	-1.09122	0.0218096	0.218472	0.192917	0.201007	0.123538	0.0660843	0.0979782
ENSG00000110881	ASIC1	12	50057548	50083611	+	76.5786	-0.580454	-0.714202	0.0218958	0.413024	0.486691	0.466262	0.268391	0.292773	0.271295
ENSG00000204217	BMPR2	2	202376936	202567751	+	3274.8	-0.304205	-0.318067	0.0219722	7.67022	8.47505	9.05592	7.40776	6.38942	6.41567
ENSG00000112414	ADGRG6	6	142301854	142446266	+	4421.69	-0.319961	-0.336265	0.0220142	15.295	15.8451	16.8894	14.6011	11.6412	11.7972
ENSG00000266173	STRADA	17	63702832	63741970	-	324.735	-0.565986	-0.686253	0.0220169	1.06691	1.88164	1.9688	1.20178	0.854064	1.00034
ENSG00000188306	LRRIQ4	3	169821922	169837775	+	18.4918	0.744045	1.54192	0.0221945	0.144306	0.16175	0.118878	0.248223	0.427432	0.568724
ENSG00000126247	CAPNS1	19	36139575	36150353	+	6402.71	-0.322517	-0.339284	0.0222189	61.6082	56.0981	51.8655	39.1436	46.0288	48.8758
ENSG00000116990	MYCL	1	39895426	39902256	-	365.704	0.391279	0.422917	0.0223014	1.86991	1.69267	1.52524	2.06015	2.34327	2.42167
ENSG00000074621	SLC24A1	15	65611366	65660995	+	752.016	-0.371845	-0.398588	0.0224207	2.28228	2.71513	2.76548	2.15668	1.70941	2.02459
ENSG00000123191	ATP7B	13	51930436	52012125	-	175.699	-0.495688	-0.568221	0.0224207	0.508058	0.622892	0.658763	0.465804	0.354051	0.386787
ENSG00000156239	N6AMT1	21	28872191	28885371	-	286.859	-0.384683	-0.414644	0.0224635	1.7588	1.85501	1.94447	1.46041	1.3891	1.31707
ENSG00000103942	HOMER2	15	82836946	82986153	-	1144.9	-0.29185	-0.304087	0.0225884	2.30458	2.33125	2.46827	2.04645	1.76919	1.93873
ENSG00000150093	ITGB1	10	32900319	33005792	-	6228.85	0.244104	0.251084	0.0226273	26.9186	24.8687	26.2519	32.7735	30.2752	29.8183
ENSG00000101546	RBFA	18	80034358	80046397	+	243.438	-0.422244	-0.463392	0.0226287	2.22808	2.07043	1.95807	1.51086	1.67042	1.34931
ENSG00000281641	SAMD12-AS1	8	118621001	118858218	+	87.8744	0.547297	0.653445	0.0227191	2.1789	2.19571	2.0293	3.40127	3.5155	3.14866
ENSG00000001561	ENPP4	6	46129993	46146699	+	1983.44	0.27578	0.28603	0.0227784	10.5385	10.0195	11.1399	13.7224	12.8059	12.1086
ENSG00000135677	GNS	12	64713445	64759447	-	9594.48	0.229504	0.235279	0.0228265	39.8804	37.2525	38.5332	47.5009	44.3838	44.2642
ENSG00000197694	SPTAN1	9	128552558	128633662	+	6808.31	-0.338701	-0.358501	0.0228744	12.9404	14.1767	14.8732	11.7147	9.15475	11.8848
ENSG00000176406	RIMS2	8	103500748	104256094	+	125.98	0.533342	0.629703	0.0230664	0.204117	0.191923	0.203744	0.308528	0.370453	0.24665
ENSG00000260000	RP3-467N11.1	6	100881471	100882987	+	121.147	0.494976	0.56768	0.0230664	1.76955	1.69329	1.84531	2.51115	2.77188	2.57995
ENSG00000213380	COG8	16	69320140	69339667	-	584.676	-0.432662	-0.47772	0.0231215	2.0976	2.6119	2.82136	1.87488	1.48766	2.05022
ENSG00000226471	CTA-292E10.6	22	28800683	28848559	+	397.661	-0.340467	-0.360668	0.0231215	8.25019	8.72168	8.10973	6.56088	6.51787	6.45583
ENSG00000134627	PIWIL4	11	94543840	94621421	+	76.571	-0.594636	-0.746035	0.0231282	0.578427	0.588499	0.571803	0.397984	0.375606	0.258359
ENSG00000256628	ZBTB11-AS1	3	101676475	101679217	+	142.353	0.491359	0.562446	0.0233409	1.10971	1.09392	1.24928	1.52104	1.65342	1.9319
ENSG00000274210	U1	1	148522601	148522765	+	147.948	0.506919	0.586799	0.0234519	24.1132	18.1856	16.8194	28.9509	30.2174	29.5974
ENSG00000120254	MTHFD1L	6	150865549	151101887	+	467.706	-0.371309	-0.398281	0.0234679	3.16486	2.6123	2.95585	2.01717	2.2193	2.39364
ENSG00000174206	C12orf66	12	64186316	64222296	-	848.307	-0.29495	-0.307741	0.0235094	4.17911	4.12655	4.59393	3.35648	3.50971	3.55648
ENSG00000184564	SLITRK6	13	85792790	85799488	-	420.867	-0.36443	-0.389801	0.0235789	3.11949	2.81123	3.19117	2.51362	2.33021	2.10956
ENSG00000251081	RP11-713M6.2	4	107258700	107301870	+	131.07	-0.548957	-0.658085	0.0236133	7.83153	8.40718	7.5386	4.28806	6.57865	4.16619
ENSG00000245060	LINC00847	5	180830957	180835726	+	606.213	-0.318155	-0.334476	0.0236533	7.64082	7.92331	7.17178	6.33511	6.01196	5.67607
ENSG00000281189	GHET1	7	148987527	148989432	+	121.115	0.555964	0.670858	0.0236533	1.44612	1.32385	1.26612	1.95106	1.74917	2.74393
ENSG00000168291	PDHB	3	58427630	58433857	-	1176.2	-0.288358	-0.300305	0.0238519	8.08924	7.27213	7.33635	5.91595	6.52028	5.99161
ENSG00000047230	CTPS2	X	16588003	16712936	-	1641.55	-0.250923	-0.25866	0.0241917	8.96514	8.59774	9.20177	7.61599	7.24991	7.50537
ENSG00000111981	ULBP1	6	149964007	149973710	+	97.9242	0.562638	0.684029	0.0241917	0.640772	0.745194	0.58372	0.856391	1.15668	1.15745
ENSG00000135828	RNASEL	1	182573634	182589256	-	895.294	0.368861	0.395442	0.0241917	3.90139	3.34022	3.17166	5.2125	4.09952	4.38243
ENSG00000064607	SUGP2	19	18990888	19034023	-	1856.26	-0.355206	-0.378724	0.0243484	5.83631	7.03061	7.5691	5.79821	4.72095	5.19857
ENSG00000092148	HECTD1	14	31100112	31207804	-	12358.7	-0.265962	-0.275263	0.0243484	29.028	28.3965	31.4581	26.5666	22.9337	23.9416
ENSG00000104324	CPQ	8	96645227	97149654	+	51.1071	0.635458	0.845706	0.0244051	0.26346	0.335358	0.272246	0.550972	0.495231	0.520982
ENSG00000138376	BARD1	2	214725646	214809711	-	1992.37	-0.266477	-0.275844	0.0244264	10.1213	9.22095	10.3219	7.89848	8.5497	8.04941
ENSG00000144136	SLC20A1	2	112645857	112663827	+	1527.85	0.274214	0.28447	0.0244623	7.26301	6.26486	6.84546	8.29971	8.29378	8.21634
ENSG00000153006	SREK1IP1	5	64718144	64768685	-	697.759	0.305081	0.31947	0.0244652	2.14652	2.25903	2.38857	2.95235	2.82939	2.69289
ENSG00000183044	ABAT	16	8674565	8784575	+	4585.83	0.247278	0.254695	0.0244887	11.3518	11.8606	12.18	14.7103	13.1682	14.3496
ENSG00000235527	HIPK1-AS1	1	113924000	113929492	-	308.122	0.387353	0.418771	0.0244887	2.44571	2.44478	2.14977	2.89897	3.12321	3.39958
ENSG00000010404	IDS	X	149476990	149521096	-	1172.42	-0.280487	-0.291516	0.0245393	3.78142	3.69408	3.97875	3.33831	3.00935	3.00804
ENSG00000157927	RADIL	7	4797055	4883719	-	30.0148	-0.723358	-1.24709	0.0245703	0.150811	0.163966	0.218508	0.041759	0.0783611	0.106309
ENSG00000079385	CEACAM1	19	42507304	42561234	-	27.2775	0.714711	1.16544	0.024577	0.0737608	0.102878	0.0742664	0.164194	0.21749	0.181829
ENSG00000258301	RP11-488C13.5	14	76781733	76786724	-	116.458	-0.571675	-0.702974	0.0246678	1.8727	1.96115	2.6188	1.49281	1.01041	1.46585
ENSG00000108591	DRG2	17	18087886	18107971	+	1101.64	-0.349811	-0.372291	0.0247012	4.92554	4.42923	4.47411	2.99439	3.80964	3.88368
ENSG00000173894	CBX2	17	79778132	79787983	+	677.742	-0.414593	-0.454318	0.0247701	3.54019	3.72938	4.08639	2.44016	2.42416	3.43491
ENSG00000105849	TWISTNB	7	19695462	19709087	-	674.663	0.296216	0.309381	0.0248329	3.93969	4.14602	4.34706	5.16625	5.10984	5.12987
ENSG00000150760	DOCK1	10	126905409	127452517	+	4067.7	-0.24801	-0.255527	0.0248329	15.1868	14.345	15.3027	12.0384	12.1587	13.3658
ENSG00000184481	FOXO4	X	71096197	71103535	+	176.328	0.473344	0.536689	0.0248329	1.18206	1.22002	1.03614	1.46475	1.59457	1.93926
ENSG00000221866	PLXNA4	7	132123332	132648688	-	90.1173	-0.648589	-0.885538	0.0248329	0.146396	0.206882	0.235839	0.147733	0.0715476	0.0994295
ENSG00000230978	LINC00160	21	34723807	34737181	-	15.4538	0.729956	1.66776	0.0248329	0.172929	0.393628	0.313405	0.698032	1.30023	0.799661
ENSG00000142082	SIRT3	11	215458	236931	-	170.681	-0.444766	-0.495575	0.0248332	0.995208	1.0881	1.08089	0.732299	0.715952	0.798969
ENSG00000205861	C1QTNF9B-AS1	13	23888889	23897263	+	65.9862	-0.637597	-0.855753	0.0250933	2.21703	2.08377	1.54848	1.36051	1.05124	0.808157
ENSG00000137500	CCDC90B	11	83259097	83286407	-	1829.3	0.286049	0.297866	0.0251532	7.24773	6.77006	6.61327	9.07328	8.58349	7.69674
ENSG00000152767	FARP1	13	98142562	98455176	+	1140.97	-0.320824	-0.337904	0.0252386	1.00917	1.03566	1.19548	0.888754	0.779164	0.896358
ENSG00000173950	XXYLT1	3	195068279	195271167	-	307.121	-0.415504	-0.455789	0.0252386	2.04718	1.63062	1.73552	1.2744	1.21052	1.46635
ENSG00000239887	C1orf226	1	162366908	162386818	+	570.065	-0.438701	-0.487329	0.0253082	3.26326	4.03057	4.91234	3.06707	2.54582	3.09753
ENSG00000137449	CPEB2	4	15002674	15070153	+	790.949	0.361763	0.387081	0.0254411	2.53472	2.56238	2.77737	3.7239	2.86669	3.7111
ENSG00000152804	HHEX	10	92689951	92695646	+	158.796	0.450529	0.503989	0.025459	1.52825	1.39543	1.36669	1.96368	2.12924	1.98896
ENSG00000077044	DGKD	2	233354507	233472104	+	778.058	-0.418427	-0.459788	0.0254964	2.02615	2.66149	2.91434	1.74513	1.68759	2.09847
ENSG00000163683	SMIM14	4	39546330	39639090	-	21588.1	-0.266867	-0.276414	0.0257366	90.3621	95.856	103.961	86.1167	76.972	76.4904
ENSG00000143816	WNT9A	1	227918656	227947898	-	42.3448	-0.674163	-0.978509	0.0258206	0.398359	0.326297	0.443629	0.175112	0.249601	0.165719
ENSG00000260035	CTD-2651B20.6	15	45200325	45200632	-	98.2978	0.545508	0.655471	0.0258206	7.54834	5.6092	7.28667	9.71791	11.117	11.3577
ENSG00000120256	LRP11	6	149818798	149864026	-	2590.63	-0.290023	-0.302465	0.0258528	22.9512	21.9092	21.8732	20.2554	17.0563	16.7887
ENSG00000136279	DBNL	7	44044640	44069456	+	1689.85	-0.297381	-0.310861	0.0258528	3.94546	4.07974	4.23133	3.00726	3.20231	3.67624
ENSG00000181588	MEX3D	19	1554669	1568058	-	259.07	-0.397177	-0.431971	0.0258528	2.69955	2.95118	2.95514	1.94131	2.16044	2.28472
ENSG00000102048	ASB9	X	15235288	15270467	-	95.7081	0.538581	0.643139	0.0258677	0.933157	0.808079	0.868065	1.22828	1.53799	1.3045
ENSG00000181192	DHTKD1	10	12068972	12123225	+	2226.19	-0.256857	-0.265345	0.0259194	12.9121	11.8632	13.1742	10.6828	10.0781	10.8149
ENSG00000100632	ERH	14	69380123	69398627	-	4069.23	-0.281632	-0.293009	0.026194	92.2914	81.4643	81.8092	66.4677	75.7738	66.3245
ENSG00000180573	HIST1H2AC	6	26124145	26139116	+	2565.51	0.282585	0.294083	0.026194	42.1307	36.6738	35.1566	47.4166	47.3399	44.9553
ENSG00000278730	RP11-147L13.11	17	68126666	68129586	+	4329.02	-0.263557	-0.272784	0.026194	42.6106	42.9971	48.1322	39.1762	35.5982	35.9159
ENSG00000226598	AC017060.1	7	17463445	17558909	-	14.7327	0.721525	1.72951	0.0262026	0.596487	0.514299	0.163793	1.57324	1.63088	1.01869
ENSG00000074410	CA12	15	63321378	63382161	-	2243.72	0.310693	0.32626	0.0262141	8.59673	6.9598	6.8968	9.24824	9.59422	9.30649
ENSG00000104381	GDAP1	8	74321130	74488872	+	496.497	0.335498	0.35545	0.0262234	3.08176	2.81626	2.97186	4.10376	3.71365	3.52166
ENSG00000134851	TMEM165	4	55395957	55453397	+	2230.88	0.239176	0.245993	0.0262642	7.93714	7.65694	8.29983	9.6258	9.37085	9.33605
ENSG00000135148	TRAFD1	12	112125501	112153609	+	2792.17	0.270327	0.280335	0.0262737	19.2534	16.5009	17.0273	20.634	22.0157	21.4493
ENSG00000033327	GAB2	11	78215297	78418348	-	694.455	-0.356586	-0.380992	0.0263064	2.91325	3.22633	3.42505	2.49602	2.13366	2.72131
ENSG00000185024	BRF1	14	105209286	105315589	-	620.911	-0.41361	-0.453788	0.0263162	1.30152	1.60041	1.59085	0.964386	0.994563	1.32575
ENSG00000112306	RPS12	6	132814441	132817564	+	16325.7	0.290761	0.303387	0.0263592	576.262	501.172	493.971	603.291	709.609	626.235
ENSG00000126882	FAM78A	9	131258076	131276547	-	27.9588	-0.703251	-1.12938	0.0263592	0.183061	0.177755	0.215035	0.087968	0.0928534	0.0818802
ENSG00000129353	SLC44A2	19	10602457	10644559	+	4069.17	-0.27557	-0.286221	0.0263592	26.0909	22.2047	22.3972	18.5482	19.5379	19.8874
ENSG00000204323	SMIM5	17	75633434	75641404	+	338.208	0.431845	0.478509	0.0263592	1.68623	1.46157	1.40539	1.71345	2.31267	2.32166
ENSG00000246263	UBR5-AS1	8	102239394	102253333	+	152.675	0.454749	0.51071	0.0263592	1.37396	1.43825	1.59857	2.10543	2.11714	2.059
ENSG00000120899	PTK2B	8	27311482	27459391	+	233.954	-0.411426	-0.450965	0.0263954	0.836899	0.985733	0.985609	0.663133	0.685289	0.707289
ENSG00000169129	AFAP1L2	10	114294824	114404756	-	32.7408	-0.693427	-1.0732	0.0263954	0.244275	0.208118	0.179251	0.104452	0.0830135	0.113676
ENSG00000184160	ADRA2C	4	3766348	3768526	+	133.327	-0.503147	-0.584487	0.0263954	2.2219	2.0656	1.76091	1.30424	1.21299	1.52592
ENSG00000198890	PRMT6	1	107056679	107059294	+	4071.39	-0.217715	-0.222819	0.0264069	47.1937	44.7863	46.2534	39.0169	39.5304	39.9048
ENSG00000167680	SEMA6B	19	4542593	4559808	-	24.9387	-0.724328	-1.35747	0.0265256	0.233595	0.226702	0.207848	0.0411154	0.0816917	0.141305
ENSG00000215717	TMEM167B	1	109089803	109096934	+	3252.76	0.23429	0.240706	0.0265256	17.4755	18.0057	18.2864	21.7068	21.709	20.1042
ENSG00000205730	ITPRIPL2	16	19113932	19121629	+	220.894	-0.476623	-0.543198	0.0265494	0.850475	0.992999	1.06065	0.800538	0.544996	0.647084
ENSG00000189050	RNFT1	17	59952240	59964761	-	2265.44	0.257061	0.265643	0.0265967	15.8235	16.5056	17.5933	20.7783	20.2003	19.0245
ENSG00000108604	SMARCD2	17	63832081	63843065	-	13812.5	-0.28532	-0.297249	0.0265974	119.891	110.373	106.087	82.3122	91.3608	100.066
ENSG00000167971	CASKIN1	16	2177180	2196525	-	27.7329	-0.714807	-1.22839	0.0266249	0.146518	0.216165	0.180305	0.0513389	0.0765037	0.105864
ENSG00000088002	SULT2B1	19	48552075	48599425	+	421.635	-0.425289	-0.469758	0.0266358	5.2828	4.74457	4.27573	2.76408	3.67193	3.90292
ENSG00000019485	PRDM11	11	45095806	45235124	+	118.705	-0.5754	-0.715005	0.0266368	0.21814	0.303007	0.35107	0.214499	0.154977	0.161337
ENSG00000085552	IGSF9	1	159927039	159945604	-	64.7992	-0.653011	-0.91128	0.0266415	0.307374	0.353259	0.389581	0.177898	0.117821	0.266506
ENSG00000050748	MAPK9	5	180233143	180292099	-	2607.84	-0.237976	-0.244729	0.0266707	8.74943	8.3795	8.91719	7.02241	7.44259	7.51882
ENSG00000145781	COMMD10	5	116084991	116412762	+	963.393	-0.291148	-0.303903	0.0268478	11.6824	11.6243	12.3305	9.75472	10.2515	8.84156
ENSG00000061938	TNK2	3	195863364	195911945	-	136.847	-0.618251	-0.812594	0.026877	0.271567	0.515128	0.484908	0.222128	0.191426	0.31272
ENSG00000247157	LINC01252	12	11548030	11590369	+	37.017	-0.675861	-0.996488	0.0268939	0.328587	0.413528	0.33084	0.199272	0.182128	0.155233
ENSG00000100403	ZC3H7B	22	41301522	41360147	+	897.762	-0.374768	-0.403796	0.0269166	2.32734	2.89847	2.78351	2.03663	1.73506	2.28708
ENSG00000072694	FCGR2B	1	161663147	161678654	+	26.17	-0.70862	-1.18124	0.0269175	0.176579	0.146967	0.126992	0.0681856	0.0677387	0.0624904
ENSG00000182890	GLUD2	X	121047588	121050080	+	275.438	-0.384334	-0.416007	0.0271797	3.6149	3.5288	3.27183	2.42547	2.78306	2.598
ENSG00000197134	ZNF257	19	22052452	22091480	+	285.742	0.396765	0.431995	0.0271877	1.42025	1.33346	1.23804	1.96587	1.81562	1.59781
ENSG00000068078	FGFR3	4	1793307	1808872	+	113.899	-0.574857	-0.715513	0.0272187	0.674315	0.81824	0.918561	0.425295	0.397654	0.652009
ENSG00000160305	DIP2A	21	46458899	46569852	+	1435.58	-0.387936	-0.420646	0.0272777	2.73146	3.56818	3.69539	2.61591	2.13794	2.71574
ENSG00000066084	DIP2B	12	50504985	50748667	+	3258.93	-0.277317	-0.288307	0.0273559	9.49834	9.13801	9.88486	8.45348	7.03269	7.86908
ENSG00000103034	NDRG4	16	58462846	58513628	+	236.69	0.475816	0.542862	0.0276098	0.586341	0.516048	0.542831	0.66127	0.734771	1.00527
ENSG00000108602	ALDH3A1	17	19737984	19748943	-	26.589	0.722355	1.38913	0.0276099	0.152935	0.0696234	0.0862304	0.162048	0.26831	0.380122
ENSG00000169221	TBC1D10B	16	30357102	30370264	-	704.882	-0.360468	-0.386177	0.0276333	3.28088	3.39335	3.15206	2.46869	2.14314	2.916
ENSG00000148926	ADM	11	10304680	10307397	+	73.9558	0.620581	0.82136	0.027781	0.582003	0.459993	0.577113	0.7119	0.895093	1.26155
ENSG00000162670	BRINP3	1	190097662	190478404	-	243.279	0.389985	0.423469	0.0278298	1.27471	1.30973	1.41292	1.84067	1.69549	1.82589
ENSG00000143416	SELENBP1	1	151364302	151372733	-	4105.75	-0.263213	-0.272584	0.0279149	34.4607	36.959	34.2975	26.8944	29.1782	31.4624
ENSG00000181350	LRRC75A	17	16441577	16492153	-	77.2778	-0.586934	-0.74348	0.0283043	0.862716	0.578298	0.718415	0.417296	0.422689	0.449931
ENSG00000178927	C17orf62	17	82442589	82450829	-	809.979	-0.330046	-0.349429	0.0283394	3.51534	3.49748	3.32927	2.36552	2.72369	3.0355
ENSG00000066382	MPPED2	11	30384493	30586872	-	465.324	-0.366782	-0.394187	0.0283404	1.66375	1.85528	1.7988	1.54911	1.22384	1.27183
ENSG00000064102	ASUN	12	26905181	26938326	-	1485.97	-0.281258	-0.292864	0.0284306	14.1873	13.2383	12.921	11.8494	10.8828	10.1887
ENSG00000074181	NOTCH3	19	15159038	15200981	-	578.508	-0.566007	-0.699424	0.0284578	1.32928	2.4392	2.51495	1.19402	0.994357	1.68494
ENSG00000213888	LINC01521	22	31346777	31348719	+	119.351	-0.548235	-0.665587	0.0284891	1.96135	1.89531	2.34739	1.1359	1.09753	1.69344
ENSG00000099194	SCD	10	100347124	100364834	+	12839.3	-0.32606	-0.344725	0.028537	82.5915	64.0923	74.2598	64.5267	55.0293	54.4205
ENSG00000182979	MTA1	14	105419820	105470729	+	981.008	-0.366446	-0.393844	0.0285453	4.08067	4.74155	4.36153	2.81676	3.33295	3.89312
ENSG00000158987	RAPGEF6	5	131423921	131635236	-	419.554	-0.377892	-0.4083	0.028727	1.07936	1.15857	1.31019	1.00008	0.83424	0.837474
ENSG00000178977	LINC00324	17	8220642	8224043	-	164.113	0.480576	0.551033	0.028727	2.04913	1.47398	1.75022	2.32342	2.62557	2.77814
ENSG00000134321	RSAD2	2	6865806	6898239	+	71.3734	0.594473	0.761131	0.0289304	0.347074	0.282152	0.27457	0.412787	0.602695	0.515876
ENSG00000182534	MXRA7	17	76672551	76711016	-	130.482	-0.480676	-0.551577	0.0290739	0.429802	0.456752	0.495314	0.287409	0.337439	0.31803
ENSG00000118496	FBXO30	6	145793502	145814753	-	762.142	0.276988	0.288123	0.0291711	2.0645	2.05646	2.16169	2.52365	2.62047	2.52585
ENSG00000181090	EHMT1	9	137618963	137870016	+	2431.78	-0.254762	-0.263322	0.0292329	4.29748	4.52659	4.60395	3.52239	3.67813	3.99058
ENSG00000116984	MTR	1	236795281	236903981	+	1931.52	-0.331581	-0.351442	0.029329	4.74976	5.23832	5.71373	4.65438	3.66265	3.98912
ENSG00000225377	NRSN2-AS1	20	320313	348224	-	108.505	-0.50701	-0.59411	0.0294369	3.7253	4.10476	4.4679	2.72965	2.57446	2.84999
ENSG00000266338	NBPF15	1	144421386	144461674	-	771.599	-0.361113	-0.387428	0.0294369	4.09253	4.58839	4.91194	3.9544	3.02278	3.41392
ENSG00000166503	RP11-382A20.3	15	83112738	83208018	-	4582.88	-0.262042	-0.271418	0.0295048	8.0016	8.43657	8.99631	7.58581	6.76363	6.72121
ENSG00000171960	PPIH	1	42658425	42676758	+	660.081	-0.382572	-0.414531	0.0295548	16.7975	13.6487	12.6343	9.9243	12.0017	10.3858
ENSG00000198420	TCAF1	7	143851375	143902198	-	1040.17	-0.283262	-0.29527	0.0295548	4.94172	4.90666	5.12857	4.1637	3.72705	4.31981
ENSG00000249592	RP11-440L14.1	4	762387	781849	-	123.433	-0.585085	-0.742133	0.0295548	1.78047	3.11754	3.18698	1.67004	1.41118	1.75925
ENSG00000110092	CCND1	11	69641087	69654474	+	6626.01	-0.213347	-0.218295	0.0296874	39.9862	40.7106	40.9748	36.2364	33.7851	34.5636
ENSG00000134824	FADS2	11	61792980	61867354	+	129.159	-0.470607	-0.536709	0.0296874	0.393451	0.360793	0.389582	0.25775	0.269681	0.260723
ENSG00000252759	Y_RNA	2	200863152	200863247	-	59.4309	0.606994	0.793142	0.0296874	10.9853	13.7339	12.5689	21.1005	18.4592	25.2549
ENSG00000140575	IQGAP1	15	90388218	90502243	+	10150.9	-0.250855	-0.25905	0.0297003	28.454	24.4406	26.1741	22.9182	21.677	21.4748
ENSG00000103197	TSC2	16	2047465	2088720	+	708.174	-0.439933	-0.491831	0.029842	1.65735	2.30775	2.16997	1.22065	1.3747	1.7721
ENSG00000151835	SACS	13	23328823	23433728	-	845.145	0.279314	0.290828	0.0298524	1.32276	1.26742	1.35155	1.68756	1.59531	1.53702
ENSG00000025293	PHF20	20	35771974	35950381	+	1035.1	0.274007	0.284847	0.029904	3.15608	3.01503	3.01077	3.88377	3.82248	3.47427
ENSG00000120509	PDZD11	X	70286595	70290514	-	1008.45	-0.344695	-0.367395	0.0299497	25.3444	22.4546	19.4721	17.2329	18.7586	16.1366
ENSG00000106688	SLC1A1	9	4490444	4587469	+	130.939	0.505016	0.591136	0.0299563	0.773352	0.636815	0.748472	1.20238	1.15694	0.883642
ENSG00000189143	CLDN4	7	73799542	73832693	+	4433.42	0.423502	0.468955	0.0299563	24.7937	19.7056	20.7243	22.479	31.9325	35.8728
ENSG00000073711	PPP2R3A	3	135965673	136147891	+	795.66	0.278388	0.289803	0.0299928	2.53228	2.49452	2.50652	3.16339	2.90121	3.14666
ENSG00000007384	RHBDF1	16	58059	76355	-	585.353	-0.454952	-0.513644	0.0300641	3.49715	4.0616	3.98766	2.0734	2.53045	3.49595
ENSG00000131791	PRKAB2	1	147155106	147172550	-	1858.54	0.259421	0.268566	0.0301024	8.60387	7.93539	8.92803	10.6869	9.91276	10.0734
ENSG00000182670	TTC3	21	37073226	37203112	+	9475.97	-0.260053	-0.269274	0.0301701	17.5259	17.5811	18.6716	16.3893	14.0693	14.1612
ENSG00000130158	DOCK6	19	11199295	11262481	-	530.361	-0.46031	-0.521618	0.0301712	1.05239	1.57031	1.52148	0.904452	0.838139	1.14755
ENSG00000226823	SUGT1P	9	33503655	33510711	-	15.4945	0.709922	1.65319	0.0301712	0.704939	0.191025	0.405583	1.52438	1.45129	1.09145
ENSG00000016402	IL20RA	6	136999971	137045180	-	21.5777	-0.709116	-1.28344	0.0302428	0.18242	0.177819	0.173466	0.0575268	0.0952495	0.0659023
ENSG00000254221	PCDHGB1	5	141350102	141512979	+	407.373	-0.346946	-0.370245	0.0303092	2.50576	2.80043	2.62911	2.19166	1.88153	2.0681
ENSG00000185697	MYBL1	8	66562175	66614247	-	977.621	-0.330903	-0.350868	0.0304069	4.03273	4.05402	4.4004	3.763	3.03299	2.99034
ENSG00000116830	TTF2	1	117060303	117107453	+	1940.29	-0.265865	-0.275782	0.0304767	5.6265	5.43014	6.15571	4.75433	4.50191	4.96345
ENSG00000214530	STARD10	11	72754729	72794168	-	6507.81	-0.353277	-0.37805	0.0305239	54.092	46.8398	43.5898	30.7522	39.4317	41.0309
ENSG00000157214	STEAP2	7	90167590	90238137	+	31.7739	0.677002	1.03159	0.0305723	0.0687548	0.0652095	0.063688	0.117951	0.158534	0.127175
ENSG00000185046	ANKS1B	12	98726457	99984654	-	122.716	-0.531907	-0.638613	0.0306506	0.314426	0.421611	0.379897	0.287209	0.233696	0.194281
ENSG00000143126	CELSR2	1	109250019	109275750	+	5375.37	-0.636024	-0.87616	0.0306778	9.81891	18.616	18.0371	9.1173	6.79802	9.40418
ENSG00000116874	WARS2	1	119031216	119140671	-	795.92	-0.277281	-0.288632	0.0306844	6.37982	6.04494	6.34199	5.19479	5.25443	4.90674
ENSG00000187994	RINL	19	38867834	38878279	-	219.56	0.428591	0.47643	0.0307377	1.24946	1.1201	1.23504	1.42495	1.85889	1.73135
ENSG00000170537	TMC7	16	18983934	19063942	+	61.4644	-0.634232	-0.873504	0.030811	0.284826	0.423353	0.453709	0.230585	0.159819	0.245728
ENSG00000104412	EMC2	8	108443601	108486918	+	2503.26	0.249722	0.257895	0.03084	16.9253	16.3892	16.4222	21.0939	19.9229	18.4398
ENSG00000181873	IBA57	1	228165815	228182257	+	192.31	-0.490248	-0.568276	0.03084	0.490194	0.602836	0.760404	0.428991	0.390909	0.430442
ENSG00000162231	NXF1	11	62792123	62806302	-	1893.25	0.300996	0.315777	0.0309065	7.84356	7.44645	7.16486	8.17095	9.58667	10.1994
ENSG00000139278	GLIPR1	12	75480680	75503853	+	21.6665	0.708555	1.29489	0.030911	0.0420289	0.0652282	0.0577049	0.110851	0.172369	0.121469
ENSG00000175147	TMEM51-AS1	1	15111815	15152464	-	106.295	0.553075	0.678633	0.030911	0.259934	0.355388	0.333092	0.566346	0.393421	0.560994
ENSG00000186635	ARAP1	11	72685069	72793599	-	475.779	-0.418981	-0.463365	0.0310035	1.44506	1.80732	1.76675	1.19518	1.00494	1.44569
ENSG00000172661	FAM21C	10	45727200	45792961	+	515.77	-0.361675	-0.388666	0.0312055	2.92138	2.63918	2.89485	2.29588	1.82256	2.34466
ENSG00000186615	KTN1-AS1	14	55499278	55580110	-	46.7879	0.622837	0.840721	0.0312666	0.253347	0.23396	0.281934	0.437314	0.467866	0.472081
ENSG00000179364	PACS2	14	105300563	105398147	+	886.908	-0.429461	-0.477995	0.0313543	1.99684	2.44917	2.43801	1.37925	1.46739	2.10115
ENSG00000120875	DUSP4	8	29333064	29350668	-	2027.89	0.265619	0.275593	0.0313897	6.58235	7.02917	7.23933	9.0863	8.0417	8.10878
ENSG00000100027	YPEL1	22	21697544	21735834	-	186.952	-0.432067	-0.481713	0.0314335	1.3324	1.29263	1.18792	1.01997	0.834846	0.874518
ENSG00000095380	NANS	9	98056739	98083075	+	5138.71	-0.245013	-0.252758	0.0314476	32.5627	31.5025	29.5499	24.478	27.1673	26.93
ENSG00000206573	THUMPD3-AS1	3	9349689	9398579	-	1785.36	0.280922	0.292844	0.0314497	6.46275	7.36844	7.25697	9.12546	7.97432	8.73748
ENSG00000099331	MYO9B	19	17075781	17214537	+	446.59	-0.447794	-0.504189	0.0314612	1.12997	1.59727	1.61318	1.03331	0.860482	1.16983
ENSG00000166965	RCCD1	15	90954870	90963125	+	419.364	-0.380433	-0.412497	0.0314612	2.66257	2.43835	2.84594	1.68539	2.18208	2.10502
ENSG00000171940	ZNF217	20	53567065	53609907	-	23979.6	-0.271423	-0.282131	0.0316415	112.286	112.23	126.592	100.517	87.0349	101.194
ENSG00000126351	THRA	17	40058290	40093867	+	105.937	-0.557769	-0.689856	0.031646	0.485627	0.496518	0.565246	0.31715	0.233066	0.413095
ENSG00000139636	LMBR1L	12	49096551	49110900	-	524.556	0.342919	0.365663	0.0316788	2.05315	2.04502	2.15103	2.34488	2.75171	2.96121
ENSG00000145675	PIK3R1	5	68215720	68301821	+	5779.74	-0.279845	-0.291653	0.0317094	15.5512	16.0013	17.1774	14.3516	13.6661	11.7864
ENSG00000092531	SNAP23	15	42491233	42545356	+	1170.11	-0.250073	-0.258358	0.031765	5.89042	5.79474	6.13121	5.00134	4.98383	4.90765
ENSG00000106976	DNM1	9	128203352	128255248	+	273.235	-0.487449	-0.564879	0.0320378	0.725727	1.16344	1.14785	0.635344	0.699049	0.72002
ENSG00000165195	PIGA	X	15319451	15335580	-	1073.51	0.255044	0.263876	0.0320429	4.54255	4.32721	4.50548	5.19725	5.43283	5.42994
ENSG00000119138	KLF9	9	70384597	70414624	-	1495.91	-0.259088	-0.268372	0.0320695	8.24404	8.88196	8.92542	7.58321	7.17366	6.86683
ENSG00000125962	ARMCX5	X	102599168	102604159	+	866.344	0.278896	0.290631	0.0322487	4.15815	4.36033	4.56993	5.17128	5.60219	5.23303
ENSG00000169862	CTNND2	5	10971840	11904043	-	639.655	-0.299945	-0.314759	0.0322804	2.74149	2.84523	2.93257	2.35242	2.11818	2.38203
ENSG00000008710	PKD1	16	2088710	2135898	-	157.032	-0.635138	-0.882362	0.0322997	0.182359	0.382711	0.339872	0.119094	0.136141	0.237356
ENSG00000196968	FUT11	10	73772291	73780251	+	335.828	-0.378591	-0.410423	0.0323859	2.19665	2.10653	2.13307	1.80416	1.38248	1.6577
ENSG00000133639	BTG1	12	92140278	92145897	-	3353.32	0.241132	0.248575	0.0325942	17.8945	17.0654	17.1173	19.8941	22.1026	19.865
ENSG00000162542	TMCO4	1	19682213	19799945	-	309.071	0.421188	0.467296	0.0330599	1.70862	1.60369	1.96439	1.99866	2.66717	2.6314
ENSG00000253197	CTD-3239E11.2	8	92882984	92965645	+	15.6664	0.705941	1.48016	0.0330606	0.202475	0.264047	0.254828	0.670437	0.824624	0.512032
ENSG00000159596	TMEM69	1	45687214	45694443	+	731.933	0.275745	0.287151	0.0331762	7.73381	7.34434	7.21295	8.987	9.01429	9.202
ENSG00000145730	PAM	5	102753981	103031105	+	1624.75	0.25635	0.265412	0.0332238	4.91226	4.44824	4.39759	5.69399	5.45294	5.38754
ENSG00000159423	ALDH4A1	1	18871430	18902781	-	276.761	-0.496014	-0.579912	0.0332475	2.65733	2.12593	2.62321	1.32768	1.43297	2.20637
ENSG00000177738	CTD-2201E18.3	5	43014414	43067419	-	175.743	-0.425	-0.472749	0.0333006	1.88541	2.15562	2.01102	1.49864	1.46724	1.39337
ENSG00000150961	SEC24D	4	118722823	118838683	-	1445.33	0.258899	0.268279	0.0336232	3.84405	3.43501	3.62226	4.51674	4.20555	4.40623
ENSG00000274213	RP11-670E13.6	17	56914186	56914533	+	84.9867	0.667099	1.01279	0.0338094	4.68339	3.72335	4.92352	4.17014	9.83916	12.9385
ENSG00000103507	BCKDK	16	31106107	31112791	+	592.626	-0.341983	-0.36501	0.0341071	5.18593	4.67201	4.34292	3.31765	3.6759	4.04213
ENSG00000169032	MAP2K1	15	66386817	66492312	+	1086.36	-0.292106	-0.305916	0.0341071	9.71725	8.27279	8.35864	6.82848	7.19921	7.28825
ENSG00000176871	WSB2	12	118032694	118062430	-	2436.96	0.280262	0.292363	0.0341111	14.3984	12.6316	12.1132	15.7324	17.0022	15.1942
ENSG00000087111	PIGS	17	28553383	28571872	-	1600.97	-0.266519	-0.276848	0.0341969	8.11468	8.10232	7.92858	6.02651	6.88957	7.01958
ENSG00000214357	NEURL1B	5	172641266	172691540	+	426.934	-0.404092	-0.444498	0.0341969	1.98862	2.04178	2.28399	1.58133	1.24836	1.81695
ENSG00000103353	UBFD1	16	23557362	23574389	+	4784.07	-0.205918	-0.210533	0.0342194	16.1288	16.8136	16.1637	14.2591	14.0472	14.133
ENSG00000123595	RAB9A	X	13689121	13710506	+	1275.5	0.249793	0.25822	0.0342922	16.2836	15.6776	14.9305	18.7646	18.9356	18.3772
ENSG00000165030	NFIL3	9	91409045	91423862	-	911.376	0.273228	0.284411	0.0342923	11.1965	10.2158	11.0997	13.1084	13.714	12.7578
ENSG00000140836	ZFHX3	16	72782885	73059698	-	1409.56	-0.403549	-0.44379	0.0343229	1.99105	2.58581	3.07736	2.0158	1.67483	1.93727
ENSG00000090924	PLEKHG2	19	39412585	39428415	+	257.713	-0.476406	-0.549282	0.0343237	0.708617	1.00565	1.02824	0.538945	0.600707	0.737883
ENSG00000182272	B4GALNT4	11	369796	382116	+	140.096	-0.528641	-0.637931	0.0343843	1.0515	1.22696	1.45653	0.723482	0.662838	1.02221
ENSG00000260021	RP11-480I12.10	1	202810238	202810829	-	75.0808	0.650239	0.945512	0.0344274	2.14578	2.45752	2.52736	2.75779	4.00809	7.02067
ENSG00000135074	ADAM19	5	157395534	157575775	-	28.2925	0.674625	1.05999	0.0344653	0.062222	0.0590136	0.0751782	0.137354	0.132555	0.139368
ENSG00000198467	TPM2	9	35681992	35691020	-	114.735	0.579788	0.741924	0.0346002	0.509326	0.741445	0.494928	0.776942	0.860909	1.2923
ENSG00000129625	REEP5	5	112876379	112922539	-	3553.92	0.22519	0.231316	0.0349013	22.2964	20.8296	20.6179	24.5656	25.7111	24.5477
ENSG00000196126	HLA-DRB1	6	32552990	32589848	-	238.526	0.407434	0.449306	0.0350676	4.52156	4.30584	3.92333	5.05437	6.33414	6.02931
ENSG00000162642	C1orf52	1	85249953	85259672	-	588.863	0.293639	0.307814	0.0351569	4.23994	4.10772	4.33956	5.00356	5.20788	5.49912
ENSG00000165238	WNK2	9	93184916	93320572	+	113.485	-0.549543	-0.678998	0.0351569	0.217923	0.335865	0.318154	0.160353	0.170681	0.215191
ENSG00000099864	PALM	19	708939	748329	+	81.3103	-0.59493	-0.780383	0.0351828	0.586013	0.518742	0.619531	0.215602	0.354941	0.437528
ENSG00000185875	THNSL1	10	25016658	25026664	+	548.311	-0.319332	-0.337917	0.0352075	4.58732	4.22475	4.52319	3.69538	3.67909	3.16363
ENSG00000171467	ZNF318	6	43307134	43369478	-	1317.55	-0.321943	-0.341032	0.0352288	4.53081	4.14023	4.03424	3.85865	3.06355	3.10518
ENSG00000080561	MID2	X	107825755	107927193	+	1502.23	-0.269272	-0.280045	0.0352896	15.5014	14.7534	13.6206	11.9392	12.7337	11.4519
ENSG00000155011	DKK2	4	106921802	107283806	-	17.3032	-0.699922	-1.40898	0.0352896	0.172032	0.152635	0.156449	0.0700012	0.0695423	0.0400964
ENSG00000058453	CROCC	1	16740273	16972979	+	68.0681	-0.644899	-0.932642	0.0353783	0.178321	0.299814	0.350925	0.129509	0.111731	0.195216
ENSG00000198231	DDX42	17	63773603	63819317	+	8367.51	-0.233396	-0.240281	0.035509	27.3405	29.4681	30.8981	25.5748	23.8492	24.8272
ENSG00000119596	YLPM1	14	74763366	74859435	+	2016.41	-0.386133	-0.421134	0.0355188	3.6461	4.30466	4.8472	3.77614	2.65706	3.12454
ENSG00000150991	UBC	12	124911604	124917368	-	25540.3	0.294465	0.308822	0.0355537	168.544	150.178	163.985	171.721	215.448	210.762
ENSG00000166411	IDH3A	15	78131498	78171949	+	1723.75	-0.239249	-0.246696	0.0356058	7.72853	7.63945	7.21281	6.16884	6.54605	6.31669
ENSG00000139329	LUM	12	91102629	91111831	-	17.7757	0.699019	1.40784	0.0356393	0.111553	0.0982435	0.0561587	0.221123	0.199703	0.28786
ENSG00000237190	CDKN2AIPNL	5	134402087	134411898	-	749.234	-0.306346	-0.322676	0.0356797	14.3917	12.2005	12.485	10.0319	10.3594	10.8617
ENSG00000058600	POLR3E	16	22297375	22335103	+	1274.85	-0.296631	-0.311363	0.0357463	4.07212	3.99871	4.19668	3.05585	3.09913	3.73804
ENSG00000177706	FAM20C	7	192969	260745	+	62.0723	-0.602707	-0.802448	0.0357577	0.528133	0.407595	0.469194	0.19594	0.311449	0.29929
ENSG00000139687	RB1	13	48303751	48481986	+	2416.76	-0.277379	-0.289278	0.0358886	11.7916	11.6479	12.0994	10.8603	9.348	8.86516
ENSG00000104998	IL27RA	19	14031748	14053216	+	184.899	-0.443612	-0.500724	0.0358955	2.0715	2.00306	1.95534	1.15341	1.59201	1.52012
ENSG00000140104	C14orf79	14	104985775	105010482	+	407.156	-0.344606	-0.368653	0.0359646	2.45872	2.41895	2.36011	1.71854	1.78775	2.10795
ENSG00000069275	NUCKS1	1	205712819	205750276	-	31388.8	-0.237956	-0.245306	0.0360182	144.06	135.628	149.28	129.058	119.237	113.589
ENSG00000136943	CTSV	9	97029679	97039643	-	317.684	0.381174	0.414861	0.0360182	1.75425	1.42196	1.60197	1.9105	2.25585	2.2034
ENSG00000261366	MANEA-AS1	6	95575183	95577450	-	26.6734	0.68292	1.13906	0.0360182	0.179654	0.150344	0.276648	0.439906	0.450265	0.442868
ENSG00000103342	GSPT1	16	11868128	11916082	-	7044.06	-0.228884	-0.235397	0.0360469	26.2039	25.7458	26.3985	23.7856	21.7717	20.9894
ENSG00000142227	EMP3	19	48321509	48330553	+	62.7196	-0.573881	-0.733451	0.0363288	1.27963	1.40456	1.18707	0.725459	0.756739	0.851858
ENSG00000250240	CTD-2154I11.2	5	95701249	95732295	-	42.3777	0.63192	0.889904	0.0363288	1.00196	1.00031	0.69025	1.62975	1.65211	1.71462
ENSG00000198346	ZNF813	19	53467735	53496255	+	395.43	0.338289	0.360973	0.0363673	1.47017	1.50358	1.60005	2.14017	1.86157	1.86933
ENSG00000151445	VIPAS39	14	77426675	77457952	-	1330.88	-0.253846	-0.262878	0.0363999	11.3256	10.4586	10.6195	9.42598	8.75455	8.82052
ENSG00000158636	EMSY	11	76444923	76553025	+	1988.6	-0.264742	-0.275062	0.0364875	5.09748	4.93302	5.21024	4.59032	3.87964	4.12402
ENSG00000196526	AFAP1	4	7758714	7939926	-	760.649	-0.413493	-0.458272	0.0365348	1.99653	2.4689	2.76765	1.92499	1.40959	1.93262
ENSG00000165240	ATP7A	X	77910656	78050395	+	1235.78	0.298681	0.313853	0.0366135	3.42279	3.58478	3.64713	4.97688	4.02161	4.24363
ENSG00000181467	RAP2B	3	153162270	153167173	+	1769.92	0.263541	0.273736	0.0367676	9.61845	8.5755	8.75432	10.2155	11.4776	10.8836
ENSG00000171206	TRIM8	10	102644496	102658407	+	689.967	-0.34099	-0.364396	0.0368402	6.81393	7.4838	7.6551	4.99745	5.5415	6.53272
ENSG00000245694	CRNDE	16	54918863	54929189	-	294.368	-0.356787	-0.383982	0.0368402	3.90944	3.94022	4.36525	3.10397	3.05693	3.20184
ENSG00000188921	HACD4	9	20999515	21031636	-	30.408	0.671169	1.06789	0.0369695	0.0497586	0.0794826	0.0474628	0.115622	0.134555	0.121102
ENSG00000108551	RASD1	17	17494437	17496395	-	139.537	0.632451	0.895236	0.0370251	1.72767	1.36548	1.50481	1.43557	2.85233	4.27988
ENSG00000110274	CEP164	11	117314557	117413268	+	546.941	-0.313403	-0.331201	0.0370251	1.33481	1.42711	1.47835	1.18883	1.03404	1.14857
ENSG00000117148	ACTL8	1	17755313	17827063	+	43.8629	0.625609	0.872723	0.0370251	0.514333	0.390249	0.466073	0.713666	0.886236	0.910478
ENSG00000130517	PGPEP1	19	18340587	18369950	+	1142.35	-0.354343	-0.380964	0.0370251	4.19758	4.7308	5.24041	3.83145	3.05146	4.0024
ENSG00000205356	TECPR1	7	98214624	98252251	-	207.709	-0.469637	-0.540872	0.0370251	0.655642	0.777292	0.803874	0.413518	0.490319	0.637999
ENSG00000167723	TRPV3	17	3510502	3557995	-	35.5869	0.673665	1.08671	0.0370351	0.075972	0.0395138	0.0764927	0.11438	0.116702	0.177072
ENSG00000011638	TMEM159	16	21158377	21180616	+	1316.7	0.269988	0.281031	0.0370738	13.8579	12.0236	12.4435	14.8804	15.6987	15.9907
ENSG00000117114	ADGRL2	1	81306160	81992436	+	356.667	0.347326	0.372253	0.037097	1.13441	1.02901	1.1453	1.45046	1.51842	1.30876
ENSG00000142197	DOPEY2	21	36156782	36294274	+	1607.82	-0.376747	-0.409479	0.037097	4.6131	5.75979	6.37913	4.67732	3.57563	4.36106
ENSG00000176994	SMCR8	17	18315310	18328055	+	1528.61	-0.36327	-0.392224	0.037097	4.87523	6.21362	6.19118	4.55748	3.71134	4.90308
ENSG00000182648	LINC01006	7	156472196	156640654	-	542.448	-0.302176	-0.318017	0.0371014	4.2869	4.20921	4.02406	3.13471	3.40208	3.51246
ENSG00000186591	UBE2H	7	129830732	129952949	-	3635.44	0.235459	0.242649	0.0372425	14.515	13.8519	14.6032	18.106	16.6012	16.1256
ENSG00000117036	ETV3	1	157121191	157138474	-	1313.05	0.240458	0.248145	0.037376	4.99942	4.85687	4.90416	5.71132	6.05901	5.75792
ENSG00000248954	RP11-304F15.4	17	49887598	49900893	+	22.254	-0.687318	-1.22768	0.037376	0.409144	0.450635	0.558124	0.233078	0.198471	0.171651
ENSG00000100439	ABHD4	14	22598237	22613215	+	797.641	0.330038	0.35121	0.0376188	5.45903	4.45146	4.2928	5.705	6.1768	6.23776
ENSG00000101255	TRIB3	20	362835	397559	+	1500.76	-0.296667	-0.311657	0.0376188	14.378	12.6304	12.9024	9.59654	10.8718	11.6998
ENSG00000170485	NPAS2	2	100820152	100996829	+	310.118	-0.419879	-0.467717	0.0377758	0.650479	0.928135	0.797902	0.624469	0.553048	0.5407
ENSG00000165181	C9orf84	9	111686173	111795008	-	30.5301	0.664716	1.04099	0.0378931	0.0725607	0.101418	0.0884386	0.158972	0.215359	0.165561
ENSG00000176155	CCDC57	17	82101460	82212830	-	405.135	-0.436138	-0.490976	0.0378931	0.870014	1.11121	1.16602	0.604816	0.743797	0.894031
ENSG00000151135	TMEM263	12	106955719	106978778	+	2326.64	0.245682	0.253941	0.0379702	11.8633	12.0335	12.8152	15.5289	14.394	13.8454
ENSG00000148572	NRBF2	10	63133247	63155031	+	639.649	0.303712	0.31993	0.0380496	8.75	8.17923	7.75633	9.66963	11.0282	10.1118
ENSG00000165102	HGSNAT	8	43140455	43202855	+	543.56	-0.339972	-0.36341	0.0380496	1.68577	1.88353	2.06971	1.51793	1.32998	1.53754
ENSG00000108561	C1QBP	17	5432777	5448830	-	3850.07	-0.276913	-0.288989	0.0381646	56.1784	47.2748	46.0941	39.5949	42.3067	40.4944
ENSG00000038532	CLEC16A	16	10944488	11182189	+	818.865	-0.304194	-0.320531	0.0381985	1.84011	2.07372	2.13911	1.62554	1.49364	1.73079
ENSG00000164078	MST1R	3	49887002	49903873	-	53.873	0.616033	0.84792	0.0381985	0.187107	0.17313	0.243528	0.391447	0.274504	0.42206
ENSG00000176244	ACBD7	10	15077523	15088776	-	160.601	-0.42517	-0.475455	0.0381985	3.45599	3.52058	3.30247	2.34118	2.42608	2.6358
ENSG00000196663	TECPR2	14	102362963	102502481	+	575.759	-0.358568	-0.386587	0.0381985	1.76235	1.87011	2.09845	1.45948	1.26428	1.66459
ENSG00000137947	GTF2B	1	88852932	88891944	-	728.837	0.300169	0.315818	0.0382436	8.53151	8.03028	7.50539	9.25349	10.6642	10.0403
ENSG00000121691	CAT	11	34438925	34472062	+	996.286	0.29401	0.308656	0.0382479	8.17072	6.85968	6.90006	8.76203	9.10841	9.29265
ENSG00000168350	DEGS2	14	100143957	100160163	-	273.097	-0.502391	-0.595807	0.0382479	2.27014	1.92403	1.86962	0.934219	1.31144	1.77597
ENSG00000140367	UBE2Q2	15	75843285	75901078	+	2013.4	-0.230807	-0.237624	0.0383203	15.0328	15.6976	15.919	13.3115	13.5674	12.678
ENSG00000114107	CEP70	3	138494344	138594538	-	1359.25	0.23951	0.247169	0.0384177	7.71095	8.02307	7.45805	9.29578	9.12612	9.10548
ENSG00000125821	DTD1	20	18567453	18763917	+	1023.89	-0.320334	-0.339717	0.0386003	10.5332	8.90435	8.89463	6.63884	7.78627	7.96955
ENSG00000145779	TNFAIP8	5	119268692	119399688	+	178.592	0.42728	0.478657	0.0387446	0.479808	0.395814	0.407613	0.63676	0.548033	0.603075
ENSG00000230832	RP11-325P15.2	1	147082338	147083578	-	31.1852	0.658601	1.01689	0.0387446	0.560089	0.421303	0.388915	0.974489	0.822886	0.976822
ENSG00000132326	PER2	2	238244038	238290102	-	612.075	-0.436037	-0.491316	0.0387676	2.19918	3.37163	3.0038	2.12782	1.69022	2.28652
ENSG00000145901	TNIP1	5	151029945	151093577	-	1742.84	0.267032	0.277853	0.0387676	8.03896	7.3419	7.04429	8.50171	9.07852	9.61394
ENSG00000084731	KIF3C	2	25926596	25982749	-	174.73	0.419575	0.467799	0.0387783	0.673782	0.610637	0.603022	0.821588	0.839657	0.952025
ENSG00000183935	HTR7P1	12	13000420	13004830	+	210.377	-0.391971	-0.430089	0.0388744	1.60837	1.45844	1.44979	1.11722	1.16437	1.06788
ENSG00000265134	MIR3190	19	47226942	47227021	+	44.4663	0.641684	0.941589	0.0389805	9.28757	9.66111	12.3678	15.1168	18.3966	26.8424
ENSG00000130202	PVRL2	19	44846175	44889228	+	2368.6	-0.346149	-0.371246	0.0390351	20.405	19.6562	18.7287	12.2564	15.5187	17.692
ENSG00000154040	CABYR	18	24138956	24161603	+	217.87	0.424009	0.474212	0.0390846	1.51247	1.30525	1.45424	1.7016	1.94658	2.29392
ENSG00000163993	S100P	4	6693069	6697170	+	6108.26	0.339061	0.362515	0.0391326	132.011	106.947	105.39	128.233	168.409	146.064
ENSG00000122378	FAM213A	10	80407829	80437115	+	1744.17	0.25048	0.259351	0.0391633	7.16465	6.23039	6.68817	7.97571	7.96028	8.10105
ENSG00000067225	PKM	15	72199029	72231822	-	21091.1	-0.326977	-0.347811	0.0392022	87.8013	70.1959	69.2685	52.033	61.7773	64.773
ENSG00000163132	MSX1	4	4859666	4863936	+	60.3847	0.569518	0.729301	0.0392491	0.610504	0.643359	0.51224	0.926971	0.991733	1.01292
ENSG00000092200	RPGRIP1	14	21287939	21351301	+	56.2802	0.575777	0.744155	0.0393501	0.197177	0.2161	0.220587	0.34821	0.334946	0.379912
ENSG00000197299	BLM	15	90717327	90816165	+	901.991	-0.282898	-0.295966	0.0393501	4.18186	4.03562	4.29893	3.71054	3.1773	3.30439
ENSG00000162065	TBC1D24	16	2475118	2505734	+	319.231	-0.395604	-0.435166	0.0393967	0.975213	1.19552	1.10202	0.817918	0.692298	0.914513
ENSG00000131711	MAP1B	5	72107234	72209570	+	287.64	0.356738	0.384583	0.0394157	0.533253	0.507556	0.588497	0.694198	0.708672	0.723969
ENSG00000099814	CEP170B	14	104865280	104896770	+	293.649	-0.523861	-0.635813	0.0394517	0.938874	1.51252	1.63921	0.701347	0.838603	1.09694
ENSG00000230490	RP11-141M1.3	13	33355206	33676768	-	121.485	-0.478286	-0.556712	0.0395224	2.27969	2.69526	2.79839	1.93022	1.70233	1.64715
ENSG00000255346	NOX5	15	68930525	69062743	+	40.4406	-0.646983	-0.970565	0.0395224	0.0977032	0.105384	0.150453	0.0724966	0.0600179	0.0470626
ENSG00000114268	PFKFB4	3	48517684	48562015	-	143.74	-0.472178	-0.546998	0.0395508	0.839878	0.696068	0.766603	0.440606	0.526245	0.612512
ENSG00000135372	NAT10	11	34105602	34147670	+	2001.24	-0.265515	-0.276221	0.0395713	12.336	10.7676	11.3848	8.89356	10.1015	9.48143
ENSG00000099812	MISP	19	751126	764318	+	984.18	-0.342405	-0.366763	0.0396047	10.093	10.5153	10.2029	6.64607	7.93921	9.33028
ENSG00000072134	EPN2	17	19215615	19336715	+	835.426	-0.270349	-0.281702	0.0396813	2.81131	3.12809	2.93542	2.38545	2.43682	2.48063
ENSG00000115825	PRKD3	2	37250502	37324808	-	226.335	0.388689	0.426004	0.0396813	0.575567	0.501507	0.478215	0.717175	0.69195	0.679588
ENSG00000117984	CTSD	11	1752752	1763992	-	5154.61	0.455821	0.521409	0.0396813	44.2915	35.6102	36.492	38.117	57.3265	71.6382
ENSG00000118523	CTGF	6	131948176	131951373	-	65.1114	0.609732	0.835443	0.0396813	0.604578	0.534528	0.505548	0.723846	0.860354	1.36231
ENSG00000137478	FCHSD2	11	72836745	73142261	-	585.684	-0.291435	-0.305858	0.0396813	3.33555	3.5579	3.40028	2.9371	2.69785	2.69045
ENSG00000148411	NACC2	9	136006537	136095285	-	367.38	-0.443629	-0.503107	0.0396813	1.34595	1.83445	1.74333	1.28698	0.903725	1.28706
ENSG00000253738	OTUD6B-AS1	8	91059909	91070189	-	2227.42	0.280043	0.292743	0.039684	9.38136	9.0565	9.04405	12.4979	11.1614	9.99461
ENSG00000167880	EVPL	17	76004502	76027452	-	276.59	-0.554949	-0.698601	0.0397056	0.874462	1.43778	1.44279	0.644123	0.595907	1.07918
ENSG00000132329	RAMP1	2	237858893	237912114	+	57.2494	-0.631014	-0.90884	0.0399494	2.01999	1.40003	1.56449	0.539009	0.949253	1.17884
ENSG00000157881	PANK4	1	2508533	2526628	-	320.632	-0.381159	-0.416265	0.0401858	2.05091	1.9229	1.94211	1.23136	1.55264	1.65479
ENSG00000151025	GPR158	10	25175062	25602226	+	118.923	0.508994	0.610045	0.0410216	0.310224	0.370727	0.324845	0.630028	0.485946	0.416915
ENSG00000011201	ANOS1	X	8528874	8732187	-	53.7576	-0.58874	-0.781816	0.0410313	0.289013	0.23905	0.257157	0.144131	0.138974	0.174828
ENSG00000140521	POLG	15	89316305	89334861	-	858.271	-0.306743	-0.323935	0.0410573	4.41112	4.76405	4.77082	3.55941	3.39229	4.20045
ENSG00000155592	ZKSCAN2	16	25236001	25257931	-	456.01	-0.336649	-0.35995	0.0410573	1.76527	1.66854	1.8682	1.22148	1.40944	1.50362
ENSG00000231806	PCAT7	9	94555069	94568127	+	132.068	0.454475	0.520208	0.0411552	2.63565	2.55833	2.48786	3.24673	3.76732	4.01698
ENSG00000125740	FOSB	19	45467995	45475179	+	420.525	0.465126	0.536877	0.0413835	1.98114	1.68249	1.42977	1.82392	2.54757	3.02505
ENSG00000166128	RAB8B	15	63189469	63267782	+	650.076	0.32027	0.340105	0.0415341	3.42465	2.83713	2.84017	4.0699	3.7833	3.66335
ENSG00000173621	LRFN4	11	66856647	66860475	+	76.6498	-0.594897	-0.799507	0.0415901	1.01703	0.819896	0.998397	0.331414	0.60538	0.698095
ENSG00000091986	CCDC80	3	112596794	112649530	-	74.0384	0.572539	0.741243	0.0416102	0.143026	0.121738	0.084927	0.17579	0.220595	0.188135
ENSG00000182095	TNRC18	7	5306790	5425414	-	462.529	-0.554184	-0.700015	0.0417707	0.745423	1.51161	1.49723	0.709424	0.606823	0.997294
ENSG00000140525	FANCI	15	89243949	89317261	+	3391.85	-0.243808	-0.25213	0.0419447	13.6752	11.9192	13.5639	11.212	10.9374	10.726
ENSG00000066933	MYO9A	15	71822289	72118577	-	2610.51	-0.298631	-0.314505	0.0420845	3.80235	3.77801	4.20374	3.62151	2.87555	2.97734
ENSG00000084676	NCOA1	2	24491914	24770702	+	2592.69	-0.264766	-0.275574	0.0421041	8.45388	9.14232	9.52933	8.17037	7.06263	7.1734
ENSG00000118418	HMGN3	6	79201245	79234738	-	1244.84	0.259436	0.269603	0.042655	32.6191	29.0764	30.1296	38.1348	37.4701	35.0452
ENSG00000113070	HBEGF	5	140332843	140346631	-	109.286	0.518813	0.630095	0.0427822	0.889466	0.692958	0.759629	0.951684	1.24401	1.43453
ENSG00000128274	A4GALT	22	42692121	42721298	-	230.321	0.428522	0.482374	0.0427856	1.69396	1.81516	1.86957	2.08542	2.41875	3.02456
ENSG00000125462	C1orf61	1	156404250	156430701	-	21.9344	0.676194	1.22587	0.042815	0.019464	0.0369206	0.0313558	0.068746	0.0585389	0.078755
ENSG00000132182	NUP210	3	13316235	13420309	-	1796.77	-0.452232	-0.517691	0.042815	5.04727	7.66532	8.60937	5.28033	3.99027	5.6258
ENSG00000129566	TEP1	14	20365667	20413429	-	890.69	-0.426097	-0.478943	0.0429559	1.92539	2.80538	2.81841	1.99101	1.45563	1.97208
ENSG00000278540	ACACA	17	37084988	37406818	-	1608.95	-0.286565	-0.300558	0.0429559	3.75512	3.47936	4.02389	3.27716	2.73846	3.12591
ENSG00000107372	ZFAND5	9	72351425	72365235	-	2450.12	0.238001	0.245773	0.0429831	8.6044	8.39922	9.20739	9.88065	10.3056	10.8969
ENSG00000139324	TMTC3	12	88142296	88199887	+	2835.7	0.265945	0.276977	0.0430112	9.78083	9.14307	9.94008	12.9484	11.0516	10.9668
ENSG00000108064	TFAM	10	58385022	58399221	+	1529.39	-0.241619	-0.249775	0.0430726	8.30712	7.72873	8.4071	7.10806	6.77751	6.66634
ENSG00000188827	SLX4	16	3581181	3611598	-	203.437	-0.477533	-0.558188	0.043132	0.627725	0.814977	0.882029	0.591227	0.409048	0.580548
ENSG00000156011	PSD3	8	18527301	19084730	-	3771.88	0.234056	0.241444	0.0431739	6.1901	6.04424	6.50537	7.87983	6.98712	7.28541
[truncated: 58,676 more rows]
