# Supplementary material for: Role for the transcriptional activator ZRF1 in early metastatic events in breast cancer progression and endocrine resistance
Source: Oncotarget. 2018 Jun 19;9(47):28666–90. doi: 10.18632/oncotarget.25596 (PMC6033359; doi:10.18632/oncotarget.25596)
Supplement: Supplementary file 4 [file oncotarget-09-28666-s004.xlsx]

## Sheet: shZRF1vsshNMC_GO_Enrichment_dow
ID	Description	GeneRatio	BgRatio	Log2 Observed/Expected ratio	pvalue	p.adjust	qvalue	geneID	Count
GO:0048729	tissue morphogenesis	60/603	454/11235	1.30004	5.80986e-11	2.31871e-07	1.92153e-07	ARHGEF19/GRHL3/TGFB2/IGFBP5/EPHA4/PRICKLE2/SHROOM3/NPNT/ITGA2/DSP/SOX4/PTK7/EPHA7/HEY2/ESR1/INHBA/COBL/FZD1/MET/SHH/PRKX/DLC1/STC1/FGFR1/RDH10/CA2/NR4A3/GSN/ABL1/COL5A1/WNT11/FZD4/NRP1/RET/DKK1/DLG5/FGFR2/KDM2B/STARD13/FREM2/GPC6/FOXA1/DAAM1/MTHFD1/ESRP2/PAFAH1B1/ARRB2/NTN1/PRKAR1A/TWSG1/SMAD7/JAG1/TGM2/BMP7/GPI/VASP/TEAD2/ZNRF3/CELSR1/TIAM1	60
GO:0000904	cell morphogenesis involved in differentiation	57/603	443/11235	1.26143	5.15329e-10	9.66852e-07	8.01237e-07	MACF1/S100A10/S100A6/LHX4/TGFB2/TTL/KIF5C/EPHA4/NBEAL2/PLXNB1/LAMB2/FLNB/APBB2/BMPR1B/PPP3CA/CUL7/EPHA7/UST/COBL/MET/SHH/XK/SLITRK4/STC1/DPYSL2/NR4A3/ABL1/FZD4/TRPC6/NRP1/RET/DKK1/SLIT1/FGFR2/DCLK1/FRMD6/ACTN1/SIPA1L1/EVL/KIF26A/CYFIP1/EEF2K/PAFAH1B1/EFNB3/MYH10/NTN1/ULK2/SARM1/MAPT/PREX1/BMP7/SCN1B/VASP/MYADM/YWHAH/MYH9/TIAM1	57
GO:0045664	regulation of neuron differentiation	52/603	388/11235	1.32023	7.26774e-10	9.66852e-07	8.01237e-07	CASZ1/RAP1GAP/MACF1/PTPRF/BRINP2/TTL/EPHA4/PLXNB1/PTPRG/SOX2/PPP3CA/CUL7/PTK7/EPHA7/HEY2/UST/SDK1/COBL/SHH/XK/SOX3/DPYSL2/FGFR1/TRIM32/NCS1/ABL1/TRPC6/DIXDC1/CDON/NRP1/RET/DKK1/SLIT1/FOXA1/SIPA1L1/AKT1/EEF2K/PAFAH1B1/RAP1GAP2/NTN1/PMP22/ULK2/SARM1/MAPT/JAG1/CPNE1/PREX1/BMP7/HMG20B/SCN1B/YWHAH/TIAM1	52
GO:0044057	regulation of system process	40/603	259/11235	1.52482	1.18712e-09	1.18445e-06	9.81564e-07	CYP2J2/KCND3/NOS1AP/ATP1B1/TGFB2/INHBB/IGFBP5/HDAC4/OXTR/PPP3CA/NPNT/GUCY1A3/ITGA2/F2RL1/ANXA6/DSP/ITPR3/HEY2/GPER1/INHBA/STC1/FGFR1/NR4A3/PBX3/ABL1/KCNMB4/P2RX4/AKT1/RAB11FIP3/CACNA1H/EMP2/IRX5/ATP2A3/CACNG4/SMAD7/TSHZ3/SCN1B/TRPM4/TNNT1/CXADR	40
GO:0061564	axon development	43/603	295/11235	1.44139	1.75981e-09	1.40468e-06	1.16407e-06	MACF1/PTPRF/S100A6/LHX4/TGFB2/TTL/KIF5C/EPHA4/PLXNB1/LAMB2/APBB2/BMPR1B/EPHA7/UST/COBL/SHH/XK/SLITRK4/DPYSL2/NR4A3/TRIM32/ABL1/NRP1/RET/SLIT1/FGFR2/DCLK1/SIPA1L1/EVL/KIF26A/CYFIP1/RTN4RL1/PAFAH1B1/EFNB3/MYH10/NTN1/ULK2/MAPT/BMP7/SCN1B/VASP/NCAM2/TIAM1	43
GO:0009611	response to wounding	50/603	391/11235	1.25253	7.80633e-09	5.19251e-06	4.30307e-06	GNB1/ARHGEF19/CAPZB/GRHL3/MACF1/PTPRF/CSRP1/TGFB2/EPHA4/LAMB2/SOX2/ANXA5/ITGA2/F2RL1/DSP/ITPR3/PTK7/PRKAR2B/SHH/DOCK11/PLAT/GNA14/GNAQ/GSN/VAV2/COL5A1/SYT7/TRPC6/NRP1/CD9/SH2B3/P2RX4/SCARB1/TGFB3/VASH1/AKT1/THBS1/ABHD2/RTN4RL1/ARRB2/MYH10/DGKE/AKAP1/PRKAR1A/HMG20B/CYP4F11/XBP1/MYH9/CELSR1/TFF3	50
GO:0048812	neuron projection morphogenesis	48/603	373/11235	1.26163	1.28744e-08	7.34023e-06	6.0829e-06	MACF1/S100A6/LHX4/TGFB2/TTL/KIF5C/EPHA4/PLXNB1/LAMB2/APBB2/BMPR1B/PPP3CA/CUL7/EPHA7/UST/COBL/SHH/MNX1/XK/SLITRK4/DPYSL2/NR4A3/ABL1/TRPC6/NRP1/RET/SLIT1/FGFR2/DCLK1/NEK3/SIPA1L1/EVL/KIF26A/CYFIP1/EEF2K/PAFAH1B1/EFNB3/MYH10/NTN1/ULK2/SARM1/MAPT/CPNE1/BMP7/SCN1B/VASP/YWHAH/TIAM1	48
GO:0007409	axonogenesis	39/603	274/11235	1.40707	2.01142e-08	1.00345e-05	8.31565e-06	MACF1/S100A6/LHX4/TGFB2/TTL/KIF5C/EPHA4/PLXNB1/LAMB2/APBB2/BMPR1B/EPHA7/UST/COBL/SHH/XK/SLITRK4/DPYSL2/NR4A3/ABL1/NRP1/RET/SLIT1/FGFR2/DCLK1/SIPA1L1/EVL/KIF26A/CYFIP1/PAFAH1B1/EFNB3/MYH10/NTN1/ULK2/MAPT/BMP7/SCN1B/VASP/TIAM1	39
GO:0002009	morphogenesis of an epithelium	49/603	395/11235	1.2087	2.98562e-08	1.14463e-05	9.48562e-06	ARHGEF19/GRHL3/TGFB2/IGFBP5/EPHA4/PRICKLE2/SHROOM3/NPNT/SOX4/PTK7/EPHA7/ESR1/COBL/FZD1/MET/SHH/PRKX/DLC1/FGFR1/RDH10/CA2/GSN/ABL1/COL5A1/WNT11/FZD4/NRP1/RET/DLG5/FGFR2/KDM2B/STARD13/FREM2/GPC6/FOXA1/DAAM1/MTHFD1/ESRP2/PAFAH1B1/ARRB2/NTN1/JAG1/TGM2/BMP7/VASP/TEAD2/ZNRF3/CELSR1/TIAM1	49
GO:0042060	wound healing	43/603	324/11235	1.30611	3.07491e-08	1.14463e-05	9.48562e-06	GNB1/ARHGEF19/CAPZB/GRHL3/MACF1/CSRP1/TGFB2/SOX2/ANXA5/ITGA2/F2RL1/DSP/ITPR3/PTK7/PRKAR2B/SHH/DOCK11/PLAT/GNA14/GNAQ/GSN/VAV2/COL5A1/SYT7/TRPC6/CD9/SH2B3/P2RX4/SCARB1/TGFB3/AKT1/THBS1/ARRB2/MYH10/DGKE/AKAP1/PRKAR1A/HMG20B/CYP4F11/XBP1/MYH9/CELSR1/TFF3	43
GO:0048667	cell morphogenesis involved in neuron differentiation	45/603	348/11235	1.26861	3.22555e-08	1.14463e-05	9.48562e-06	MACF1/S100A6/LHX4/TGFB2/TTL/KIF5C/EPHA4/PLXNB1/LAMB2/APBB2/BMPR1B/PPP3CA/CUL7/EPHA7/UST/COBL/SHH/XK/SLITRK4/DPYSL2/NR4A3/ABL1/TRPC6/NRP1/RET/SLIT1/FGFR2/DCLK1/SIPA1L1/EVL/KIF26A/CYFIP1/EEF2K/PAFAH1B1/EFNB3/MYH10/NTN1/ULK2/SARM1/MAPT/BMP7/SCN1B/VASP/YWHAH/TIAM1	45
GO:0050767	regulation of neurogenesis	55/603	471/11235	1.12147	3.44163e-08	1.14463e-05	9.48562e-06	CASZ1/RAP1GAP/MACF1/PTPRF/BRINP2/TTL/CXCR4/EPHA4/PLXNB1/PTPRG/SOX2/PPP3CA/CUL7/PTK7/EPHA7/HEY2/UST/GPER1/SDK1/COBL/SHH/XK/SOX3/DPYSL2/FGFR1/TRIM32/NCS1/ABL1/TRPC6/DIXDC1/CDON/NRP1/RET/DKK1/SLIT1/FOXA1/SIPA1L1/AKT1/EEF2K/PAFAH1B1/RAP1GAP2/NTN1/PMP22/ULK2/SARM1/STAT3/MAPT/JAG1/CPNE1/PREX1/BMP7/HMG20B/SCN1B/YWHAH/TIAM1	55
GO:0035295	tube development	49/603	408/11235	1.16198	8.36295e-08	2.56743e-05	2.12764e-05	GRHL3/TGFB2/IGFBP5/EPHA4/OXTR/SHROOM3/NPNT/FGF18/SOX4/SPDEF/PTK7/EPHA7/SIM1/CD24/CITED2/ESR1/PHF14/AGR2/COBL/FZD1/MET/SHH/PRKX/DLC1/FGFR1/RDH10/NR4A3/NUMA1/WNT11/NRP1/RET/DLG5/FGFR2/KDM2B/STARD13/FOXA1/MTHFD1/TGFB3/GSC/SMAD6/ESRP2/NTN1/SMAD7/JAG1/TGM2/BMP7/VASP/TEAD2/CELSR1	49
GO:0031344	regulation of cell projection organization	47/603	397/11235	1.14129	2.38739e-07	6.80576e-05	5.63998e-05	CAPZB/RAP1GAP/MACF1/PTPRF/RHOQ/TTL/EPHA4/HDAC4/PLXNB1/PTPRG/PPP3CA/ITGA2/F2RL1/CUL7/PTK7/EPHA7/UST/SDK1/COBL/XK/DPYSL2/FGFR1/NCS1/ABL1/TRPC6/NRP1/RET/SLIT1/TBC1D30/SIPA1L1/TGFB3/EVL/AKT1/EEF2K/PAFAH1B1/RAP1GAP2/NTN1/PMP22/ULK2/SARM1/MAPT/PREX1/BMP7/SCN1B/EPS8L1/YWHAH/TIAM1	47
GO:0007420	brain development	52/603	463/11235	1.06527	2.90542e-07	7.73035e-05	6.40619e-05	PADI2/PPT1/AK4/SLC4A10/SATB2/OXTR/PTPRG/SOX2/NDST1/EFHC1/EPHA7/INHBA/FZD1/SHH/PHF8/SOX3/DLC1/DPYSL2/FGFR1/TACC1/GNAQ/NR4A3/ABL1/FZD4/DIXDC1/CADM1/CDON/NRP1/DKK1/DLG5/GLUD1/SLIT1/FGFR2/CD9/KDM2B/DCLK1/GSC/CCDC85C/EML1/CKB/ARNT2/NR2F2/ROGDI/NDE1/ABR/PAFAH1B1/ARRB2/MYH10/TWSG1/BMP7/WDR62/YWHAH	52
GO:1903522	regulation of blood circulation	25/603	149/11235	1.64439	3.24458e-07	7.87557e-05	6.52653e-05	CYP2J2/KCND3/NOS1AP/ATP1B1/TGFB2/HDAC4/OXTR/F2RL1/DSP/ITPR3/HEY2/GPER1/STC1/ABL1/KCNMB4/P2RX4/AKT1/CACNA1H/IRX5/ATP2A3/CACNG4/SMAD7/SCN1B/TRPM4/CXADR	25
GO:0060322	head development	54/603	491/11235	1.03501	3.35466e-07	7.87557e-05	6.52653e-05	PADI2/PPT1/AK4/TGFB2/SLC4A10/SATB2/OXTR/PTPRG/SOX2/NDST1/EFHC1/EPHA7/INHBA/FZD1/SHH/PHF8/SOX3/DLC1/DPYSL2/FGFR1/TACC1/GNAQ/NR4A3/ABL1/FZD4/DIXDC1/CADM1/CDON/NRP1/DKK1/DLG5/GLUD1/SLIT1/FGFR2/CD9/KDM2B/DCLK1/TGFB3/GSC/CCDC85C/EML1/CKB/ARNT2/NR2F2/ROGDI/NDE1/ABR/PAFAH1B1/ARRB2/MYH10/TWSG1/BMP7/WDR62/YWHAH	54
GO:0030029	actin filament-based process	52/603	469/11235	1.04669	4.3537e-07	9.65313e-05	7.99961e-05	ARHGEF19/CAPZB/GRHL3/S100A10/NOS1AP/TGFB2/PLEKHH2/RHOQ/MYO1B/MYRIP/FLNB/ITGB5/F2RL1/DSP/CAP2/PTK7/MICAL1/COBL/DLC1/STC1/CORO2A/TRIM32/GSN/ABL1/ARFIP2/WNT11/DIXDC1/FRMD6/DAAM1/ACTN1/SIPA1L1/TGFB3/EVL/CYFIP1/EMP2/ABR/MYO1C/PAFAH1B1/MYH10/PPM1E/PRKAR1A/HCK/PREX1/SCN1B/VASP/TRPM4/MYH14/MYADM/TNNT1/MYH9/CELSR1/CXADR	52
GO:0007431	salivary gland development	11/603	33/11235	2.63474	6.37126e-07	0.00013383	0.000110906	TGFB2/SHH/FGFR1/NRP1/FGFR2/TGFB3/ESRP2/TWSG1/TGM2/BMP7/XBP1	11
GO:0035272	exocrine system development	12/603	40/11235	2.48273	7.15942e-07	0.000137104	0.000113619	IGSF3/TGFB2/SHH/FGFR1/NRP1/FGFR2/TGFB3/ESRP2/TWSG1/TGM2/BMP7/XBP1	12
GO:0035239	tube morphogenesis	34/603	254/11235	1.31848	7.21421e-07	0.000137104	0.000113619	GRHL3/TGFB2/EPHA4/SHROOM3/NPNT/SOX4/PTK7/EPHA7/ESR1/AGR2/COBL/FZD1/MET/SHH/PRKX/DLC1/RDH10/NR4A3/WNT11/NRP1/RET/DLG5/FGFR2/KDM2B/STARD13/FOXA1/MTHFD1/ESRP2/NTN1/TGM2/BMP7/VASP/TEAD2/CELSR1	34
GO:0007423	sensory organ development	39/603	315/11235	1.20589	8.4544e-07	0.00015337	0.000127099	GNB1/GRHL3/TGFB2/MTERF4/LAMB2/LRIG1/SOX2/BMPR1B/LPCAT1/PTK7/HEY2/SDK1/INHBA/SHH/SOX3/FGFR1/RDH10/NR4A3/COL5A1/FZD4/CDON/NRP1/RET/FGFR2/KDM2B/FREM2/TGFB3/GSC/IRX5/ABR/PAFAH1B1/MYH10/NTN1/STAT3/TWSG1/JAG1/BMP7/IFT27/CELSR1	39
GO:0010975	regulation of neuron projection development	37/603	295/11235	1.22458	1.18361e-06	0.000205382	0.000170202	MACF1/PTPRF/TTL/EPHA4/PLXNB1/PTPRG/PPP3CA/CUL7/PTK7/EPHA7/UST/SDK1/COBL/XK/DPYSL2/FGFR1/NCS1/ABL1/TRPC6/NRP1/RET/SLIT1/SIPA1L1/AKT1/EEF2K/PAFAH1B1/RAP1GAP2/NTN1/PMP22/ULK2/SARM1/MAPT/PREX1/BMP7/SCN1B/YWHAH/TIAM1	37
GO:0030334	regulation of cell migration	50/603	464/11235	1.00557	1.70618e-06	0.000283723	0.000235123	PADI2/PTPRU/MACF1/S100A14/TGFB2/CXCR4/IGFBP5/HDAC4/PLXNB1/PTPRG/ATP8A1/ITGA2/F2RL1/FGF18/CITED2/SASH1/GPER1/MET/SHH/PRKX/DLC1/STC1/FGFR1/SGK3/TRIM32/GSN/WNT11/AMOTL1/NRP1/RET/SCARB1/STARD13/VASH1/EVL/AKT1/THBS1/ABHD2/NR2F2/EMP2/ABR/MYO1C/NTN1/STAT3/LDLRAD4/SMAD7/JAG1/PLCG1/MYADM/XBP1/TIAM1	50
GO:0060562	epithelial tube morphogenesis	31/603	230/11235	1.3284	1.92716e-06	0.000299333	0.00024806	GRHL3/TGFB2/EPHA4/SHROOM3/NPNT/SOX4/PTK7/EPHA7/ESR1/COBL/FZD1/MET/SHH/PRKX/DLC1/RDH10/WNT11/NRP1/RET/DLG5/FGFR2/KDM2B/STARD13/FOXA1/MTHFD1/ESRP2/NTN1/BMP7/VASP/TEAD2/CELSR1	31
GO:0060560	developmental growth involved in morphogenesis	24/603	153/11235	1.54727	1.95005e-06	0.000299333	0.00024806	MACF1/TTL/PLXNB1/LAMB2/PTK7/EPHA7/ESR1/COBL/SHH/DPYSL2/RDH10/ABL1/WNT11/NRP1/SLIT1/FGFR2/DCLK1/CYFIP1/PAFAH1B1/NTN1/ULK2/MAPT/CPNE1/TIAM1	24
GO:0007435	salivary gland morphogenesis	10/603	30/11235	2.63474	2.08146e-06	0.00030767	0.000254968	TGFB2/SHH/FGFR1/NRP1/FGFR2/TGFB3/ESRP2/TWSG1/TGM2/BMP7	10
GO:0022612	gland morphogenesis	17/603	87/11235	1.86422	2.97616e-06	0.000424209	0.000351545	RPS6KA1/TGFB2/IGFBP5/ESR1/SHH/FGFR1/NRP1/FGFR2/STAT6/FOXA1/TGFB3/ESRP2/NTN1/TWSG1/TGM2/BMP7/XBP1	17
GO:0030900	forebrain development	31/603	236/11235	1.29125	3.33893e-06	0.000459506	0.000380796	SLC4A10/SATB2/OXTR/SOX2/NDST1/EFHC1/INHBA/SHH/SOX3/DLC1/DPYSL2/FGFR1/TACC1/GNAQ/NR4A3/DIXDC1/CDON/NRP1/DKK1/SLIT1/FGFR2/KDM2B/DCLK1/GSC/CCDC85C/NR2F2/NDE1/PAFAH1B1/MYH10/TWSG1/WDR62	31
GO:0010769	regulation of cell morphogenesis involved in differentiation	27/603	192/11235	1.38962	3.94464e-06	0.000524769	0.00043488	MACF1/S100A10/TTL/EPHA4/PLXNB1/PPP3CA/CUL7/EPHA7/UST/XK/DPYSL2/ABL1/TRPC6/NRP1/RET/SLIT1/SIPA1L1/EEF2K/PAFAH1B1/NTN1/ULK2/SARM1/MAPT/PREX1/MYADM/YWHAH/TIAM1	27
GO:0060840	artery development	13/603	55/11235	2.13878	4.85066e-06	0.000624483	0.000517514	TGFB2/LTBP1/NDST1/SOX4/HEY2/SHH/WNT11/NRP1/ZMIZ1/SMAD6/MYH10/SMAD7/JAG1	13
GO:2000145	regulation of cell motility	51/603	496/11235	0.937927	5.2585e-06	0.000655833	0.000543493	PADI2/PTPRU/MACF1/S100A14/TGFB2/CXCR4/IGFBP5/HDAC4/PLXNB1/PTPRG/ATP8A1/ITGA2/F2RL1/FGF18/CITED2/SASH1/GPER1/MET/SHH/PRKX/DLC1/STC1/FGFR1/SGK3/TRIM32/GSN/ABL1/WNT11/AMOTL1/NRP1/RET/SCARB1/STARD13/VASH1/EVL/AKT1/THBS1/ABHD2/NR2F2/EMP2/ABR/MYO1C/NTN1/STAT3/LDLRAD4/SMAD7/JAG1/PLCG1/MYADM/XBP1/TIAM1	51
GO:0006935	chemotaxis	37/603	315/11235	1.12994	5.66101e-06	0.000684639	0.000567365	PADI2/S100A14/LHX4/TGFB2/CXCR4/KIF5C/EPHA4/PLXNB1/LAMB2/APBB2/BMPR1B/ITGA2/F2RL1/FGF18/EPHA7/MET/SHH/DPYSL2/FGFR1/NR4A3/NRP1/SLIT1/EVL/KIF26A/THBS1/ARRB2/EFNB3/MYH10/NTN1/PREX1/BMP7/SCN1B/VASP/TRPM4/IL17RA/CXADR/TIAM1	37
GO:0042330	taxis	37/603	316/11235	1.12537	6.09356e-06	0.000715277	0.000592755	PADI2/S100A14/LHX4/TGFB2/CXCR4/KIF5C/EPHA4/PLXNB1/LAMB2/APBB2/BMPR1B/ITGA2/F2RL1/FGF18/EPHA7/MET/SHH/DPYSL2/FGFR1/NR4A3/NRP1/SLIT1/EVL/KIF26A/THBS1/ARRB2/EFNB3/MYH10/NTN1/PREX1/BMP7/SCN1B/VASP/TRPM4/IL17RA/CXADR/TIAM1	37
GO:0030036	actin cytoskeleton organization	45/603	422/11235	0.990452	7.53616e-06	0.000859338	0.000712139	ARHGEF19/CAPZB/GRHL3/S100A10/TGFB2/PLEKHH2/RHOQ/MYO1B/FLNB/ITGB5/F2RL1/CAP2/PTK7/MICAL1/COBL/DLC1/CORO2A/TRIM32/GSN/ABL1/ARFIP2/WNT11/DIXDC1/FRMD6/DAAM1/ACTN1/SIPA1L1/TGFB3/EVL/CYFIP1/EMP2/ABR/MYO1C/PAFAH1B1/MYH10/PPM1E/PRKAR1A/HCK/PREX1/VASP/MYH14/MYADM/MYH9/CELSR1/CXADR	45
GO:0010632	regulation of epithelial cell migration	20/603	123/11235	1.59911	7.97461e-06	0.000883464	0.000732132	MACF1/TGFB2/PTPRG/ITGA2/FGF18/SASH1/MET/STC1/FGFR1/AMOTL1/NRP1/SCARB1/STARD13/VASH1/EVL/AKT1/THBS1/NR2F2/EMP2/PLCG1	20
GO:0010631	epithelial cell migration	24/603	166/11235	1.42962	8.35988e-06	0.000883464	0.000732132	MACF1/TGFB2/PTPRG/ITGA2/FGF18/SASH1/EPHB4/MET/PRKX/STC1/FGFR1/NUP188/AMOTL1/NRP1/SCARB1/STARD13/VASH1/EVL/AKT1/THBS1/NR2F2/EMP2/PLCG1/MYH9	24
GO:0006937	regulation of muscle contraction	15/603	75/11235	1.89777	8.41183e-06	0.000883464	0.000732132	NOS1AP/ATP1B1/HDAC4/OXTR/NPNT/GUCY1A3/ITGA2/ANXA6/DSP/GPER1/STC1/P2RX4/SMAD7/TRPM4/TNNT1	15
GO:0090132	epithelium migration	24/603	167/11235	1.42096	9.28094e-06	0.000949749	0.000787063	MACF1/TGFB2/PTPRG/ITGA2/FGF18/SASH1/EPHB4/MET/PRKX/STC1/FGFR1/NUP188/AMOTL1/NRP1/SCARB1/STARD13/VASH1/EVL/AKT1/THBS1/NR2F2/EMP2/PLCG1/MYH9	24
GO:0043583	ear development	20/603	125/11235	1.57584	1.02338e-05	0.00100196	0.000830329	GRHL3/TGFB2/LRIG1/SOX2/PTK7/HEY2/SHH/FGFR1/RDH10/NR4A3/FGFR2/FREM2/TGFB3/GSC/ABR/PAFAH1B1/NTN1/JAG1/IFT27/CELSR1	20
GO:0090130	tissue migration	24/603	168/11235	1.41234	1.02932e-05	0.00100196	0.000830329	MACF1/TGFB2/PTPRG/ITGA2/FGF18/SASH1/EPHB4/MET/PRKX/STC1/FGFR1/NUP188/AMOTL1/NRP1/SCARB1/STARD13/VASH1/EVL/AKT1/THBS1/NR2F2/EMP2/PLCG1/MYH9	24
GO:0007411	axon guidance	22/603	147/11235	1.47946	1.13062e-05	0.00104037	0.000862162	LHX4/TGFB2/KIF5C/EPHA4/PLXNB1/LAMB2/APBB2/BMPR1B/EPHA7/SHH/DPYSL2/NR4A3/NRP1/SLIT1/EVL/KIF26A/EFNB3/MYH10/NTN1/BMP7/SCN1B/VASP	22
GO:0003279	cardiac septum development	15/603	77/11235	1.8598	1.17801e-05	0.00104037	0.000862162	TGFB2/LTBP1/NDST1/SOX4/PTK7/HEY2/CITED2/FZD1/WNT11/FGFR2/SMAD6/MYH10/SMAD7/JAG1/BMP7	15
GO:0007498	mesoderm development	15/603	77/11235	1.8598	1.17801e-05	0.00104037	0.000862162	ITGA2/CITED2/INHBA/SHH/FGFR1/NR4A3/WNT11/DKK1/FGFR2/PRKAR1A/TWSG1/HCK/BMP7/GPI/TEAD2	15
GO:0048598	embryonic morphogenesis	42/603	390/11235	1.00469	1.19841e-05	0.00104037	0.000862162	GRHL3/TGFB2/SATB2/LRIG1/ITGB5/SOX2/SHROOM3/ITGA2/NDST1/SOX4/PTK7/INHBA/COBL/FZD1/SHH/LMBR1/DLC1/FGFR1/RDH10/GNAQ/NR4A3/COL5A1/WNT11/CDON/RET/DKK1/FGFR2/KDM2B/MTHFD1/TGFB3/GSC/IRX5/ABR/NTN1/PRKAR1A/TWSG1/BMP7/GPI/VASP/TEAD2/MYADM/CELSR1	42
GO:0048839	inner ear development	18/603	106/11235	1.6617	1.21743e-05	0.00104037	0.000862162	GRHL3/TGFB2/LRIG1/SOX2/PTK7/HEY2/SHH/FGFR1/NR4A3/FGFR2/FREM2/TGFB3/ABR/PAFAH1B1/NTN1/JAG1/IFT27/CELSR1	18
GO:0097485	neuron projection guidance	22/603	148/11235	1.46968	1.26261e-05	0.00104037	0.000862162	LHX4/TGFB2/KIF5C/EPHA4/PLXNB1/LAMB2/APBB2/BMPR1B/EPHA7/SHH/DPYSL2/NR4A3/NRP1/SLIT1/EVL/KIF26A/EFNB3/MYH10/NTN1/BMP7/SCN1B/VASP	22
GO:0050878	regulation of body fluid levels	35/603	301/11235	1.11536	1.26546e-05	0.00104037	0.000862162	GNB1/CAPZB/GRHL3/CSRP1/CAD/OXTR/ANXA5/ITGA2/F2RL1/ITPR3/AGR2/PRKAR2B/SHH/DOCK11/PLAT/GNA14/GNAQ/VAV2/TRPC6/CD9/SH2B3/P2RX4/AKT1/THBS1/ADCY9/EMP2/ARRB2/DGKE/AKAP1/PRKAR1A/HMG20B/CYP4F11/GPI/XBP1/MYH9	35
GO:0061061	muscle structure development	41/603	378/11235	1.01501	1.28313e-05	0.00104037	0.000862162	TGFB2/IGFBP5/SPEG/HDAC4/FLNB/PPP3CA/NPNT/DSP/RBM24/HEY2/GPER1/FZD1/SHH/XK/TSC22D3/FHL1/FGFR1/TRIM32/ABL1/CDON/DKK1/FGFR2/TEAD4/SGCG/GSC/AKT1/ZBTB42/NR2F2/CACNA1H/MKL2/IL4R/MYH10/FLOT2/PRKAR1A/SMAD7/JAG1/HMG20B/MYH14/XBP1/MYH9/CXADR	41
GO:0032970	regulation of actin filament-based process	30/603	240/11235	1.2197	1.3034e-05	0.00104037	0.000862162	ARHGEF19/CAPZB/GRHL3/S100A10/NOS1AP/TGFB2/PLEKHH2/RHOQ/F2RL1/DSP/DLC1/STC1/GSN/ABL1/ARFIP2/WNT11/DIXDC1/FRMD6/TGFB3/EVL/CYFIP1/MYO1C/PPM1E/HCK/PREX1/VASP/TRPM4/MYADM/MYH9/CELSR1	30
GO:0007599	hemostasis	28/603	218/11235	1.25887	1.51998e-05	0.00118299	0.000980352	GNB1/CAPZB/CSRP1/ANXA5/ITGA2/F2RL1/ITPR3/PRKAR2B/SHH/DOCK11/PLAT/GNA14/GNAQ/VAV2/TRPC6/CD9/SH2B3/P2RX4/AKT1/THBS1/ARRB2/DGKE/AKAP1/PRKAR1A/HMG20B/CYP4F11/GPI/MYH9	28
GO:0022604	regulation of cell morphogenesis	38/603	342/11235	1.04977	1.54795e-05	0.00118299	0.000980352	CAPZB/MACF1/S100A10/S100A13/RHOQ/TTL/EPHA4/PLXNB1/SHROOM3/PPP3CA/CUL7/EPHA7/UST/XK/DLC1/DPYSL2/ABL1/TRPC6/NRP1/RET/SLIT1/TBC1D30/SIPA1L1/CYFIP1/EEF2K/PAFAH1B1/MYH10/NTN1/ULK2/SARM1/MAPT/HCK/PREX1/MYH14/MYADM/YWHAH/MYH9/TIAM1	38
GO:0019226	transmission of nerve impulse	8/603	23/11235	2.69614	1.571e-05	0.00118299	0.000980352	ITGA2/GPER1/KCNMB4/P2RX4/PAFAH1B1/CACNG4/SCN1B/MYH14	8
GO:0008016	regulation of heart contraction	19/603	119/11235	1.57281	1.75022e-05	0.00129354	0.00107197	CYP2J2/KCND3/NOS1AP/ATP1B1/TGFB2/HDAC4/DSP/ITPR3/HEY2/STC1/P2RX4/CACNA1H/IRX5/ATP2A3/CACNG4/SMAD7/SCN1B/TRPM4/CXADR	19
GO:0090257	regulation of muscle system process	18/603	109/11235	1.62144	1.80962e-05	0.00131312	0.00108819	NOS1AP/ATP1B1/IGFBP5/HDAC4/OXTR/PPP3CA/NPNT/GUCY1A3/ITGA2/ANXA6/DSP/GPER1/STC1/NR4A3/P2RX4/SMAD7/TRPM4/TNNT1	18
GO:0001707	mesoderm formation	11/603	45/11235	2.18728	1.85328e-05	0.00132079	0.00109455	ITGA2/INHBA/FGFR1/NR4A3/WNT11/DKK1/FGFR2/PRKAR1A/TWSG1/BMP7/GPI	11
GO:0003012	muscle system process	28/603	221/11235	1.23915	1.96375e-05	0.00137497	0.00113944	NOS1AP/ATP1B1/IGFBP5/HDAC4/OXTR/ITGB5/PPP3CA/NPNT/GUCY1A3/ITGA2/ANXA6/DSP/HEY2/GPER1/STC1/NR4A3/GSN/P2RX4/CCDC78/CACNA1H/CAMTA2/DTNA/SMAD7/SCN1B/TRPM4/MYH14/TNNT1/TIAM1	28
GO:0048732	gland development	34/603	295/11235	1.10259	2.02851e-05	0.00139194	0.00115351	RAP1GAP/RPS6KA1/AK4/IGSF3/IQGAP3/TGFB2/CAD/IGFBP5/OXTR/SOX2/ITGA2/CITED2/ESR1/COBL/SHH/SOX3/FGFR1/ABL1/WNT11/CADM1/NRP1/FGFR2/STAT6/AACS/FOXA1/GNPNAT1/TGFB3/AKT1/ESRP2/NTN1/TWSG1/TGM2/BMP7/XBP1	34
GO:0043542	endothelial cell migration	18/603	110/11235	1.60826	2.05775e-05	0.00139194	0.00115351	FGF18/SASH1/EPHB4/MET/PRKX/STC1/FGFR1/AMOTL1/NRP1/SCARB1/STARD13/VASH1/AKT1/THBS1/NR2F2/EMP2/PLCG1/MYH9	18
GO:0010594	regulation of endothelial cell migration	15/603	81/11235	1.78674	2.22777e-05	0.00148184	0.00122801	FGF18/SASH1/MET/STC1/FGFR1/AMOTL1/NRP1/SCARB1/STARD13/VASH1/AKT1/THBS1/NR2F2/EMP2/PLCG1	15
GO:0048332	mesoderm morphogenesis	11/603	47/11235	2.12454	2.88315e-05	0.00185591	0.00153801	ITGA2/INHBA/FGFR1/NR4A3/WNT11/DKK1/FGFR2/PRKAR1A/TWSG1/BMP7/GPI	11
GO:0060411	cardiac septum morphogenesis	11/603	47/11235	2.12454	2.88315e-05	0.00185591	0.00153801	TGFB2/SOX4/HEY2/CITED2/FZD1/WNT11/FGFR2/SMAD6/SMAD7/JAG1/BMP7	11
GO:1903532	positive regulation of secretion by cell	25/603	191/11235	1.28613	3.13371e-05	0.00196761	0.00163057	TGFB2/INHBB/OXTR/MYRIP/F2RL1/SOX4/GPER1/INHBA/CADPS2/SYTL4/DPYSL2/FGFR1/NCS1/ABL1/SYT7/CADM1/C2CD2L/GLUD1/AACS/TGFB3/IL4R/RAB3D/TRPM4/IL17RA/XBP1	25
GO:0030855	epithelial cell differentiation	38/603	353/11235	1.0041	3.15527e-05	0.00196761	0.00163057	GSTM3/NR5A2/LAMB2/FLNB/SHROOM3/ITGA2/F2RL1/DSP/SOX4/SPDEF/PTK7/CD24/HEY2/ESR1/AGR2/FZD1/MET/PRKX/PGK1/STC1/FGFR1/CPT1A/NUMA1/WNT11/NRP1/DLG5/FGFR2/FOXA1/FRMD6/AKT1/NR2F2/PPL/PAFAH1B1/ALDOC/JAG1/BMP7/MYADM/XBP1	38
GO:0007596	blood coagulation	27/603	215/11235	1.22639	3.2294e-05	0.00198285	0.0016432	GNB1/CAPZB/CSRP1/ANXA5/ITGA2/F2RL1/ITPR3/PRKAR2B/SHH/DOCK11/PLAT/GNA14/GNAQ/VAV2/TRPC6/CD9/SH2B3/P2RX4/AKT1/THBS1/ARRB2/DGKE/AKAP1/PRKAR1A/HMG20B/CYP4F11/MYH9	27
GO:0016337	single organismal cell-cell adhesion	43/603	421/11235	0.928287	3.44691e-05	0.00208434	0.0017273	PTPRU/PKP1/CSRP1/TGFB2/IGFBP2/ITGB5/SOX2/RHOH/PPP3CA/NPNT/KIAA0922/F2RL1/DSP/SOX4/MICB/EPHA7/CD24/MYB/CITED2/SHH/NR4A3/GSN/CERCAM/ABL1/RET/DLG5/STAT6/FOXA1/AKT1/IL4R/EFNB3/NTN1/FLOT2/PRKAR1A/SMAD7/PREX1/BMP7/MYADM/XBP1/PATZ1/MYH9/CXADR/NCAM2	43
GO:0021953	central nervous system neuron differentiation	16/603	94/11235	1.66511	3.57212e-05	0.00211677	0.00175418	LHX4/SLC4A10/SATB2/EPHA4/SOX4/INHBA/FZD1/SHH/MNX1/GNAQ/NRP1/DKK1/FGFR2/DCLK1/PAFAH1B1/SCN1B	16
GO:0060393	regulation of pathway-restricted SMAD protein phosphorylation	10/603	40/11235	2.2197	3.60662e-05	0.00211677	0.00175418	TGFB2/INHBB/INHBA/DKK1/TGFB3/SMAD6/LDLRAD4/SMAD7/BMP7/PMEPA1	10
GO:0050817	coagulation	27/603	217/11235	1.21303	3.80879e-05	0.00220303	0.00182566	GNB1/CAPZB/CSRP1/ANXA5/ITGA2/F2RL1/ITPR3/PRKAR2B/SHH/DOCK11/PLAT/GNA14/GNAQ/VAV2/TRPC6/CD9/SH2B3/P2RX4/AKT1/THBS1/ARRB2/DGKE/AKAP1/PRKAR1A/HMG20B/CYP4F11/MYH9	27
GO:0016331	morphogenesis of embryonic epithelium	18/603	116/11235	1.53164	4.29284e-05	0.00244753	0.00202829	GRHL3/TGFB2/SHROOM3/SOX4/PTK7/COBL/FZD1/SHH/DLC1/RDH10/RET/FGFR2/KDM2B/MTHFD1/BMP7/VASP/TEAD2/CELSR1	18
GO:0001667	ameboidal-type cell migration	28/603	232/11235	1.16907	4.78381e-05	0.0026678	0.00221083	MACF1/TGFB2/PTPRG/ITGA2/FGF18/SASH1/EPHB4/MET/SHH/PRKX/STC1/FGFR1/NUP188/WNT11/AMOTL1/NRP1/RET/SCARB1/STARD13/VASH1/EVL/AKT1/THBS1/NR2F2/EMP2/PAFAH1B1/PLCG1/MYH9	28
GO:0031579	membrane raft organization	6/603	14/11235	2.99731	4.83345e-05	0.0026678	0.00221083	PPT1/S100A10/GSN/EMP2/FLOT2/MYADM	6
GO:0051047	positive regulation of secretion	26/603	208/11235	1.2197	4.87972e-05	0.0026678	0.00221083	TGFB2/INHBB/OXTR/MYRIP/F2RL1/SOX4/GPER1/INHBA/CADPS2/SYTL4/DPYSL2/FGFR1/NCS1/ABL1/SYT7/CADM1/C2CD2L/GLUD1/P2RX4/AACS/TGFB3/IL4R/RAB3D/TRPM4/IL17RA/XBP1	26
GO:0001568	blood vessel development	40/603	387/11235	0.945437	4.96221e-05	0.00267624	0.00221782	TGFB2/LTBP1/ARHGAP24/NDST1/FGF18/SOX4/CUL7/PTK7/HEY2/SASH1/GPER1/EPHB4/SHH/PRKX/FGFR1/RLN2/VAV2/COL5A1/PDE3B/WNT11/FZD4/NRP1/ZMIZ1/FGFR2/STARD13/VASH1/AKT1/THBS1/SMAD6/NR2F2/EMP2/MYH10/SMAD7/JAG1/PLCG1/BMP7/GPI/TEAD2/XBP1/MYH9	40
GO:0060445	branching involved in salivary gland morphogenesis	7/603	20/11235	2.70513	5.19912e-05	0.00276663	0.00229272	SHH/FGFR1/NRP1/FGFR2/ESRP2/TGM2/BMP7	7
GO:0043627	response to estrogen	11/603	50/11235	2.03527	5.33886e-05	0.0028036	0.00232336	GSTM3/IGFBP2/SERPINB9/CD24/CITED2/ESR1/CA2/LDHA/TGFB3/SMAD6/IL4R	11
GO:0060485	mesenchyme development	21/603	151/11235	1.37361	5.45949e-05	0.00282972	0.00234501	TGFB2/CUL7/PTK7/HEY2/CITED2/SHH/FGFR1/RDH10/WNT11/NRP1/RET/FGFR2/FOXA1/TGFB3/GSC/AXIN2/LDLRAD4/SMAD7/JAG1/BMP7/TEAD2	21
GO:0034405	response to fluid shear stress	8/603	27/11235	2.46481	5.87576e-05	0.00300643	0.00249145	CITED2/CA2/P2RX4/TGFB3/AKT1/SMAD6/SMAD7/SREBF2	8
GO:0050770	regulation of axonogenesis	18/603	119/11235	1.49481	6.06862e-05	0.0030658	0.00254065	MACF1/TTL/EPHA4/PLXNB1/EPHA7/UST/XK/DPYSL2/ABL1/NRP1/RET/SLIT1/SIPA1L1/PAFAH1B1/NTN1/ULK2/MAPT/TIAM1	18
GO:0030048	actin filament-based movement	13/603	69/11235	1.81161	6.46143e-05	0.00322345	0.00267129	NOS1AP/MYO1B/MYRIP/DSP/STC1/FRMD6/EMP2/MYH10/SCN1B/TRPM4/MYH14/TNNT1/MYH9	13
GO:0060389	pathway-restricted SMAD protein phosphorylation	10/603	43/11235	2.11536	7.05093e-05	0.00344484	0.00285476	TGFB2/INHBB/INHBA/DKK1/TGFB3/SMAD6/LDLRAD4/SMAD7/BMP7/PMEPA1	10
GO:0016049	cell growth	37/603	353/11235	0.965627	7.07784e-05	0.00344484	0.00285476	RPS6KA1/MACF1/PPT1/TGFB2/TTL/IGFBP2/IGFBP5/PLXNB1/LAMB2/APBB2/EPHA7/INHBA/COBL/FHL1/DPYSL2/SGK3/TRIM32/ABL1/WNT11/NRP1/SLIT1/KAZALD1/SOCS2/KDM2B/DCLK1/ENTPD5/TGFB3/KIF26A/AKT1/CYFIP1/PAFAH1B1/TP53/NTN1/ULK2/MAPT/CPNE1/TIAM1	37
GO:0045665	negative regulation of neuron differentiation	19/603	132/11235	1.42323	7.64217e-05	0.00367468	0.00304524	RAP1GAP/EPHA4/PTPRG/SOX2/PPP3CA/EPHA7/SHH/SOX3/TRPC6/DIXDC1/NRP1/PAFAH1B1/RAP1GAP2/NTN1/PMP22/ULK2/JAG1/BMP7/YWHAH	19
GO:0001704	formation of primary germ layer	14/603	80/11235	1.70513	7.96466e-05	0.00378416	0.00313596	ITGB5/SOX2/ITGA2/INHBA/FGFR1/NR4A3/COL5A1/WNT11/DKK1/FGFR2/PRKAR1A/TWSG1/BMP7/GPI	14
GO:0035148	tube formation	17/603	111/11235	1.51275	8.24091e-05	0.00386935	0.00320655	GRHL3/TGFB2/SHROOM3/SOX4/PTK7/COBL/FZD1/SHH/DLC1/RET/KDM2B/MTHFD1/TGM2/BMP7/VASP/TEAD2/CELSR1	17
GO:0007517	muscle organ development	27/603	227/11235	1.14804	8.36852e-05	0.00388358	0.00321835	TGFB2/SPEG/HDAC4/FLNB/PPP3CA/DSP/HEY2/FZD1/SHH/XK/TSC22D3/FHL1/FGFR1/CDON/DKK1/FGFR2/TEAD4/SGCG/GSC/ZBTB42/NR2F2/CACNA1H/MKL2/SMAD7/HMG20B/MYH14/XBP1	27
GO:0098602	single organism cell adhesion	45/603	466/11235	0.847365	8.82312e-05	0.00402517	0.00333569	PTPRU/S100A10/PKP1/CSRP1/TGFB2/IGFBP2/ITGB5/SOX2/RHOH/PPP3CA/NPNT/KIAA0922/F2RL1/DSP/SOX4/MICB/EPHA7/CD24/MYB/CITED2/SHH/NR4A3/GSN/CERCAM/ABL1/FZD4/RET/DLG5/STAT6/FOXA1/AKT1/IL4R/EFNB3/NTN1/FLOT2/PRKAR1A/SMAD7/PREX1/BMP7/MYADM/XBP1/PATZ1/MYH9/CXADR/NCAM2	45
GO:0001708	cell fate specification	9/603	36/11235	2.2197	8.87534e-05	0.00402517	0.00333569	SOX2/SHH/MNX1/FGFR1/CDON/NRP1/DKK1/FOXA1/GSC	9
GO:0001508	action potential	12/603	62/11235	1.85046	9.35568e-05	0.00413684	0.00342823	NOS1AP/ATP1B1/DSP/GPER1/GNAQ/KCNMB4/P2RX4/CACNA1H/SCN1B/TRPM4/MYH14/YWHAH	12
GO:0003281	ventricular septum development	11/603	53/11235	1.95121	9.40816e-05	0.00413684	0.00342823	TGFB2/LTBP1/SOX4/PTK7/HEY2/CITED2/FZD1/WNT11/FGFR2/SMAD6/SMAD7	11
GO:0045165	cell fate commitment	18/603	123/11235	1.44711	9.43254e-05	0.00413684	0.00342823	TGFB2/SATB2/SOX2/SPDEF/HEY2/SHH/MNX1/FGFR1/WNT11/CDON/NRP1/DKK1/FGFR2/STAT6/FOXA1/GSC/NR2F2/JAG1	18
GO:0007507	heart development	37/603	359/11235	0.941312	0.000100662	0.00436676	0.00361876	SMYD2/TGFB2/CAD/LTBP1/MTERF4/OXTR/NDST1/DSP/SOX4/PTK7/HEY2/CITED2/GPER1/FZD1/EPHB4/SHH/DLC1/FGFR1/GNAQ/COL5A1/WNT11/NRP1/DKK1/ZMIZ1/FGFR2/SGCG/FREM2/MTHFD1/SMAD6/MYH10/AXIN2/PRKAR1A/SMAD7/JAG1/BMP7/TEAD2/CXADR	37
GO:0071396	cellular response to lipid	36/603	346/11235	0.954995	0.000102889	0.00437343	0.00362429	PADI2/BRINP2/NR5A2/ITGA2/PTK7/SASH1/ESR1/GPER1/INHBA/PDK3/STC1/NR4A3/ABL1/CRY2/CPT1A/WNT11/FZD4/PGR/RET/NCOA4/SCARB1/AACS/FOXA1/AKT1/PAQR5/ABHD2/NR2F2/PRPF8/ARRB2/OSBPL7/HCK/BMP7/PMEPA1/TEAD2/XBP1/YWHAH	36
GO:0060047	heart contraction	19/603	135/11235	1.39081	0.000104007	0.00437343	0.00362429	CYP2J2/KCND3/NOS1AP/ATP1B1/TGFB2/HDAC4/DSP/ITPR3/HEY2/STC1/P2RX4/SGCG/CACNA1H/IRX5/ATP2A3/CACNG4/SMAD7/SCN1B/TRPM4	19
GO:0060441	epithelial tube branching involved in lung morphogenesis	7/603	22/11235	2.56762	0.000104103	0.00437343	0.00362429	SHH/RDH10/DLG5/FGFR2/FOXA1/ESRP2/CELSR1	7
GO:0042692	muscle cell differentiation	27/603	231/11235	1.12284	0.000112745	0.00468713	0.00388426	IGFBP5/SPEG/HDAC4/PPP3CA/NPNT/RBM24/HEY2/GPER1/SHH/XK/TRIM32/ABL1/CDON/DKK1/FGFR2/SGCG/AKT1/CACNA1H/MKL2/IL4R/MYH10/FLOT2/PRKAR1A/JAG1/XBP1/MYH9/CXADR	27
GO:0035637	multicellular organismal signaling	15/603	93/11235	1.58743	0.000117614	0.00483914	0.00401023	KCND3/ATP1B1/ITGA2/DSP/ITPR3/GPER1/KCNMB4/P2RX4/PAFAH1B1/ATP2A3/CACNG4/SCN1B/TRPM4/MYH14/CXADR	15
GO:0001944	vasculature development	40/603	403/11235	0.88699	0.000121051	0.00492973	0.0040853	TGFB2/LTBP1/ARHGAP24/NDST1/FGF18/SOX4/CUL7/PTK7/HEY2/SASH1/GPER1/EPHB4/SHH/PRKX/FGFR1/RLN2/VAV2/COL5A1/PDE3B/WNT11/FZD4/NRP1/ZMIZ1/FGFR2/STARD13/VASH1/AKT1/THBS1/SMAD6/NR2F2/EMP2/MYH10/SMAD7/JAG1/PLCG1/BMP7/GPI/TEAD2/XBP1/MYH9	40
GO:1905330	regulation of morphogenesis of an epithelium	20/603	148/11235	1.33217	0.000122471	0.00493719	0.00409148	ARHGEF19/GRHL3/PRICKLE2/PTK7/ESR1/FZD1/SHH/FGFR1/GSN/ABL1/WNT11/FZD4/FGFR2/GPC6/DAAM1/ARRB2/BMP7/ZNRF3/CELSR1/TIAM1	20
GO:0048762	mesenchymal cell differentiation	18/603	126/11235	1.41234	0.000129415	0.00516493	0.00428022	TGFB2/CUL7/HEY2/SHH/FGFR1/RDH10/WNT11/NRP1/RET/FGFR2/FOXA1/TGFB3/GSC/AXIN2/LDLRAD4/SMAD7/JAG1/BMP7	18
GO:0043534	blood vessel endothelial cell migration	11/603	55/11235	1.89777	0.000133942	0.00526371	0.00436208	EPHB4/AMOTL1/NRP1/SCARB1/STARD13/VASH1/AKT1/THBS1/EMP2/PLCG1/MYH9	11
GO:0046883	regulation of hormone secretion	20/603	149/11235	1.32246	0.000134527	0.00526371	0.00436208	INHBB/PASK/MYRIP/PPP3CA/SOX4/ITPR3/MARCKS/GPER1/INHBA/SYTL4/FGFR1/SYT7/CPT1A/C2CD2L/GLUD1/AACS/RAB11FIP3/ARL2BP/TRPM4/TIAM1	20
GO:0051962	positive regulation of nervous system development	32/603	298/11235	1.00053	0.000138317	0.00535944	0.00444141	MACF1/BRINP2/CXCR4/EPHA4/OXTR/PLXNB1/CUL7/PTK7/GPER1/COBL/SHH/SLITRK4/FGFR1/TRIM32/ABL1/TRPC6/CDON/NRP1/RET/DKK1/AMIGO2/FOXA1/EEF2K/PAFAH1B1/NTN1/MAPT/SYNDIG1/CPNE1/BMP7/HMG20B/SCN1B/TIAM1	32
GO:0003015	heart process	19/603	138/11235	1.3591	0.000140035	0.00537383	0.00445333	CYP2J2/KCND3/NOS1AP/ATP1B1/TGFB2/HDAC4/DSP/ITPR3/HEY2/STC1/P2RX4/SGCG/CACNA1H/IRX5/ATP2A3/CACNG4/SMAD7/SCN1B/TRPM4	19
GO:0072358	cardiovascular system development	40/603	407/11235	0.872741	0.00014961	0.00568659	0.00471252	TGFB2/LTBP1/ARHGAP24/NDST1/FGF18/SOX4/CUL7/PTK7/HEY2/SASH1/GPER1/EPHB4/SHH/PRKX/FGFR1/RLN2/VAV2/COL5A1/PDE3B/WNT11/FZD4/NRP1/ZMIZ1/FGFR2/STARD13/VASH1/AKT1/THBS1/SMAD6/NR2F2/EMP2/MYH10/SMAD7/JAG1/PLCG1/BMP7/GPI/TEAD2/XBP1/MYH9	40
GO:0060412	ventricular septum morphogenesis	8/603	31/11235	2.2655	0.000172551	0.00636699	0.00527637	TGFB2/SOX4/HEY2/CITED2/FZD1/WNT11/FGFR2/SMAD7	8
GO:1903524	positive regulation of blood circulation	9/603	39/11235	2.10422	0.000172928	0.00636699	0.00527637	NOS1AP/TGFB2/OXTR/F2RL1/HEY2/GPER1/ABL1/AKT1/TRPM4	9
GO:0045596	negative regulation of cell differentiation	39/603	396/11235	0.875744	0.000173018	0.00636699	0.00527637	RAP1GAP/TGFB2/IGFBP5/EPHA4/HDAC4/PTPRG/SOX2/PPP3CA/KIAA0922/SPDEF/EPHA7/HEY2/GPER1/INHBA/SHH/SOX3/COL5A1/TRPC6/DIXDC1/NRP1/DKK1/FOXA1/IL4R/PAFAH1B1/RAP1GAP2/NTN1/PMP22/ULK2/STAT3/AXIN2/TWSG1/LDLRAD4/SMAD7/JAG1/BMP7/TRPM4/XBP1/YWHAH/ABCG1	39
GO:0030901	midbrain development	12/603	66/11235	1.76027	0.000175197	0.00636699	0.00527637	PADI2/NDST1/FZD1/SHH/FGFR1/DKK1/DLG5/GLUD1/FGFR2/KDM2B/CKB/YWHAH	12
GO:0090087	regulation of peptide transport	18/603	129/11235	1.3784	0.000175487	0.00636699	0.00527637	INHBB/PASK/MYRIP/PPP3CA/SOX4/ITPR3/MARCKS/GPER1/SYTL4/CA2/SYT7/CPT1A/C2CD2L/GLUD1/AACS/ARL2BP/TRPM4/TIAM1	18
GO:0008015	blood circulation	29/603	263/11235	1.03876	0.0001787	0.00642516	0.00532457	CYP2J2/KCND3/NOS1AP/ATP1B1/TGFB2/HDAC4/OXTR/GUCY1A3/F2RL1/DSP/ITPR3/HEY2/GPER1/STC1/ABL1/KCNMB4/P2RX4/SGCG/AKT1/NR2F2/CACNA1H/EMP2/IRX5/ABR/ATP2A3/CACNG4/SMAD7/SCN1B/TRPM4	29
GO:0010595	positive regulation of endothelial cell migration	10/603	48/11235	1.95666	0.000188722	0.0067249	0.00557297	FGF18/SASH1/MET/FGFR1/AMOTL1/NRP1/SCARB1/AKT1/THBS1/PLCG1	10
GO:0055074	calcium ion homeostasis	23/603	189/11235	1.18102	0.000196766	0.00684155	0.00566964	GNB1/S100A14/ATP1B1/CXCR4/OXTR/F2RL1/ANXA6/ITPR3/CD24/ESR1/GPER1/XK/STC1/ABL1/TRPC6/P2RX4/ATP2C2/ATP2A3/CCDC47/SLC24A3/TGM2/PLCG1/TRPM4	23
GO:2000027	regulation of organ morphogenesis	23/603	189/11235	1.18102	0.000196766	0.00684155	0.00566964	ARHGEF19/GRHL3/TGFB2/PRICKLE2/PTK7/CITED2/ESR1/FZD1/SHH/FGFR1/ABL1/WNT11/FZD4/DKK1/FGFR2/GPC6/DAAM1/ARRB2/BMP7/XBP1/ZNRF3/CELSR1/TIAM1	23
GO:1990138	neuron projection extension	16/603	108/11235	1.46481	0.000197138	0.00684155	0.00566964	MACF1/TTL/PLXNB1/LAMB2/DPYSL2/ABL1/NRP1/SLIT1/DCLK1/CYFIP1/PAFAH1B1/NTN1/ULK2/MAPT/CPNE1/TIAM1	16
GO:0001841	neural tube formation	14/603	87/11235	1.58411	0.000201976	0.00694904	0.00575871	GRHL3/TGFB2/SHROOM3/SOX4/PTK7/COBL/FZD1/DLC1/KDM2B/MTHFD1/BMP7/VASP/TEAD2/CELSR1	14
GO:0001838	embryonic epithelial tube formation	15/603	98/11235	1.51188	0.000214616	0.00722759	0.00598955	GRHL3/TGFB2/SHROOM3/SOX4/PTK7/COBL/FZD1/DLC1/RET/KDM2B/MTHFD1/BMP7/VASP/TEAD2/CELSR1	15
GO:0050773	regulation of dendrite development	15/603	98/11235	1.51188	0.000214616	0.00722759	0.00598955	EPHA4/PPP3CA/CUL7/SDK1/COBL/ABL1/TRPC6/SIPA1L1/EEF2K/PAFAH1B1/SARM1/PREX1/BMP7/YWHAH/TIAM1	15
GO:0045666	positive regulation of neuron differentiation	25/603	215/11235	1.11536	0.000217256	0.00722759	0.00598955	MACF1/BRINP2/EPHA4/PLXNB1/CUL7/PTK7/COBL/FGFR1/TRIM32/ABL1/TRPC6/CDON/NRP1/RET/DKK1/FOXA1/EEF2K/PAFAH1B1/NTN1/MAPT/CPNE1/BMP7/HMG20B/SCN1B/TIAM1	25
GO:0003013	circulatory system process	29/603	266/11235	1.0224	0.000217317	0.00722759	0.00598955	CYP2J2/KCND3/NOS1AP/ATP1B1/TGFB2/HDAC4/OXTR/GUCY1A3/F2RL1/DSP/ITPR3/HEY2/GPER1/STC1/ABL1/KCNMB4/P2RX4/SGCG/AKT1/NR2F2/CACNA1H/EMP2/IRX5/ABR/ATP2A3/CACNG4/SMAD7/SCN1B/TRPM4	29
GO:0031345	negative regulation of cell projection organization	16/603	109/11235	1.45151	0.000219836	0.00723142	0.00599273	CAPZB/RAP1GAP/EPHA4/PTPRG/PPP3CA/EPHA7/TRPC6/NRP1/TBC1D30/EVL/PAFAH1B1/RAP1GAP2/NTN1/PMP22/ULK2/YWHAH	16
GO:0090066	regulation of anatomical structure size	33/603	319/11235	0.94668	0.000221056	0.00723142	0.00599273	CAPZB/MACF1/IQGAP3/PLEKHH2/TTL/OXTR/GUCY1A3/F2RL1/EPHA7/GPER1/XK/DPYSL2/GSN/ABL1/VAV2/ARFIP2/NRP1/RET/KCNMB4/EVL/AKT1/CYFIP1/MYO1C/PAFAH1B1/RAP1GAP2/NTN1/ULK2/MAPT/HCK/PREX1/VASP/TRPM4/MYADM	33
GO:0001503	ossification	28/603	254/11235	1.03837	0.00023099	0.00749496	0.00621112	THBS3/TGFB2/SATB2/IGFBP5/HDAC4/PLXNB1/SOX2/BMPR1B/NPNT/SLC26A2/FGF18/FZD1/SHH/STC1/CREB3L1/WNT11/KAZALD1/FGFR2/NAB2/TGFB3/AKT1/SMAD6/CCDC47/AXIN2/TWSG1/JAG1/BMP7/TRPM4	28
GO:0043547	positive regulation of GTPase activity	43/603	458/11235	0.806759	0.000235922	0.00755962	0.00626471	ARHGEF19/RAP1GAP/GRHL3/S100A10/SIPA1L2/PSD4/TBC1D5/PLXNB1/RGS12/ARHGAP24/ARHGEF28/FGF18/FGFR4/DOCK11/DLC1/FGFR1/RGS22/GNAQ/RGS3/TBC1D13/VAV2/ARHGAP1/MADD/WNT11/ARHGAP32/RET/GFRA1/FGFR2/TBC1D30/STARD13/PLEKHG3/SIPA1L1/RGS6/ABR/SGSM2/RAP1GAP2/RABEP1/AXIN2/TBC1D16/PREX1/EPS8L1/ARHGAP8/TIAM1	43
GO:1903530	regulation of secretion by cell	36/603	361/11235	0.893768	0.000239806	0.00755962	0.00626471	TGFB2/INHBB/PASK/OXTR/MYRIP/PPP3CA/F2RL1/SOX4/ITPR3/MARCKS/GPER1/INHBA/CADPS2/SYTL4/DPYSL2/FGFR1/NCS1/ABL1/SYT7/CPT1A/CADM1/C2CD2L/GLUD1/KCNMB4/AACS/TGFB3/RAB11FIP3/IL4R/ARL2BP/ABR/RAB3D/TRPM4/IL17RA/SEPT5/XBP1/TIAM1	36
GO:0072073	kidney epithelium development	15/603	99/11235	1.49723	0.000240697	0.00755962	0.00626471	EPHA4/LAMB2/NPNT/EPHA7/SIM1/CD24/SHH/FGFR1/WNT11/RET/FGFR2/SMAD6/SMAD7/JAG1/BMP7	15
GO:0072175	epithelial tube formation	15/603	99/11235	1.49723	0.000240697	0.00755962	0.00626471	GRHL3/TGFB2/SHROOM3/SOX4/PTK7/COBL/FZD1/DLC1/RET/KDM2B/MTHFD1/BMP7/VASP/TEAD2/CELSR1	15
GO:0021915	neural tube development	17/603	121/11235	1.3883	0.000242453	0.00755962	0.00626471	GRHL3/TGFB2/SHROOM3/SOX4/PTK7/COBL/FZD1/SHH/DLC1/KDM2B/FOXA1/MTHFD1/GSC/BMP7/VASP/TEAD2/CELSR1	17
GO:0003205	cardiac chamber development	16/603	110/11235	1.43834	0.000244767	0.0075726	0.00627546	TGFB2/LTBP1/NDST1/DSP/SOX4/PTK7/HEY2/CITED2/FZD1/WNT11/FGFR2/SMAD6/MYH10/SMAD7/JAG1/BMP7	16
GO:0014888	striated muscle adaptation	7/603	25/11235	2.3832	0.000254857	0.0078241	0.00648388	IGFBP5/HDAC4/PPP3CA/HEY2/GSN/CAMTA2/TNNT1	7
GO:0048675	axon extension	14/603	89/11235	1.55132	0.000258185	0.00786578	0.00651843	MACF1/TTL/PLXNB1/LAMB2/DPYSL2/ABL1/NRP1/SLIT1/DCLK1/CYFIP1/PAFAH1B1/NTN1/ULK2/MAPT	14
GO:0030324	lung development	17/603	122/11235	1.37642	0.000268001	0.00810298	0.006715	IGFBP5/FGF18/SPDEF/PTK7/PHF14/AGR2/SHH/FGFR1/RDH10/NUMA1/WNT11/DLG5/FGFR2/FOXA1/TGFB3/ESRP2/CELSR1	17
GO:0046879	hormone secretion	22/603	181/11235	1.17928	0.000273785	0.00821562	0.00680834	INHBB/PASK/MYRIP/PPP3CA/SOX4/ITPR3/MARCKS/GPER1/INHBA/PTPRN2/SYTL4/FGFR1/SYT7/CPT1A/FZD4/C2CD2L/GLUD1/AACS/RAB11FIP3/ARL2BP/TRPM4/TIAM1	22
GO:0090276	regulation of peptide hormone secretion	17/603	123/11235	1.36465	0.000295855	0.00881163	0.00730225	INHBB/PASK/MYRIP/PPP3CA/SOX4/ITPR3/MARCKS/GPER1/SYTL4/SYT7/CPT1A/C2CD2L/GLUD1/AACS/ARL2BP/TRPM4/TIAM1	17
GO:0003007	heart morphogenesis	20/603	158/11235	1.23785	0.000299577	0.00885637	0.00733933	TGFB2/DSP/SOX4/HEY2/CITED2/FZD1/EPHB4/SHH/DLC1/COL5A1/WNT11/DKK1/ZMIZ1/FGFR2/SMAD6/AXIN2/SMAD7/JAG1/BMP7/TEAD2	20
GO:0051046	regulation of secretion	38/603	393/11235	0.84924	0.000302697	0.00888281	0.00736125	TGFB2/INHBB/PASK/OXTR/MYRIP/PPP3CA/F2RL1/SOX4/ITPR3/MARCKS/GPER1/INHBA/CADPS2/SYTL4/STC1/DPYSL2/FGFR1/NCS1/ABL1/SYT7/CPT1A/CADM1/C2CD2L/GLUD1/KCNMB4/P2RX4/AACS/TGFB3/RAB11FIP3/IL4R/ARL2BP/ABR/RAB3D/TRPM4/IL17RA/SEPT5/XBP1/TIAM1	38
GO:0014020	primary neural tube formation	13/603	80/11235	1.59821	0.000306292	0.00892272	0.00739432	GRHL3/TGFB2/SHROOM3/PTK7/COBL/FZD1/DLC1/KDM2B/MTHFD1/BMP7/VASP/TEAD2/CELSR1	13
GO:0006936	muscle contraction	21/603	171/11235	1.19416	0.000324992	0.00939887	0.00778891	NOS1AP/ATP1B1/HDAC4/OXTR/ITGB5/NPNT/GUCY1A3/ITGA2/ANXA6/DSP/GPER1/STC1/P2RX4/CCDC78/CACNA1H/DTNA/SMAD7/SCN1B/TRPM4/MYH14/TNNT1	21
GO:0045785	positive regulation of cell adhesion	25/603	221/11235	1.07565	0.000332673	0.00947693	0.0078536	S100A10/TGFB2/IGFBP2/SOX2/NPNT/ITGA2/CD24/MYB/CITED2/AGR2/SHH/NR4A3/RET/FOXA1/AKT1/EMP2/IL4R/EFNB3/FLOT2/SMAD7/TGM2/PREX1/BMP7/MYADM/XBP1	25
GO:0001738	morphogenesis of a polarized epithelium	16/603	113/11235	1.39952	0.000334815	0.00947693	0.0078536	ARHGEF19/GRHL3/PRICKLE2/PTK7/FZD1/ABL1/WNT11/FZD4/DLG5/GPC6/DAAM1/PAFAH1B1/ARRB2/ZNRF3/CELSR1/TIAM1	16
GO:0050796	regulation of insulin secretion	16/603	113/11235	1.39952	0.000334815	0.00947693	0.0078536	INHBB/MYRIP/PPP3CA/SOX4/ITPR3/MARCKS/GPER1/SYTL4/SYT7/CPT1A/C2CD2L/GLUD1/AACS/ARL2BP/TRPM4/TIAM1	16
GO:0048645	animal organ formation	8/603	34/11235	2.13224	0.000344345	0.00961035	0.00796416	CITED2/SHH/FGFR1/RDH10/DKK1/FGFR2/AXIN2/BMP7	8
GO:0060976	coronary vasculature development	8/603	34/11235	2.13224	0.000344345	0.00961035	0.00796416	LTBP1/NDST1/PTK7/HEY2/GPER1/NRP1/SMAD6/MYH10	8
GO:0032535	regulation of cellular component size	28/603	261/11235	0.999147	0.000362199	0.0100385	0.00831893	CAPZB/MACF1/IQGAP3/PLEKHH2/TTL/F2RL1/EPHA7/XK/DPYSL2/GSN/ABL1/VAV2/ARFIP2/NRP1/RET/EVL/AKT1/CYFIP1/MYO1C/PAFAH1B1/RAP1GAP2/NTN1/ULK2/MAPT/HCK/PREX1/VASP/MYADM	28
GO:0009914	hormone transport	22/603	185/11235	1.14775	0.000373138	0.0102703	0.00851108	INHBB/PASK/MYRIP/PPP3CA/SOX4/ITPR3/MARCKS/GPER1/INHBA/PTPRN2/SYTL4/FGFR1/SYT7/CPT1A/FZD4/C2CD2L/GLUD1/AACS/RAB11FIP3/ARL2BP/TRPM4/TIAM1	22
GO:0030336	negative regulation of cell migration	19/603	149/11235	1.24846	0.000383047	0.0104708	0.00867725	PADI2/PTPRU/IGFBP5/PTPRG/CITED2/SHH/DLC1/STC1/WNT11/STARD13/VASH1/EVL/THBS1/ABHD2/NR2F2/ABR/STAT3/LDLRAD4/SMAD7	19
GO:0048589	developmental growth	38/603	398/11235	0.831001	0.000388715	0.0105098	0.00870954	MACF1/THBS3/TGFB2/TTL/SLC4A10/PLXNB1/LAMB2/SOX2/BMPR1B/PTK7/EPHA7/HEY2/ESR1/AGR2/COBL/SHH/WWC3/STC1/DPYSL2/FGFR1/RDH10/ABL1/WNT11/NRP1/ZMIZ1/SLIT1/FGFR2/DCLK1/CYFIP1/PAFAH1B1/NTN1/ULK2/STAT3/MAPT/PRKAR1A/GINS1/CPNE1/TIAM1	38
GO:0003231	cardiac ventricle development	13/603	82/11235	1.56259	0.000392956	0.0105098	0.00870954	TGFB2/LTBP1/DSP/SOX4/PTK7/HEY2/CITED2/FZD1/WNT11/FGFR2/SMAD6/SMAD7/JAG1	13
GO:0042249	establishment of planar polarity of embryonic epithelium	5/603	13/11235	2.84119	0.000393085	0.0105098	0.00870954	GRHL3/PTK7/FZD1/PAFAH1B1/CELSR1	5
GO:0030323	respiratory tube development	17/603	126/11235	1.32988	0.000395006	0.0105098	0.00870954	IGFBP5/FGF18/SPDEF/PTK7/PHF14/AGR2/SHH/FGFR1/RDH10/NUMA1/WNT11/DLG5/FGFR2/FOXA1/TGFB3/ESRP2/CELSR1	17
GO:0002791	regulation of peptide secretion	17/603	127/11235	1.31848	0.000433887	0.0114678	0.00950347	INHBB/PASK/MYRIP/PPP3CA/SOX4/ITPR3/MARCKS/GPER1/SYTL4/SYT7/CPT1A/C2CD2L/GLUD1/AACS/ARL2BP/TRPM4/TIAM1	17
GO:0009306	protein secretion	30/603	291/11235	0.941714	0.000447508	0.0116155	0.00962585	S100A13/TGFB2/INHBB/MYRIP/PPP3CA/F2RL1/SOX4/ITPR3/MARCKS/GPER1/PTPRN2/SYTL4/ABL1/SYT7/CPT1A/CADM1/C2CD2L/GLUD1/AACS/AKAP5/TGFB3/RAB11FIP3/IL4R/ARL2BP/PAFAH1B1/NECAB3/TRPM4/IL17RA/XBP1/TIAM1	30
GO:0048588	developmental cell growth	18/603	139/11235	1.27068	0.000448206	0.0116155	0.00962585	MACF1/TTL/PLXNB1/LAMB2/EPHA7/COBL/DPYSL2/ABL1/NRP1/SLIT1/DCLK1/CYFIP1/PAFAH1B1/NTN1/ULK2/MAPT/CPNE1/TIAM1	18
GO:0090092	regulation of transmembrane receptor protein serine/threonine kinase signaling pathway	18/603	139/11235	1.27068	0.000448206	0.0116155	0.00962585	TGFB2/LTBP1/INHBB/NPNT/CITED2/INHBA/FZD1/SHH/ABL1/DKK1/TGFB3/THBS1/SMAD6/TWSG1/LDLRAD4/SMAD7/BMP7/PMEPA1	18
GO:0001736	establishment of planar polarity	15/603	105/11235	1.41234	0.000462097	0.011822	0.00979696	ARHGEF19/GRHL3/PRICKLE2/PTK7/FZD1/ABL1/WNT11/FZD4/GPC6/DAAM1/PAFAH1B1/ARRB2/ZNRF3/CELSR1/TIAM1	15
GO:0007164	establishment of tissue polarity	15/603	105/11235	1.41234	0.000462097	0.011822	0.00979696	ARHGEF19/GRHL3/PRICKLE2/PTK7/FZD1/ABL1/WNT11/FZD4/GPC6/DAAM1/PAFAH1B1/ARRB2/ZNRF3/CELSR1/TIAM1	15
GO:0051056	regulation of small GTPase mediated signal transduction	25/603	226/11235	1.04338	0.000467088	0.0118711	0.00983766	ARHGEF19/RAP1GAP/TGFB2/SIPA1L2/RHOQ/PSD4/RHOH/ARHGAP24/ARHGEF28/F2RL1/DLC1/VAV2/ARHGAP1/MADD/CDON/ARHGAP32/STARD13/PLEKHG3/SIPA1L1/ABR/RAP1GAP2/PREX1/EPS8L1/ARHGAP8/TIAM1	25
GO:0030155	regulation of cell adhesion	38/603	402/11235	0.816574	0.000472574	0.0118711	0.00983766	MACF1/S100A10/TGFB2/IGFBP2/PLXNB1/SOX2/NPNT/KIAA0922/ITGA2/EPHA7/CD24/MYB/CITED2/AGR2/ADAM22/SHH/PRKX/DLC1/NR4A3/GSN/ABL1/PDE3B/FZD4/RET/FOXA1/AKT1/THBS1/EMP2/IL4R/EFNB3/FLOT2/PRKAR1A/SMAD7/TGM2/PREX1/BMP7/MYADM/XBP1	38
GO:0071542	dopaminergic neuron differentiation	6/603	20/11235	2.48273	0.00047294	0.0118711	0.00983766	FZD1/SHH/LMX1B/DKK1/FOXA1/TIAM1	6
GO:0035567	non-canonical Wnt signaling pathway	17/603	128/11235	1.30716	0.000476025	0.0118739	0.00983994	GNB1/ARHGEF19/GRHL3/PRICKLE2/PPP3CA/PTK7/FZD1/ABL1/WNT11/FZD4/GPC6/DAAM1/ARRB2/TNRC6C/ZNRF3/CELSR1/TIAM1	17
GO:0010720	positive regulation of cell development	31/603	306/11235	0.916507	0.000488592	0.0121116	0.010037	MACF1/S100A10/BRINP2/CXCR4/EPHA4/PLXNB1/CUL7/PTK7/GPER1/COBL/SHH/FGFR1/TRIM32/ABL1/TRPC6/CDON/NRP1/RET/DKK1/FOXA1/EEF2K/PAFAH1B1/NTN1/MAPT/CPNE1/PREX1/BMP7/HMG20B/SCN1B/MYADM/TIAM1	31
GO:0006941	striated muscle contraction	13/603	84/11235	1.52782	0.000499622	0.0123086	0.0102002	NOS1AP/ATP1B1/HDAC4/DSP/STC1/P2RX4/CCDC78/DTNA/SMAD7/SCN1B/TRPM4/MYH14/TNNT1	13
GO:0048568	embryonic organ development	29/603	280/11235	0.948396	0.000513776	0.0125693	0.0104163	GRHL3/TGFB2/SATB2/LRIG1/NDST1/PTK7/HEY2/CITED2/COBL/SHH/FGFR1/RDH10/NR4A3/WNT11/FGFR2/SH2B3/KDM2B/POLE/MTHFD1/TGFB3/GSC/AKT1/NR2F2/IRX5/ABR/NTN1/BMP7/TEAD2/CELSR1	29
GO:0051899	membrane depolarization	10/603	54/11235	1.78674	0.000516504	0.0125693	0.0104163	FHL1/ABL1/P2RX4/PPP2R3C/CACNA1H/CACNG4/SMAD7/SCN1B/TRPM4/YWHAH	10
GO:0048844	artery morphogenesis	8/603	36/11235	2.04977	0.00052194	0.0126246	0.0104621	TGFB2/SOX4/HEY2/WNT11/NRP1/ZMIZ1/SMAD7/JAG1	8
GO:0050768	negative regulation of neurogenesis	20/603	165/11235	1.1753	0.000530569	0.012756	0.010571	RAP1GAP/EPHA4/PTPRG/SOX2/PPP3CA/EPHA7/SHH/SOX3/TRPC6/DIXDC1/NRP1/PAFAH1B1/RAP1GAP2/NTN1/PMP22/ULK2/STAT3/JAG1/BMP7/YWHAH	20
GO:0001822	kidney development	22/603	190/11235	1.10927	0.000540691	0.0129215	0.0107082	TGFB2/EPHA4/LAMB2/NPNT/SOX4/EPHA7/SIM1/CD24/SHH/PRKX/FGFR1/RDH10/CA2/WNT11/NRP1/RET/DLG5/FGFR2/SMAD6/SMAD7/JAG1/BMP7	22
GO:0048562	embryonic organ morphogenesis	21/603	178/11235	1.13628	0.00055963	0.0132159	0.0109521	GRHL3/SATB2/LRIG1/NDST1/PTK7/SHH/FGFR1/RDH10/NR4A3/WNT11/FGFR2/KDM2B/MTHFD1/TGFB3/GSC/IRX5/ABR/NTN1/BMP7/TEAD2/CELSR1	21
GO:0051961	negative regulation of nervous system development	21/603	178/11235	1.13628	0.00055963	0.0132159	0.0109521	RAP1GAP/EPHA4/PTPRG/SOX2/PPP3CA/EPHA7/SHH/SOX3/TRPC6/DIXDC1/NRP1/SLIT1/PAFAH1B1/RAP1GAP2/NTN1/PMP22/ULK2/STAT3/JAG1/BMP7/YWHAH	21
GO:0032956	regulation of actin cytoskeleton organization	24/603	216/11235	1.04977	0.000564947	0.013263	0.0109911	ARHGEF19/CAPZB/GRHL3/S100A10/TGFB2/PLEKHH2/RHOQ/F2RL1/DLC1/GSN/ABL1/ARFIP2/WNT11/DIXDC1/TGFB3/EVL/CYFIP1/MYO1C/PPM1E/HCK/PREX1/VASP/MYADM/CELSR1	24
GO:0050769	positive regulation of neurogenesis	28/603	269/11235	0.955591	0.000589378	0.013718	0.0113682	MACF1/BRINP2/CXCR4/EPHA4/PLXNB1/CUL7/PTK7/GPER1/COBL/SHH/FGFR1/TRIM32/ABL1/TRPC6/CDON/NRP1/RET/DKK1/FOXA1/EEF2K/PAFAH1B1/NTN1/MAPT/CPNE1/BMP7/HMG20B/SCN1B/TIAM1	28
GO:0001843	neural tube closure	12/603	75/11235	1.57584	0.000598311	0.013718	0.0113682	GRHL3/TGFB2/SHROOM3/PTK7/COBL/FZD1/DLC1/KDM2B/MTHFD1/VASP/TEAD2/CELSR1	12
GO:0006090	pyruvate metabolic process	12/603	75/11235	1.57584	0.000598311	0.013718	0.0113682	PDK1/HDAC4/PDK3/PGK1/NR4A3/LDHA/HK1/ENO2/ENTPD5/ALDOC/STAT3/GPI	12
GO:0060606	tube closure	12/603	75/11235	1.57584	0.000598311	0.013718	0.0113682	GRHL3/TGFB2/SHROOM3/PTK7/COBL/FZD1/DLC1/KDM2B/MTHFD1/VASP/TEAD2/CELSR1	12
GO:0048814	regulation of dendrite morphogenesis	10/603	55/11235	1.76027	0.000601518	0.013718	0.0113682	EPHA4/PPP3CA/CUL7/TRPC6/SIPA1L1/EEF2K/PAFAH1B1/SARM1/YWHAH/TIAM1	10
GO:0048705	skeletal system morphogenesis	17/603	131/11235	1.27374	0.000624255	0.0141557	0.0117309	THBS3/TGFB2/SATB2/BMPR1B/NDST1/FGF18/STC1/FGFR1/RDH10/FGFR2/NAB2/MTHFD1/TGFB3/GSC/IRX5/AXIN2/BMP7	17
GO:0035904	aorta development	8/603	37/11235	2.01024	0.000635091	0.0142893	0.0118417	TGFB2/LTBP1/NDST1/SOX4/HEY2/SMAD6/MYH10/JAG1	8
GO:0060071	Wnt signaling pathway, planar cell polarity pathway	14/603	97/11235	1.42714	0.00063731	0.0142893	0.0118417	ARHGEF19/GRHL3/PRICKLE2/PTK7/FZD1/ABL1/WNT11/FZD4/GPC6/DAAM1/ARRB2/ZNRF3/CELSR1/TIAM1	14
GO:0051271	negative regulation of cellular component movement	21/603	180/11235	1.12016	0.000649214	0.0144749	0.0119955	PADI2/PTPRU/IGFBP5/PTPRG/CITED2/SHH/DLC1/STC1/WNT11/NRP1/STARD13/ACTN1/VASH1/EVL/THBS1/ABHD2/NR2F2/ABR/STAT3/LDLRAD4/SMAD7	21
GO:0042391	regulation of membrane potential	22/603	193/11235	1.08667	0.000669937	0.0148369	0.0122955	KCND3/NOS1AP/ATP1B1/PPP3CA/SLC26A2/DSP/KCNK5/GPER1/FHL1/GNAQ/ABL1/BNIP3/KCNMB4/P2RX4/PPP2R3C/CACNA1H/CACNG4/SMAD7/SCN1B/TRPM4/MYH14/YWHAH	22
GO:0023061	signal release	27/603	258/11235	0.963359	0.000675503	0.0148369	0.0122955	PPT1/PPFIA4/INHBB/PASK/MYRIP/PPP3CA/SOX4/ITPR3/MARCKS/GPER1/INHBA/CADPS2/PTPRN2/SYTL4/FGFR1/SYT7/CPT1A/FZD4/C2CD2L/GLUD1/KCNMB4/AACS/RAB11FIP3/ARL2BP/TRPM4/SEPT5/TIAM1	27
GO:0010634	positive regulation of epithelial cell migration	12/603	76/11235	1.55673	0.000676603	0.0148369	0.0122955	TGFB2/ITGA2/FGF18/SASH1/MET/FGFR1/AMOTL1/NRP1/SCARB1/AKT1/THBS1/PLCG1	12
GO:2000146	negative regulation of cell motility	19/603	156/11235	1.18222	0.000682932	0.0148736	0.0123259	PADI2/PTPRU/IGFBP5/PTPRG/CITED2/SHH/DLC1/STC1/WNT11/STARD13/VASH1/EVL/THBS1/ABHD2/NR2F2/ABR/STAT3/LDLRAD4/SMAD7	19
GO:0001654	eye development	24/603	219/11235	1.02987	0.000689184	0.0148736	0.0123259	GNB1/GRHL3/TGFB2/MTERF4/LAMB2/SOX2/BMPR1B/LPCAT1/SDK1/INHBA/SHH/RDH10/COL5A1/FZD4/CDON/NRP1/RET/KDM2B/IRX5/MYH10/STAT3/TWSG1/JAG1/BMP7	24
GO:0050708	regulation of protein secretion	25/603	232/11235	1.00557	0.000689457	0.0148736	0.0123259	TGFB2/INHBB/MYRIP/PPP3CA/F2RL1/SOX4/ITPR3/MARCKS/GPER1/SYTL4/ABL1/SYT7/CPT1A/CADM1/C2CD2L/GLUD1/AACS/TGFB3/RAB11FIP3/IL4R/ARL2BP/TRPM4/IL17RA/XBP1/TIAM1	25
GO:0090175	regulation of establishment of planar polarity	14/603	98/11235	1.41234	0.000707759	0.0151864	0.0125851	ARHGEF19/GRHL3/PRICKLE2/PTK7/FZD1/ABL1/WNT11/FZD4/GPC6/DAAM1/ARRB2/ZNRF3/CELSR1/TIAM1	14
GO:0007369	gastrulation	16/603	121/11235	1.30084	0.000726167	0.0154156	0.012775	ITGB5/SOX2/ITGA2/INHBA/FGFR1/NR4A3/COL5A1/WNT11/DKK1/FGFR2/GSC/PRKAR1A/TWSG1/BMP7/GPI/MYADM	16
GO:0050714	positive regulation of protein secretion	16/603	121/11235	1.30084	0.000726167	0.0154156	0.012775	TGFB2/MYRIP/F2RL1/SOX4/GPER1/SYTL4/ABL1/CADM1/C2CD2L/GLUD1/AACS/TGFB3/IL4R/TRPM4/IL17RA/XBP1	16
GO:0030534	adult behavior	12/603	77/11235	1.53787	0.000763295	0.0160332	0.0132868	PPT1/EPHA4/SDK1/ADAM22/ADAM2/NR4A3/PBX3/SHANK2/PAFAH1B1/ARRB2/EFNB3/MAPT	12
GO:0032355	response to estradiol	12/603	77/11235	1.53787	0.000763295	0.0160332	0.0132868	IGFBP2/OXTR/ITGA2/ESR1/GPER1/SOCS2/FOXA1/ARNT2/NR2F2/STAT3/BMP7/GPI	12
GO:0072001	renal system development	22/603	195/11235	1.0718	0.000770304	0.0160957	0.0133386	TGFB2/EPHA4/LAMB2/NPNT/SOX4/EPHA7/SIM1/CD24/SHH/PRKX/FGFR1/RDH10/CA2/WNT11/NRP1/RET/DLG5/FGFR2/SMAD6/SMAD7/JAG1/BMP7	22
GO:0001775	cell activation	44/603	500/11235	0.713346	0.00080054	0.016508	0.0136803	GNB1/RPS6KA1/S100A13/CSRP1/IGFBP2/HDAC4/RHOH/PPP3CA/KIAA0922/F2RL1/SOX4/MICB/ITPR3/CD24/MYB/GPER1/INHBA/SHH/GNA14/GNAQ/NR4A3/GSN/ABL1/VAV2/TRPC6/CD9/STAT6/P2RX4/PPP2R3C/AKT1/THBS1/IL4R/ABR/ARRB2/EFNB3/FLOT2/DGKE/PRKAR1A/PREX1/IL17RA/XBP1/PATZ1/MYH9/CXADR	44
GO:0014902	myotube differentiation	10/603	57/11235	1.70874	0.000806377	0.016508	0.0136803	HDAC4/PPP3CA/RBM24/SHH/XK/CDON/CACNA1H/IL4R/XBP1/MYH9	10
GO:0006874	cellular calcium ion homeostasis	21/603	183/11235	1.09632	0.000806822	0.016508	0.0136803	GNB1/ATP1B1/CXCR4/OXTR/F2RL1/ANXA6/ITPR3/CD24/ESR1/GPER1/XK/STC1/ABL1/TRPC6/P2RX4/ATP2C2/ATP2A3/SLC24A3/TGM2/PLCG1/TRPM4	21
GO:0033500	carbohydrate homeostasis	18/603	146/11235	1.1998	0.000810715	0.016508	0.0136803	IGFBP5/PPP3CA/FGFR4/SOX4/GPER1/PTPRN2/PDK3/CRY2/C2CD2L/HK1/AACS/FOXA1/AKT1/STAT3/GPI/TRPM4/XBP1/TIAM1	18
GO:0042593	glucose homeostasis	18/603	146/11235	1.1998	0.000810715	0.016508	0.0136803	IGFBP5/PPP3CA/FGFR4/SOX4/GPER1/PTPRN2/PDK3/CRY2/C2CD2L/HK1/AACS/FOXA1/AKT1/STAT3/GPI/TRPM4/XBP1/TIAM1	18
GO:0050877	neurological system process	39/603	428/11235	0.763634	0.000816923	0.0165499	0.013715	GNB1/PPT1/HMCN1/OXTR/LAMB2/LRIG1/ATP8A1/FAM134B/ITGA2/ALDH7A1/SERPINB6/ITPR3/GPER1/PRKAR2B/FGFR1/ADAM2/RDH10/NR4A3/PBX3/ABL1/SHANK2/FZD4/DKK1/KCNMB4/P2RX4/CYFIP1/IRX5/ABR/PITPNA/PAFAH1B1/ARRB2/MYH10/CACNG4/TSHZ3/GPI/SCN1B/OPA3/MYH14/NCAM2	39
GO:0003401	axis elongation	6/603	22/11235	2.34523	0.000830451	0.0166549	0.0138021	PTK7/ESR1/SHH/RDH10/WNT11/FGFR2	6
GO:0045933	positive regulation of muscle contraction	6/603	22/11235	2.34523	0.000830451	0.0166549	0.0138021	NOS1AP/OXTR/NPNT/ITGA2/GPER1/TRPM4	6
GO:0008361	regulation of cell size	16/603	123/11235	1.27718	0.000870011	0.0173611	0.0143872	MACF1/IQGAP3/TTL/EPHA7/XK/DPYSL2/ABL1/VAV2/NRP1/RET/AKT1/PAFAH1B1/RAP1GAP2/NTN1/ULK2/MAPT	16
GO:0051146	striated muscle cell differentiation	18/603	147/11235	1.18995	0.000878912	0.0174304	0.0144447	IGFBP5/HDAC4/PPP3CA/RBM24/HEY2/SHH/XK/TRIM32/CDON/DKK1/AKT1/CACNA1H/IL4R/MYH10/PRKAR1A/XBP1/MYH9/CXADR	18
GO:0030073	insulin secretion	17/603	135/11235	1.23035	0.000882222	0.0174304	0.0144447	INHBB/MYRIP/PPP3CA/SOX4/ITPR3/MARCKS/GPER1/PTPRN2/SYTL4/SYT7/CPT1A/C2CD2L/GLUD1/AACS/ARL2BP/TRPM4/TIAM1	17
GO:0001655	urogenital system development	24/603	223/11235	1.00376	0.000891427	0.0175255	0.0145235	TGFB2/EPHA4/LAMB2/NPNT/SOX4/EPHA7/SIM1/CD24/ESR1/SHH/PRKX/FGFR1/RDH10/CA2/WNT11/NRP1/RET/DLG5/FGFR2/FOXA1/SMAD6/SMAD7/JAG1/BMP7	24
GO:0048545	response to steroid hormone	27/603	263/11235	0.935667	0.000905871	0.0177222	0.0146865	PADI2/PTPRU/NR5A2/TGFB2/CAD/IGFBP2/OXTR/ESR1/GPER1/STC1/CA2/NR4A3/CRY2/PGR/NCOA4/FOXA1/TGFB3/THBS1/PAQR5/ABHD2/NR2F2/ABCA3/ARRB2/BMP7/PMEPA1/GPI/YWHAH	27
GO:0042632	cholesterol homeostasis	8/603	39/11235	1.9343	0.000920596	0.0178354	0.0147803	NR5A2/FGFR4/CD24/MALRD1/SCARB1/XBP1/SREBF2/ABCG1	8
GO:0055092	sterol homeostasis	8/603	39/11235	1.9343	0.000920596	0.0178354	0.0147803	NR5A2/FGFR4/CD24/MALRD1/SCARB1/XBP1/SREBF2/ABCG1	8
GO:0060326	cell chemotaxis	16/603	124/11235	1.2655	0.000950577	0.0183273	0.015188	PADI2/S100A14/TGFB2/CXCR4/F2RL1/FGF18/MET/FGFR1/NRP1/THBS1/ARRB2/PREX1/TRPM4/IL17RA/CXADR/TIAM1	16
GO:0003206	cardiac chamber morphogenesis	12/603	79/11235	1.50088	0.000964682	0.0185098	0.0153392	TGFB2/DSP/SOX4/HEY2/CITED2/FZD1/WNT11/FGFR2/SMAD6/SMAD7/JAG1/BMP7	12
GO:0048514	blood vessel morphogenesis	31/603	320/11235	0.851967	0.00103285	0.0197229	0.0163445	TGFB2/ARHGAP24/FGF18/SOX4/CUL7/HEY2/SASH1/EPHB4/SHH/PRKX/FGFR1/RLN2/VAV2/PDE3B/WNT11/FZD4/NRP1/ZMIZ1/FGFR2/STARD13/VASH1/THBS1/NR2F2/EMP2/SMAD7/JAG1/PLCG1/GPI/TEAD2/XBP1/MYH9	31
GO:0010817	regulation of hormone levels	28/603	279/11235	0.902932	0.00104264	0.0198152	0.016421	INHBB/PASK/MYRIP/PPP3CA/SOX4/ITPR3/MARCKS/ESR1/GPER1/INHBA/SHH/PTPRN2/SYTL4/FGFR1/RDH10/SYT7/CPT1A/FZD4/C2CD2L/GLUD1/SCARB1/AACS/FOXA1/RAB11FIP3/CACNA1H/ARL2BP/TRPM4/TIAM1	28
GO:0046031	ADP metabolic process	10/603	59/11235	1.65898	0.00106539	0.0200984	0.0166557	AK4/HDAC4/PGK1/LDHA/HK1/ENO2/ENTPD5/ALDOC/STAT3/GPI	10
GO:0043010	camera-type eye development	21/603	187/11235	1.06512	0.00106762	0.0200984	0.0166557	GNB1/GRHL3/TGFB2/MTERF4/LAMB2/BMPR1B/LPCAT1/SDK1/INHBA/SHH/RDH10/FZD4/CDON/NRP1/RET/KDM2B/IRX5/MYH10/TWSG1/JAG1/BMP7	21
GO:0060537	muscle tissue development	24/603	226/11235	0.984482	0.00107514	0.020145	0.0166943	TGFB2/IGFBP5/HDAC4/FLNB/PPP3CA/DSP/HEY2/SHH/XK/TSC22D3/FGFR1/CDON/DKK1/FGFR2/SGCG/NR2F2/MKL2/MYH10/PRKAR1A/SMAD7/BMP7/HMG20B/MYH14/CXADR	24
GO:0072507	divalent inorganic cation homeostasis	23/603	213/11235	1.00855	0.00108196	0.020178	0.0167217	GNB1/S100A14/ATP1B1/CXCR4/OXTR/F2RL1/ANXA6/ITPR3/CD24/ESR1/GPER1/XK/STC1/ABL1/TRPC6/P2RX4/ATP2C2/ATP2A3/CCDC47/SLC24A3/TGM2/PLCG1/TRPM4	23
GO:0030072	peptide hormone secretion	18/603	151/11235	1.15122	0.001203	0.0223282	0.0185035	INHBB/PASK/MYRIP/PPP3CA/SOX4/ITPR3/MARCKS/GPER1/PTPRN2/SYTL4/SYT7/CPT1A/C2CD2L/GLUD1/AACS/ARL2BP/TRPM4/TIAM1	18
GO:0060041	retina development in camera-type eye	12/603	81/11235	1.46481	0.00120844	0.0223282	0.0185035	GNB1/TGFB2/LAMB2/BMPR1B/LPCAT1/SDK1/FZD4/CDON/NRP1/RET/IRX5/MYH10	12
GO:0014706	striated muscle tissue development	23/603	215/11235	0.995067	0.00122766	0.0225788	0.0187112	TGFB2/HDAC4/FLNB/PPP3CA/DSP/HEY2/SHH/XK/TSC22D3/FGFR1/CDON/DKK1/FGFR2/SGCG/NR2F2/MKL2/MYH10/PRKAR1A/SMAD7/BMP7/HMG20B/MYH14/CXADR	23
GO:0043009	chordate embryonic development	38/603	423/11235	0.743112	0.00123419	0.0225948	0.0187244	GRHL3/TGFB2/SATB2/SHROOM3/NDST1/SOX4/PTK7/HEY2/COBL/FZD1/SHH/DLC1/FGFR1/RDH10/LMX1B/WNT11/DKK1/ZMIZ1/FGFR2/KDM2B/FOXA1/MTHFD1/TGFB3/GSC/AKT1/ARNT2/NR2F2/IRX5/MYH10/AXIN2/GINS1/PLCG1/BMP7/GPI/VASP/TEAD2/MYH9/CELSR1	38
GO:0050801	ion homeostasis	36/603	395/11235	0.763914	0.00127798	0.0232896	0.0193002	GNB1/PPT1/S100A14/ATP1B1/SLC9A2/CXCR4/SLC4A10/OXTR/F2RL1/SLC26A2/ANXA6/FGFR4/ITPR3/CD24/ESR1/GPER1/XK/FHL1/STC1/SGK3/CA2/ABL1/TRPC6/SFXN2/P2RX4/PPP2R3C/CKB/ATP2C2/ATP2A3/CCDC47/SMAD7/SLC24A3/TGM2/PLCG1/SCN1B/TRPM4	36
GO:0040013	negative regulation of locomotion	20/603	177/11235	1.07402	0.00128942	0.0233912	0.0193845	PADI2/PTPRU/IGFBP5/PTPRG/CITED2/SHH/DLC1/STC1/WNT11/NRP1/STARD13/VASH1/EVL/THBS1/ABHD2/NR2F2/ABR/STAT3/LDLRAD4/SMAD7	20
GO:0003177	pulmonary valve development	4/603	10/11235	2.89777	0.00133045	0.0237403	0.0196738	TGFB2/HEY2/SMAD6/JAG1	4
GO:0003184	pulmonary valve morphogenesis	4/603	10/11235	2.89777	0.00133045	0.0237403	0.0196738	TGFB2/HEY2/SMAD6/JAG1	4
GO:0090179	planar cell polarity pathway involved in neural tube closure	4/603	10/11235	2.89777	0.00133045	0.0237403	0.0196738	GRHL3/PTK7/FZD1/CELSR1	4
GO:0001764	neuron migration	13/603	93/11235	1.38098	0.00133246	0.0237403	0.0196738	SATB2/APBB2/FGFR1/NRP1/DCLK1/NR2F2/NDE1/PAFAH1B1/MYH10/NTN1/STAT3/MAPT/CELSR1	13
GO:0001837	epithelial to mesenchymal transition	12/603	82/11235	1.44711	0.00134824	0.0239147	0.0198183	TGFB2/CUL7/HEY2/WNT11/FGFR2/FOXA1/TGFB3/GSC/AXIN2/LDLRAD4/SMAD7/BMP7	12
GO:0006096	glycolytic process	9/603	51/11235	1.7172	0.00139717	0.0245679	0.0203596	HDAC4/PGK1/LDHA/HK1/ENO2/ENTPD5/ALDOC/STAT3/GPI	9
GO:0090287	regulation of cellular response to growth factor stimulus	18/603	153/11235	1.13224	0.00139996	0.0245679	0.0203596	LTBP1/NPNT/FGF18/CITED2/FZD1/FGFR1/ABL1/FZD4/DKK1/FGFR2/TGFB3/THBS1/SMAD6/MYO1C/TWSG1/LDLRAD4/SMAD7/PMEPA1	18
GO:0009792	embryo development ending in birth or egg hatching	38/603	426/11235	0.732916	0.00140353	0.0245679	0.0203596	GRHL3/TGFB2/SATB2/SHROOM3/NDST1/SOX4/PTK7/HEY2/COBL/FZD1/SHH/DLC1/FGFR1/RDH10/LMX1B/WNT11/DKK1/ZMIZ1/FGFR2/KDM2B/FOXA1/MTHFD1/TGFB3/GSC/AKT1/ARNT2/NR2F2/IRX5/MYH10/AXIN2/GINS1/PLCG1/BMP7/GPI/VASP/TEAD2/MYH9/CELSR1	38
GO:0055082	cellular chemical homeostasis	37/603	412/11235	0.742651	0.00143281	0.024971	0.0206936	GNB1/PPT1/ATP1B1/SLC9A2/CXCR4/SLC4A10/OXTR/PPP3CA/F2RL1/SLC26A2/ANXA6/SOX4/ITPR3/CD24/ESR1/GPER1/PTPRN2/PDK3/XK/STC1/SGK3/CA2/ABL1/TRPC6/C2CD2L/HK1/P2RX4/AACS/CKB/ATP2C2/ATP2A3/SLC24A3/TGM2/PLCG1/TRPM4/XBP1/TIAM1	37
GO:0033002	muscle cell proliferation	15/603	117/11235	1.25622	0.00144832	0.0250467	0.0207563	TGFB2/IGFBP5/HDAC4/ITGA2/HEY2/GPER1/SHH/FGFR1/NR4A3/FGFR2/TGFB3/AKT1/THBS1/PRKAR1A/TGM2	15
GO:0015833	peptide transport	19/603	166/11235	1.09259	0.00144971	0.0250467	0.0207563	INHBB/PASK/MYRIP/PPP3CA/SOX4/ITPR3/MARCKS/GPER1/PTPRN2/SYTL4/CA2/SYT7/CPT1A/C2CD2L/GLUD1/AACS/ARL2BP/TRPM4/TIAM1	19
GO:0009135	purine nucleoside diphosphate metabolic process	11/603	72/11235	1.5092	0.00147987	0.0253483	0.0210063	AK4/MAGI3/HDAC4/PGK1/LDHA/HK1/ENO2/ENTPD5/ALDOC/STAT3/GPI	11
GO:0009179	purine ribonucleoside diphosphate metabolic process	11/603	72/11235	1.5092	0.00147987	0.0253483	0.0210063	AK4/MAGI3/HDAC4/PGK1/LDHA/HK1/ENO2/ENTPD5/ALDOC/STAT3/GPI	11
GO:0006869	lipid transport	22/603	205/11235	0.99965	0.00149132	0.0254353	0.0210784	ATP8B2/ANO7/ATP8A1/STARD4/INHBA/SHH/SLC27A4/SYT7/CPT1A/FZD4/P2RX4/SCARB1/AKT1/THBS1/TNFAIP8L3/ABCA3/PITPNA/PROCA1/OSBPL7/PITPNC1/SREBF2/ABCG1	22
GO:0055117	regulation of cardiac muscle contraction	8/603	42/11235	1.82738	0.00153263	0.0260286	0.0215701	NOS1AP/ATP1B1/HDAC4/DSP/STC1/P2RX4/SMAD7/TRPM4	8
GO:0043270	positive regulation of ion transport	15/603	118/11235	1.24395	0.00157935	0.0266037	0.0220467	NOS1AP/ATP1B1/GPER1/FHL1/STC1/DPYSL2/SGK3/ABL1/TRPC6/CRACR2A/P2RX4/AKT1/ARRB2/PLCG1/SCN1B	15
GO:0060740	prostate gland epithelium morphogenesis	5/603	17/11235	2.45416	0.00157983	0.0266037	0.0220467	ESR1/SHH/FGFR2/FOXA1/BMP7	5
GO:0006816	calcium ion transport	21/603	193/11235	1.01956	0.00159324	0.0267169	0.0221405	NOS1AP/ATP1B1/PPP3CA/ANXA6/ITPR3/GPER1/TSPAN13/STC1/NCS1/ABL1/TRPC6/CRACR2A/P2RX4/CACNA1H/ATP2C2/ATP2A3/ARRB2/CACNG4/SLC24A3/PLCG1/TRPM4	21
GO:0006757	ATP generation from ADP	9/603	52/11235	1.68918	0.00161088	0.0268997	0.022292	HDAC4/PGK1/LDHA/HK1/ENO2/ENTPD5/ALDOC/STAT3/GPI	9
GO:0090596	sensory organ morphogenesis	18/603	155/11235	1.1135	0.0016236	0.0269991	0.0223743	GRHL3/LRIG1/PTK7/SDK1/FGFR1/NR4A3/COL5A1/CDON/FGFR2/KDM2B/GSC/IRX5/ABR/NTN1/STAT3/JAG1/BMP7/CELSR1	18
GO:0016055	Wnt signaling pathway	34/603	372/11235	0.768002	0.00164632	0.0271506	0.0224999	GNB1/ARHGEF19/GRHL3/PTPRU/MACF1/IGFBP2/PRICKLE2/SOX2/PPP3CA/KIAA0922/SOX4/PTK7/CD24/CDK14/FZD1/SHH/ABL1/WNT11/FZD4/AMOTL1/DIXDC1/DKK1/FGFR2/GPC6/DAAM1/CCDC88C/GSC/ARRB2/AXIN2/TNRC6C/TRPM4/ZNRF3/CELSR1/TIAM1	34
GO:0198738	cell-cell signaling by wnt	34/603	372/11235	0.768002	0.00164632	0.0271506	0.0224999	GNB1/ARHGEF19/GRHL3/PTPRU/MACF1/IGFBP2/PRICKLE2/SOX2/PPP3CA/KIAA0922/SOX4/PTK7/CD24/CDK14/FZD1/SHH/ABL1/WNT11/FZD4/AMOTL1/DIXDC1/DKK1/FGFR2/GPC6/DAAM1/CCDC88C/GSC/ARRB2/AXIN2/TNRC6C/TRPM4/ZNRF3/CELSR1/TIAM1	34
GO:0060541	respiratory system development	17/603	143/11235	1.14729	0.00167735	0.0275486	0.0228297	IGFBP5/FGF18/SPDEF/PTK7/PHF14/AGR2/SHH/FGFR1/RDH10/NUMA1/WNT11/DLG5/FGFR2/FOXA1/TGFB3/ESRP2/CELSR1	17
GO:0030514	negative regulation of BMP signaling pathway	6/603	25/11235	2.1608	0.00171791	0.0280991	0.0232859	FZD1/ABL1/DKK1/SMAD6/TWSG1/SMAD7	6
GO:0001649	osteoblast differentiation	18/603	156/11235	1.10422	0.00174629	0.0284468	0.023574	SATB2/IGFBP5/HDAC4/SOX2/BMPR1B/NPNT/FZD1/SHH/CREB3L1/WNT11/FGFR2/AKT1/CCDC47/AXIN2/TWSG1/JAG1/BMP7/TRPM4	18
GO:0007015	actin filament organization	25/603	248/11235	0.909358	0.00178417	0.0289456	0.0239875	CAPZB/S100A10/PLEKHH2/MYO1B/ITGB5/F2RL1/CAP2/MICAL1/COBL/DLC1/GSN/ABL1/ARFIP2/WNT11/ACTN1/TGFB3/EVL/CYFIP1/EMP2/MYO1C/PPM1E/HCK/PREX1/VASP/MYADM	25
GO:0009185	ribonucleoside diphosphate metabolic process	11/603	74/11235	1.46968	0.00185774	0.0300172	0.0248755	AK4/MAGI3/HDAC4/PGK1/LDHA/HK1/ENO2/ENTPD5/ALDOC/STAT3/GPI	11
GO:0002790	peptide secretion	18/603	157/11235	1.095	0.00187673	0.0302017	0.0250283	INHBB/PASK/MYRIP/PPP3CA/SOX4/ITPR3/MARCKS/GPER1/PTPRN2/SYTL4/SYT7/CPT1A/C2CD2L/GLUD1/AACS/ARL2BP/TRPM4/TIAM1	18
GO:0010770	positive regulation of cell morphogenesis involved in differentiation	13/603	97/11235	1.32023	0.00196724	0.0315312	0.0261301	MACF1/S100A10/EPHA4/PLXNB1/CUL7/NRP1/EEF2K/PAFAH1B1/NTN1/MAPT/PREX1/MYADM/TIAM1	13
GO:0045907	positive regulation of vasoconstriction	4/603	11/11235	2.76027	0.00200249	0.0315886	0.0261777	OXTR/ABL1/AKT1/TRPM4	4
GO:0060572	morphogenesis of an epithelial bud	4/603	11/11235	2.76027	0.00200249	0.0315886	0.0261777	SHH/RDH10/FGFR2/BMP7	4
GO:0090178	regulation of establishment of planar polarity involved in neural tube closure	4/603	11/11235	2.76027	0.00200249	0.0315886	0.0261777	GRHL3/PTK7/FZD1/CELSR1	4
GO:2001026	regulation of endothelial cell chemotaxis	4/603	11/11235	2.76027	0.00200249	0.0315886	0.0261777	FGF18/MET/FGFR1/THBS1	4
GO:0035767	endothelial cell chemotaxis	5/603	18/11235	2.3717	0.00209192	0.0325206	0.0269501	FGF18/MET/FGFR1/NRP1/THBS1	5
GO:0048333	mesodermal cell differentiation	5/603	18/11235	2.3717	0.00209192	0.0325206	0.0269501	ITGA2/INHBA/FGFR1/DKK1/FGFR2	5
GO:0060512	prostate gland morphogenesis	5/603	18/11235	2.3717	0.00209192	0.0325206	0.0269501	ESR1/SHH/FGFR2/FOXA1/BMP7	5
GO:0006942	regulation of striated muscle contraction	8/603	44/11235	1.76027	0.00209416	0.0325206	0.0269501	NOS1AP/ATP1B1/HDAC4/DSP/STC1/P2RX4/SMAD7/TRPM4	8
GO:0022602	ovulation cycle process	9/603	54/11235	1.63474	0.00211674	0.0327438	0.027135	TGFB2/INHBB/BMPR1B/ESR1/INHBA/DMRTA1/FZD4/TGFB3/ARRB2	9
GO:0043410	positive regulation of MAPK cascade	29/603	307/11235	0.815584	0.00217014	0.0334402	0.0277121	IQGAP3/TGFB2/CXCR4/EPHA4/SOX2/NPNT/MAP3K1/F2RL1/FGF18/FGFR4/CD24/SASH1/GPER1/MID1/FGFR1/ABL1/MADD/FZD4/CDON/NRP1/FGFR2/TNFRSF19/TGFB3/THBS1/TNFAIP8L3/ARRB2/PLCG1/ARHGAP8/TIAM1	29
GO:0070486	leukocyte aggregation	25/603	252/11235	0.886275	0.00222167	0.0341027	0.0282611	IGFBP2/RHOH/PPP3CA/KIAA0922/F2RL1/SOX4/MICB/CD24/MYB/SHH/NR4A3/GSN/ABL1/STAT6/AKT1/IL4R/EFNB3/FLOT2/PRKAR1A/PREX1/BMP7/XBP1/PATZ1/MYH9/CXADR	25
GO:0051272	positive regulation of cellular component movement	27/603	280/11235	0.845303	0.00227338	0.0346481	0.0287131	S100A14/NOS1AP/TGFB2/HDAC4/ATP8A1/ITGA2/F2RL1/FGF18/SASH1/GPER1/MET/FGFR1/TRIM32/WNT11/AMOTL1/NRP1/RET/SCARB1/AKT1/THBS1/MYO1C/NTN1/PLCG1/TRPM4/MYADM/XBP1/TIAM1	27
GO:0006165	nucleoside diphosphate phosphorylation	10/603	65/11235	1.51926	0.00227457	0.0346481	0.0287131	AK4/HDAC4/PGK1/LDHA/HK1/ENO2/ENTPD5/ALDOC/STAT3/GPI	10
GO:0001558	regulation of cell growth	27/603	281/11235	0.840159	0.00239141	0.0362894	0.0300733	RPS6KA1/MACF1/PPT1/TGFB2/TTL/IGFBP2/IGFBP5/APBB2/EPHA7/INHBA/FHL1/DPYSL2/SGK3/TRIM32/ABL1/WNT11/NRP1/KAZALD1/SOCS2/KDM2B/KIF26A/AKT1/PAFAH1B1/TP53/NTN1/ULK2/MAPT	27
GO:0043500	muscle adaptation	9/603	55/11235	1.60826	0.0024132	0.0364813	0.0302323	IGFBP5/HDAC4/PPP3CA/HEY2/NR4A3/GSN/P2RX4/CAMTA2/TNNT1	9
GO:0008344	adult locomotory behavior	8/603	45/11235	1.72785	0.00242972	0.0365925	0.0303245	PPT1/EPHA4/ADAM22/PBX3/PAFAH1B1/ARRB2/EFNB3/MAPT	8
GO:0010721	negative regulation of cell development	20/603	187/11235	0.994732	0.00249859	0.0374882	0.0310667	RAP1GAP/EPHA4/PTPRG/SOX2/PPP3CA/EPHA7/SHH/SOX3/TRPC6/DIXDC1/NRP1/PAFAH1B1/RAP1GAP2/NTN1/PMP22/ULK2/STAT3/JAG1/BMP7/YWHAH	20
GO:0001657	ureteric bud development	10/603	66/11235	1.49723	0.00255509	0.0380498	0.0315322	NPNT/SIM1/SHH/FGFR1/WNT11/RET/FGFR2/SMAD6/SMAD7/BMP7	10
GO:0042698	ovulation cycle	10/603	66/11235	1.49723	0.00255509	0.0380498	0.0315322	TGFB2/INHBB/OXTR/BMPR1B/ESR1/INHBA/DMRTA1/FZD4/TGFB3/ARRB2	10
GO:0007405	neuroblast proliferation	7/603	36/11235	1.85713	0.00264807	0.0391827	0.0324709	SHH/FGFR1/DAGLA/FGFR2/EML1/NDE1/PAFAH1B1	7
GO:0031346	positive regulation of cell projection organization	23/603	228/11235	0.91037	0.0026508	0.0391827	0.0324709	MACF1/RHOQ/EPHA4/HDAC4/PLXNB1/ITGA2/F2RL1/CUL7/PTK7/COBL/FGFR1/ABL1/NRP1/RET/TGFB3/EEF2K/PAFAH1B1/NTN1/MAPT/BMP7/SCN1B/EPS8L1/TIAM1	23
GO:0044060	regulation of endocrine process	5/603	19/11235	2.2937	0.00271523	0.0399871	0.0331375	INHBB/F2RL1/INHBA/FGFR1/RAB11FIP3	5
GO:0042472	inner ear morphogenesis	9/603	56/11235	1.58227	0.00274168	0.0402281	0.0333373	GRHL3/LRIG1/PTK7/FGFR1/NR4A3/FGFR2/ABR/NTN1/CELSR1	9
GO:0007610	behavior	29/603	312/11235	0.792277	0.00275502	0.0402757	0.0333768	PPT1/SLC4A10/EPHA4/OXTR/ATP8A1/ITPR3/SDK1/ADAM22/PRKAR2B/ADAM2/DMRTA1/GNAQ/NR4A3/PBX3/ABL1/CPT1A/SHANK2/FZD4/DKK1/THBS1/PAFAH1B1/ARRB2/TP53/EFNB3/STAT3/MAPT/GPI/MYH14/CELSR1	29
GO:0072503	cellular divalent inorganic cation homeostasis	21/603	202/11235	0.953804	0.00278669	0.0405641	0.0336158	GNB1/ATP1B1/CXCR4/OXTR/F2RL1/ANXA6/ITPR3/CD24/ESR1/GPER1/XK/STC1/ABL1/TRPC6/P2RX4/ATP2C2/ATP2A3/SLC24A3/TGM2/PLCG1/TRPM4	21
GO:0014897	striated muscle hypertrophy	8/603	46/11235	1.69614	0.00280596	0.0405641	0.0336158	IGFBP5/HDAC4/PPP3CA/HEY2/NR4A3/P2RX4/CAMTA2/TIAM1	8
GO:0046887	positive regulation of hormone secretion	10/603	67/11235	1.47554	0.00286266	0.0405641	0.0336158	INHBB/MYRIP/SOX4/GPER1/INHBA/FGFR1/C2CD2L/GLUD1/AACS/TRPM4	10
GO:0072163	mesonephric epithelium development	10/603	67/11235	1.47554	0.00286266	0.0405641	0.0336158	NPNT/SIM1/SHH/FGFR1/WNT11/RET/FGFR2/SMAD6/SMAD7/BMP7	10
GO:0072164	mesonephric tubule development	10/603	67/11235	1.47554	0.00286266	0.0405641	0.0336158	NPNT/SIM1/SHH/FGFR1/WNT11/RET/FGFR2/SMAD6/SMAD7/BMP7	10
GO:0003215	cardiac right ventricle morphogenesis	4/603	12/11235	2.63474	0.00287722	0.0405641	0.0336158	TGFB2/SOX4/HEY2/JAG1	4
GO:0010878	cholesterol storage	4/603	12/11235	2.63474	0.00287722	0.0405641	0.0336158	STARD4/SCARB1/SREBF2/ABCG1	4
GO:0045987	positive regulation of smooth muscle contraction	4/603	12/11235	2.63474	0.00287722	0.0405641	0.0336158	OXTR/NPNT/ITGA2/GPER1	4
GO:0090177	establishment of planar polarity involved in neural tube closure	4/603	12/11235	2.63474	0.00287722	0.0405641	0.0336158	GRHL3/PTK7/FZD1/CELSR1	4
GO:2000479	regulation of cAMP-dependent protein kinase activity	4/603	12/11235	2.63474	0.00287722	0.0405641	0.0336158	PKIB/PRKAR2B/PKIA/PRKAR1A	4
GO:0036293	response to decreased oxygen levels	22/603	216/11235	0.924242	0.00288655	0.0405641	0.0336158	GNB1/ATP1B1/TGFB2/CXCR4/PDK1/OXTR/ITGA2/CD24/CITED2/PDK3/STC1/PLAT/LDHA/TRPC6/BNIP3/TGFB3/AKT1/THBS1/ARNT2/EEF2K/TP53/BMP7	22
GO:0002064	epithelial cell development	16/603	138/11235	1.11117	0.00292942	0.0408788	0.0338765	GSTM3/LAMB2/FLNB/SHROOM3/F2RL1/SPDEF/ESR1/MET/STC1/FGFR1/FOXA1/FRMD6/PAFAH1B1/JAG1/MYADM/XBP1	16
GO:0070588	calcium ion transmembrane transport	16/603	138/11235	1.11117	0.00292942	0.0408788	0.0338765	NOS1AP/ATP1B1/ITPR3/GPER1/TSPAN13/NCS1/ABL1/TRPC6/CRACR2A/CACNA1H/ATP2C2/ATP2A3/CACNG4/SLC24A3/PLCG1/TRPM4	16
GO:0032787	monocarboxylic acid metabolic process	33/603	371/11235	0.728817	0.00295869	0.0411433	0.0340957	CYP2J2/SLC27A3/NR5A2/PDK1/HDAC4/UGT2B17/UGT2B15/STARD4/FGFR4/PRKAR2B/PDK3/PGK1/RDH10/NR4A3/SLC27A4/CRAT/LDHA/DAGLA/CPT1A/MALRD1/HK1/ENO2/AACS/PCCA/ACOT2/ENTPD5/AKT1/ALDH3A2/ALDOC/ACLY/STAT3/GPI/XBP1	33
GO:0022409	positive regulation of cell-cell adhesion	15/603	126/11235	1.14931	0.0030288	0.041962	0.0347742	IGFBP2/SOX2/CD24/MYB/CITED2/SHH/NR4A3/FOXA1/AKT1/IL4R/EFNB3/FLOT2/SMAD7/BMP7/XBP1	15
GO:0042886	amide transport	19/603	177/11235	1.00002	0.00303859	0.041962	0.0347742	INHBB/PASK/MYRIP/PPP3CA/SOX4/ITPR3/MARCKS/GPER1/PTPRN2/SYTL4/CA2/SYT7/CPT1A/C2CD2L/GLUD1/AACS/ARL2BP/TRPM4/TIAM1	19
GO:0007159	leukocyte cell-cell adhesion	26/603	272/11235	0.832675	0.00306329	0.0421572	0.034936	IGFBP2/RHOH/PPP3CA/KIAA0922/F2RL1/SOX4/MICB/CD24/MYB/SHH/NR4A3/GSN/CERCAM/ABL1/STAT6/AKT1/IL4R/EFNB3/FLOT2/PRKAR1A/PREX1/BMP7/XBP1/PATZ1/MYH9/CXADR	26
GO:0010633	negative regulation of epithelial cell migration	7/603	37/11235	1.8176	0.00311777	0.0427595	0.0354351	PTPRG/STC1/STARD13/VASH1/EVL/THBS1/NR2F2	7
GO:0001823	mesonephros development	10/603	68/11235	1.45416	0.00319909	0.0437245	0.0362348	NPNT/SIM1/SHH/FGFR1/WNT11/RET/FGFR2/SMAD6/SMAD7/BMP7	10
GO:0016358	dendrite development	17/603	152/11235	1.05923	0.00322073	0.0437943	0.0362926	EPHA4/PPP3CA/CUL7/SDK1/COBL/ABL1/TRPC6/NRP1/DCLK1/SIPA1L1/EEF2K/PAFAH1B1/SARM1/PREX1/BMP7/YWHAH/TIAM1	17
GO:0014896	muscle hypertrophy	8/603	47/11235	1.66511	0.00322614	0.0437943	0.0362926	IGFBP5/HDAC4/PPP3CA/HEY2/NR4A3/P2RX4/CAMTA2/TIAM1	8
GO:0003156	regulation of animal organ formation	5/603	20/11235	2.2197	0.00346266	0.0463741	0.0384305	CITED2/SHH/FGFR1/DKK1/BMP7	5
GO:0006735	NADH regeneration	5/603	20/11235	2.2197	0.00346266	0.0463741	0.0384305	PGK1/HK1/ENO2/ALDOC/GPI	5
GO:0061621	canonical glycolysis	5/603	20/11235	2.2197	0.00346266	0.0463741	0.0384305	PGK1/HK1/ENO2/ALDOC/GPI	5
GO:0061718	glucose catabolic process to pyruvate	5/603	20/11235	2.2197	0.00346266	0.0463741	0.0384305	PGK1/HK1/ENO2/ALDOC/GPI	5
GO:0051928	positive regulation of calcium ion transport	9/603	58/11235	1.53164	0.00350423	0.0467739	0.0387618	ATP1B1/GPER1/STC1/ABL1/TRPC6/CRACR2A/P2RX4/ARRB2/PLCG1	9
GO:0002065	columnar/cuboidal epithelial cell differentiation	10/603	69/11235	1.4331	0.00356625	0.0472854	0.0391857	SOX4/SPDEF/HEY2/AGR2/FGFR1/WNT11/FGFR2/FOXA1/PAFAH1B1/JAG1	10
GO:0042471	ear morphogenesis	10/603	69/11235	1.4331	0.00356625	0.0472854	0.0391857	GRHL3/LRIG1/PTK7/FGFR1/NR4A3/FGFR2/GSC/ABR/NTN1/CELSR1	10
GO:1905114	cell surface receptor signaling pathway involved in cell-cell signaling	35/603	405/11235	0.687203	0.00359139	0.047431	0.0393064	GNB1/ARHGEF19/GRHL3/PTPRU/MACF1/IGFBP2/PRICKLE2/SOX2/PPP3CA/KIAA0922/SOX4/PTK7/CD24/CDK14/FZD1/SHH/ABL1/WNT11/FZD4/AMOTL1/DIXDC1/DKK1/FGFR2/GPC6/DAAM1/CCDC88C/GSC/AKT1/ARRB2/AXIN2/TNRC6C/TRPM4/ZNRF3/CELSR1/TIAM1	35
GO:0007204	positive regulation of cytosolic calcium ion concentration	14/603	116/11235	1.16907	0.00362565	0.047431	0.0393064	GNB1/CXCR4/OXTR/F2RL1/ITPR3/CD24/ESR1/GPER1/ABL1/TRPC6/P2RX4/TGM2/PLCG1/TRPM4	14
GO:0010977	negative regulation of neuron projection development	12/603	92/11235	1.2811	0.00363033	0.047431	0.0393064	EPHA4/PTPRG/PPP3CA/EPHA7/TRPC6/NRP1/PAFAH1B1/RAP1GAP2/NTN1/PMP22/ULK2/YWHAH	12
GO:0021872	forebrain generation of neurons	7/603	38/11235	1.77913	0.00364854	0.047431	0.0393064	SLC4A10/SATB2/INHBA/FGFR1/GNAQ/NRP1/FGFR2	7
GO:0050886	endocrine process	7/603	38/11235	1.77913	0.00364854	0.047431	0.0393064	INHBB/OXTR/F2RL1/INHBA/FGFR1/FZD4/RAB11FIP3	7
GO:0090199	regulation of release of cytochrome c from mitochondria	7/603	38/11235	1.77913	0.00364854	0.047431	0.0393064	GPER1/PPIF/BNIP3/MOAP1/AKT1/ARRB2/TP53	7
GO:0003151	outflow tract morphogenesis	8/603	48/11235	1.63474	0.00369359	0.0477059	0.0395342	TGFB2/HEY2/CITED2/FZD1/WNT11/FGFR2/SMAD6/JAG1	8
GO:0021954	central nervous system neuron development	8/603	48/11235	1.63474	0.00369359	0.0477059	0.0395342	SLC4A10/EPHA4/GNAQ/NRP1/FGFR2/DCLK1/PAFAH1B1/SCN1B	8
GO:0032570	response to progesterone	6/603	29/11235	1.94668	0.00383873	0.0492616	0.0408234	TGFB2/OXTR/TGFB3/THBS1/ABHD2/GPI	6
GO:0099024	plasma membrane invagination	6/603	29/11235	1.94668	0.00383873	0.0492616	0.0408234	ITGA2/F2RL1/GSN/THBS1/SNX33/MYH9	6
GO:0045446	endothelial cell differentiation	9/603	59/11235	1.50698	0.00394322	0.049654	0.0411486	GSTM3/F2RL1/HEY2/MET/STC1/NRP1/NR2F2/JAG1/MYADM	9
GO:0048704	embryonic skeletal system morphogenesis	9/603	59/11235	1.50698	0.00394322	0.049654	0.0411486	SATB2/NDST1/RDH10/FGFR2/MTHFD1/TGFB3/GSC/IRX5/BMP7	9
GO:0003299	muscle hypertrophy in response to stress	4/603	13/11235	2.51926	0.00398128	0.049654	0.0411486	HDAC4/PPP3CA/HEY2/CAMTA2	4
GO:0014887	cardiac muscle adaptation	4/603	13/11235	2.51926	0.00398128	0.049654	0.0411486	HDAC4/PPP3CA/HEY2/CAMTA2	4
GO:0014898	cardiac muscle hypertrophy in response to stress	4/603	13/11235	2.51926	0.00398128	0.049654	0.0411486	HDAC4/PPP3CA/HEY2/CAMTA2	4
GO:0019228	neuronal action potential	4/603	13/11235	2.51926	0.00398128	0.049654	0.0411486	GPER1/KCNMB4/P2RX4/MYH14	4
GO:0034616	response to laminar fluid shear stress	4/603	13/11235	2.51926	0.00398128	0.049654	0.0411486	TGFB3/SMAD6/SMAD7/SREBF2	4
GO:0040023	establishment of nucleus localization	4/603	13/11235	2.51926	0.00398128	0.049654	0.0411486	SLIT1/PAFAH1B1/MYH10/NTN1	4
GO:1905314	semi-lunar valve development	4/603	13/11235	2.51926	0.00398128	0.049654	0.0411486	TGFB2/HEY2/SMAD6/JAG1	4

## Sheet: shZRF1vsshNMC_GO_Enrichment_up_
ID	Description	GeneRatio	BgRatio	Log2 Observed/Expected ratio	pvalue	p.adjust	qvalue	geneID	Count
GO:0045087	innate immune response	83/560	469/11235	1.82802	4.51577e-25	1.73676e-21	1.39323e-21	PTAFR/JAK1/PRKACB/GBP1/GBP2/CSF1/CTSS/S100A9/S100A12/S100A8/S100A7/MR1/IKBKE/REL/KYNU/NMI/IFIH1/CASP8/CCL20/SP100/IRAK2/PPARG/PLSCR1/HERC5/TLR2/DDX60/ERAP1/IRF1/TRIM38/HLA-F/HLA-A/TRIM31/HLA-C/HLA-B/CFB/HLA-DRA/HLA-DRB5/HLA-DQB1/PSMB8/PSMB9/PRDM1/FRK/IFNGR1/TNFAIP3/CD36/CAV1/RPS6KA3/LYN/DDX58/DAPK1/CTSL/SYK/LCN2/ASS1/SAA1/LGR4/BIRC3/CASP4/UBE2D1/IFIT2/IFIT3/IFIT1/NFKB2/STYK1/OAS1/OAS3/OASL/PSME1/…	83
GO:0009607	response to biotic stimulus	77/560	474/11235	1.70447	6.77429e-21	1.3027e-17	1.04502e-17	PTAFR/ZC3H12A/IFI44/GBP3/GBP1/VTCN1/TXNIP/S100A9/S100A12/S100A8/S100A7/MR1/IKBKE/LGALS8/HNMT/IFIH1/WIPF1/TFPI/CASP8/CPS1/CCL20/IRAK2/CD47/PLSCR1/CXCL8/CXCL10/HERC5/TLR2/DDX60/ERAP1/IRF1/TRIM38/TNF/TNFRSF21/PRDM1/TRAF3IP2/IFNGR1/TNFAIP3/CD36/CDK6/BAIAP2L1/CAV1/WASL/RPS6KA3/ADAM9/LYN/TNFRSF11B/DDX58/SYK/ABCA1/PTGES/ASS1/IFITM10/BIRC3/OPTN/IFIT2/IFIT3/IFIT1/NFKB2/MGST1/DDIT3/OAS1/OAS3/OASL/DNAJC3/NF…	77
GO:0043207	response to external biotic stimulus	73/560	448/11235	1.7089	6.55525e-20	6.30288e-17	5.05617e-17	PTAFR/ZC3H12A/IFI44/GBP3/GBP1/VTCN1/S100A9/S100A12/S100A8/S100A7/MR1/IKBKE/LGALS8/IFIH1/WIPF1/TFPI/CASP8/CPS1/CCL20/IRAK2/CD47/PLSCR1/CXCL8/CXCL10/HERC5/TLR2/DDX60/ERAP1/IRF1/TRIM38/TNF/TNFRSF21/PRDM1/TRAF3IP2/IFNGR1/TNFAIP3/CD36/CDK6/BAIAP2L1/CAV1/WASL/RPS6KA3/ADAM9/LYN/TNFRSF11B/DDX58/SYK/ABCA1/PTGES/ASS1/BIRC3/OPTN/IFIT2/IFIT3/IFIT1/NFKB2/MGST1/OAS1/OAS3/OASL/DNAJC3/NFKBIA/B2M/LOXL1/CYP1A1/CCL…	73
GO:0051707	response to other organism	73/560	448/11235	1.7089	6.55525e-20	6.30288e-17	5.05617e-17	PTAFR/ZC3H12A/IFI44/GBP3/GBP1/VTCN1/S100A9/S100A12/S100A8/S100A7/MR1/IKBKE/LGALS8/IFIH1/WIPF1/TFPI/CASP8/CPS1/CCL20/IRAK2/CD47/PLSCR1/CXCL8/CXCL10/HERC5/TLR2/DDX60/ERAP1/IRF1/TRIM38/TNF/TNFRSF21/PRDM1/TRAF3IP2/IFNGR1/TNFAIP3/CD36/CDK6/BAIAP2L1/CAV1/WASL/RPS6KA3/ADAM9/LYN/TNFRSF11B/DDX58/SYK/ABCA1/PTGES/ASS1/BIRC3/OPTN/IFIT2/IFIT3/IFIT1/NFKB2/MGST1/OAS1/OAS3/OASL/DNAJC3/NFKBIA/B2M/LOXL1/CYP1A1/CCL…	73
GO:0006954	inflammatory response	59/560	327/11235	1.85593	2.21075e-18	1.70051e-15	1.36415e-15	PTAFR/ZC3H12A/CSF1/ECM1/S100A9/S100A12/S100A8/REL/NMI/STK39/NFE2L2/AOX1/FN1/CCL20/SP100/IRAK2/PPARG/PROS1/NFKBIZ/CD47/PLSCR1/LXN/APOD/CXCL8/CXCL10/TLR2/OSMR/IL6ST/TNF/CFB/TNFRSF21/NT5E/GJA1/TNFAIP3/ACE2/SLC7A2/LYN/CRH/TNFRSF11B/B4GALT1/S1PR3/SYK/PTGES/ASS1/SAA2/SAA1/BIRC3/CASP4/ALOX5/BLNK/NFKB2/ANO6/CCL22/ITCH/C3/ICAM1/RELB/PLA2G4C/APOL2	59
GO:0071346	cellular response to interferon-gamma	28/560	82/11235	2.77623	9.51232e-17	6.0974e-14	4.89134e-14	PTAFR/JAK1/GBP1/GBP2/NMI/CCL20/SP100/PPARG/IRF1/TRIM38/HLA-F/HLA-A/TRIM31/HLA-C/HLA-B/HLA-DRA/HLA-DRB5/HLA-DQB1/IFNGR1/DAPK1/ASS1/OAS1/OAS3/OASL/B2M/CCL22/ICAM1/IFNGR2	28
GO:0034341	response to interferon-gamma	29/560	96/11235	2.59945	1.11792e-15	6.14215e-13	4.92724e-13	PTAFR/JAK1/GBP1/GBP2/KYNU/NMI/CCL20/SP100/PPARG/IRF1/TRIM38/HLA-F/HLA-A/TRIM31/HLA-C/HLA-B/HLA-DRA/HLA-DRB5/HLA-DQB1/IFNGR1/DAPK1/ASS1/OAS1/OAS3/OASL/B2M/CCL22/ICAM1/IFNGR2	29
GO:0060333	interferon-gamma-mediated signaling pathway	24/560	65/11235	2.88902	1.98994e-15	9.56664e-13	7.67436e-13	PTAFR/JAK1/GBP1/GBP2/NMI/SP100/PPARG/IRF1/TRIM38/HLA-F/HLA-A/TRIM31/HLA-C/HLA-B/HLA-DRA/HLA-DRB5/HLA-DQB1/IFNGR1/OAS1/OAS3/OASL/B2M/ICAM1/IFNGR2	24
GO:0031347	regulation of defense response	60/560	402/11235	1.58227	1.12079e-14	4.78952e-12	3.84215e-12	ZC3H12A/JAK1/PRKACB/CTSS/S100A9/S100A12/S100A8/IKBKE/NMI/IFIH1/STK39/CASP8/IRAK2/PPARG/PROS1/CD47/PLSCR1/APOD/HERC5/TLR2/DDX60/OSMR/IL6ST/ERAP1/IRF1/TRIM38/TNF/CFB/PSMB8/PSMB9/NT5E/TRAF3IP2/GJA1/IFNGR1/TNFAIP3/CD36/CAV1/ACE2/RPS6KA3/SLC7A2/LYN/CRH/DDX58/CTSL/SYK/SAA1/LGR4/BIRC3/CASP4/UBE2D1/IFIT1/PSME1/NFKBIA/B2M/ITGAM/CYLD/ITCH/C3/RELB/IFNGR2	60
GO:0019221	cytokine-mediated signaling pathway	53/560	342/11235	1.6365	9.48358e-14	3.64738e-11	2.92593e-11	PTAFR/JAK1/GBP1/GBP2/CSF1/ECM1/NMI/CASP8/CCL20/SP100/IRAK2/PPARG/ROBO1/LRRC15/CXCL8/CXCL10/LIFR/OSMR/IL6ST/IRF1/CD74/TRIM38/HLA-F/HLA-A/TRIM31/HLA-C/HLA-B/TNF/HLA-DRA/HLA-DRB5/HLA-DQB1/PSMB8/PSMB9/TNFRSF21/IFNGR1/TNFAIP3/TAX1BP1/CAV1/TNFRSF11B/SYK/BIRC3/IFIT2/IFIT3/IFIT1/OAS1/OAS3/OASL/PSME1/B2M/CYLD/CCL22/ICAM1/IFNGR2	53
GO:0071345	cellular response to cytokine stimulus	61/560	439/11235	1.47909	1.80038e-13	6.29478e-11	5.04967e-11	PTAFR/ZC3H12A/JAK1/GBP1/GBP2/CSF1/ECM1/NMI/NFE2L2/TFPI/CASP8/CCL20/SP100/IRAK2/PPARG/ROBO1/LRRC15/CXCL8/CXCL10/LIFR/OSMR/IL6ST/IRF1/CD74/TRIM38/HLA-F/HLA-A/TRIM31/HLA-C/HLA-B/TNF/HLA-DRA/HLA-DRB5/HLA-DQB1/PSMB8/PSMB9/TNFRSF21/IFNGR1/TNFAIP3/TAX1BP1/CAV1/TNFRSF11B/DAPK1/SYK/ASS1/BIRC3/IFIT2/IFIT3/IFIT1/OAS1/OAS3/OASL/PSME1/NFKBIA/ZFP36L1/B2M/CYLD/CCL22/SOX9/ICAM1/IFNGR2	61
GO:0009617	response to bacterium	43/560	249/11235	1.79269	5.46614e-13	1.7519e-10	1.40537e-10	PTAFR/ZC3H12A/S100A9/S100A12/S100A8/S100A7/MR1/TFPI/CASP8/CPS1/CCL20/IRAK2/CD47/CXCL8/CXCL10/TLR2/ERAP1/TNF/TNFRSF21/PRDM1/TNFAIP3/CD36/BAIAP2L1/CAV1/WASL/RPS6KA3/ADAM9/LYN/TNFRSF11B/SYK/ABCA1/PTGES/ASS1/OPTN/NFKB2/MGST1/NFKBIA/B2M/LOXL1/CYP1A1/BPIFA1/SLPI/ICAM1	43
GO:0001816	cytokine production	53/560	376/11235	1.49976	4.44548e-12	1.31518e-09	1.05504e-09	PTAFR/ZC3H12A/GBP1/VTCN1/S100A9/S100A12/S100A8/MR1/IKBKE/TRIB2/CYP1B1/REL/NMI/IFIH1/FN1/CCL20/APOD/HERC5/TLR2/DDX60/IL6ST/IRF1/CD74/CD83/TRIM38/BTN3A2/BTN2A2/BTN3A1/TNF/TNFRSF21/TNFAIP3/TAX1BP1/CD36/HILPDA/ACE2/LYN/DDX58/S1PR3/SYK/ABCA1/SAA1/LGR4/DTX4/BIRC3/NFKB2/DDIT3/B2M/CYLD/MAF/TRIM16/ITCH/C3/RELB	53
GO:0098542	defense response to other organism	39/560	232/11235	1.75385	1.61811e-11	4.44517e-09	3.56592e-09	ZC3H12A/GBP3/GBP1/S100A9/S100A12/S100A8/S100A7/MR1/LGALS8/IFIH1/CCL20/PLSCR1/CXCL10/HERC5/TLR2/DDX60/IRF1/TRIM38/TNF/TRAF3IP2/TNFAIP3/CD36/DDX58/SYK/BIRC3/OPTN/IFIT2/IFIT3/IFIT1/OAS1/OAS3/OASL/DNAJC3/B2M/SLFN11/PMAIP1/BPIFA1/ITCH/SLPI	39
GO:0050776	regulation of immune response	61/560	497/11235	1.30006	4.05919e-11	1.04078e-08	8.34912e-09	PTAFR/JAK1/PRKACB/GBP1/ECM1/CTSS/SELL/IKBKE/APLF/NMI/IFIH1/WIPF1/COL3A1/CASP8/IRAK2/PPARG/PROS1/PLSCR1/TLR2/DDX60/IL6ST/ERAP1/IRF1/CD74/BTN3A1/HLA-F/HLA-A/HLA-C/HLA-B/TNF/CFB/HLA-DRA/HLA-DRB5/HLA-DQB1/PSMB8/PSMB9/TNFRSF21/IFNGR1/TNFAIP3/CD36/CAV1/WASL/RPS6KA3/LYN/DDX58/CTSL/SYK/LGR4/BIRC3/UBE2D1/ARPC3/PSME1/NFKBIA/B2M/ITGAM/CYLD/ITCH/C3/ICAM1/RELB/IFNGR2	61
GO:0032496	response to lipopolysaccharide	32/560	175/11235	1.87522	1.21032e-10	2.9093e-08	2.33384e-08	PTAFR/ZC3H12A/S100A8/S100A7/TFPI/CASP8/CPS1/CCL20/IRAK2/CXCL8/CXCL10/TLR2/TNF/TNFRSF21/PRDM1/TNFAIP3/CD36/RPS6KA3/ADAM9/LYN/TNFRSF11B/ABCA1/PTGES/ASS1/NFKB2/MGST1/NFKBIA/B2M/LOXL1/CYP1A1/SLPI/ICAM1	32
GO:0002250	adaptive immune response	30/560	161/11235	1.9024	2.88192e-10	6.51992e-08	5.23028e-08	VTCN1/CTSS/APLF/LAMP3/IL6ST/ERAP1/ERAP2/IRF1/CD74/BTN3A2/BTN3A1/BTN3A3/TNF/HLA-DQB1/TAP2/TAP1/TNFRSF21/PRDM1/TNFAIP3/LYN/CTSL/SYK/CTSC/NFKB2/B2M/RAB27A/GCNT3/C3/ICAM1/RELB	30
GO:0002237	response to molecule of bacterial origin	32/560	182/11235	1.81863	3.45833e-10	7.38931e-08	5.92771e-08	PTAFR/ZC3H12A/S100A8/S100A7/TFPI/CASP8/CPS1/CCL20/IRAK2/CXCL8/CXCL10/TLR2/TNF/TNFRSF21/PRDM1/TNFAIP3/CD36/RPS6KA3/ADAM9/LYN/TNFRSF11B/ABCA1/PTGES/ASS1/NFKB2/MGST1/NFKBIA/B2M/LOXL1/CYP1A1/SLPI/ICAM1	32
GO:0031349	positive regulation of defense response	39/560	257/11235	1.60621	3.83887e-10	7.77069e-08	6.23365e-08	PRKACB/CTSS/S100A9/S100A12/S100A8/IKBKE/IFIH1/CASP8/IRAK2/CD47/PLSCR1/TLR2/DDX60/OSMR/IL6ST/IRF1/TNF/PSMB8/PSMB9/GJA1/TNFAIP3/CD36/CAV1/RPS6KA3/LYN/CRH/DDX58/CTSL/SYK/LGR4/BIRC3/UBE2D1/PSME1/NFKBIA/ITGAM/CYLD/ITCH/C3/RELB	39
GO:0002526	acute inflammatory response	18/560	61/11235	2.56562	4.86562e-10	9.35659e-08	7.50586e-08	S100A8/FN1/PPARG/PROS1/PLSCR1/OSMR/IL6ST/TNF/CFB/B4GALT1/PTGES/ASS1/SAA2/SAA1/ANO6/C3/ICAM1/APOL2	18
GO:0001817	regulation of cytokine production	45/560	339/11235	1.41314	1.44779e-09	2.65153e-07	2.12706e-07	PTAFR/ZC3H12A/GBP1/VTCN1/IKBKE/TRIB2/CYP1B1/REL/NMI/IFIH1/FN1/CCL20/APOD/HERC5/TLR2/DDX60/IL6ST/IRF1/CD74/CD83/TRIM38/BTN2A2/TNF/TNFRSF21/TNFAIP3/TAX1BP1/CD36/HILPDA/ACE2/LYN/DDX58/S1PR3/SYK/SAA1/LGR4/DTX4/BIRC3/NFKB2/DDIT3/B2M/CYLD/TRIM16/ITCH/C3/RELB	45
GO:0009615	response to virus	33/560	210/11235	1.65658	3.63833e-09	6.36046e-07	5.10237e-07	ZC3H12A/IFI44/GBP3/GBP1/IKBKE/IFIH1/PLSCR1/CXCL10/HERC5/DDX60/IRF1/TRIM38/TNF/TRAF3IP2/IFNGR1/TNFAIP3/CDK6/DDX58/BIRC3/IFIT2/IFIT3/IFIT1/OAS1/OAS3/OASL/DNAJC3/B2M/CYP1A1/CCL22/SLFN11/PMAIP1/ITCH/IFNGR2	33
GO:0032101	regulation of response to external stimulus	48/560	387/11235	1.3152	3.95367e-09	6.61122e-07	5.30353e-07	ZC3H12A/CSF1/S100A9/S100A12/S100A8/S100A7/STK39/NFE2L2/PPARG/TGFBR2/ROBO1/PROS1/CD47/PHLDB2/APOD/CXCL8/CXCL10/HERC5/TLR2/DDX60/SEMA5A/OSMR/IL6ST/CD74/DRD1/TRIM38/TNF/CFB/NT5E/PRDM1/TRAF3IP2/GJA1/TNFAIP3/CD36/CAV1/ACE2/SLC7A2/LYN/DDX58/SYK/SAA1/BIRC3/CASP4/IFIT1/ANO6/B2M/ITCH/C3	48
GO:0050900	leukocyte migration	31/560	196/11235	1.66592	9.32575e-09	1.49445e-06	1.19885e-06	PTAFR/CSF1/ECM1/S100A9/S100A12/S100A8/S100A7/SELL/FN1/CCL20/PROS1/CD47/APOD/CXCL8/CXCL10/SLC7A11/CCL28/CD74/TNF/CAV1/WASL/LYN/DOCK8/B4GALT1/GCNT1/SYK/SAA1/ANO6/ITGAM/CCL22/ICAM1	31
GO:0002252	immune effector process	48/560	399/11235	1.27115	1.07397e-08	1.65219e-06	1.32539e-06	PTAFR/ZC3H12A/GBP3/GBP1/APLF/IFIH1/WIPF1/PROS1/CD47/PLSCR1/CXCL10/HERC5/DDX60/IRF1/CD74/TRIM38/BTN3A2/BTN3A3/TNF/CFB/HLA-DQB1/TRAF3IP2/TNFAIP3/CD36/WASL/LYN/DDX58/SYK/CTSC/BIRC3/IFIT2/IFIT3/IFIT1/ARPC3/OAS1/OAS3/OASL/LCP1/DNAJC3/B2M/RAB27A/GCNT3/SLFN11/PMAIP1/ITCH/C3/ICAM1/RELB	48
GO:0071216	cellular response to biotic stimulus	22/560	108/11235	2.03097	1.28424e-08	1.89969e-06	1.52394e-06	PTAFR/ZC3H12A/TXNIP/TFPI/CCL20/IRAK2/CXCL8/CXCL10/TLR2/TNF/PRDM1/TNFAIP3/CD36/ADAM9/LYN/SYK/ABCA1/ASS1/DDIT3/NFKBIA/B2M/ICAM1	22
GO:0045088	regulation of innate immune response	35/560	246/11235	1.5132	1.73854e-08	2.47645e-06	1.98661e-06	JAK1/PRKACB/CTSS/IKBKE/NMI/IFIH1/CASP8/IRAK2/PPARG/PLSCR1/TLR2/DDX60/ERAP1/IRF1/PSMB8/PSMB9/IFNGR1/TNFAIP3/CD36/CAV1/RPS6KA3/LYN/DDX58/CTSL/SYK/LGR4/BIRC3/UBE2D1/PSME1/NFKBIA/ITGAM/CYLD/ITCH/RELB/IFNGR2	35
GO:0002253	activation of immune response	41/560	318/11235	1.3711	1.8736e-08	2.57352e-06	2.06448e-06	PRKACB/GBP1/CTSS/IKBKE/IFIH1/WIPF1/CASP8/IRAK2/PROS1/PLSCR1/TLR2/DDX60/IRF1/BTN3A1/CFB/HLA-DRA/HLA-DRB5/HLA-DQB1/PSMB8/PSMB9/TNFRSF21/TNFAIP3/CD36/CAV1/WASL/RPS6KA3/LYN/DDX58/CTSL/SYK/LGR4/BIRC3/UBE2D1/ARPC3/PSME1/NFKBIA/ITGAM/CYLD/ITCH/C3/RELB	41
GO:0007159	leukocyte cell-cell adhesion	37/560	272/11235	1.44842	2.2864e-08	3.03224e-06	2.43247e-06	PTAFR/VTCN1/S100A9/S100A8/CASP8/TGFBR2/CD47/PDE5A/CCL28/IL6ST/IRF1/CD74/CD83/BTN2A2/BTN3A1/TNF/HLA-DRA/HLA-DRB5/HLA-DQB1/RUNX2/TNFRSF21/NT5E/PRDM1/CDK6/CAV1/LYN/DOCK8/GCNT1/SYK/ASS1/MAP3K8/LCP1/ZFP36L1/B2M/RAB27A/ICAM1/RELB	37
GO:0050778	positive regulation of immune response	46/560	386/11235	1.25753	2.95604e-08	3.78964e-06	3.04005e-06	PTAFR/PRKACB/GBP1/CTSS/IKBKE/IFIH1/WIPF1/CASP8/IRAK2/PROS1/PLSCR1/TLR2/DDX60/IL6ST/IRF1/CD74/BTN3A1/TNF/CFB/HLA-DRA/HLA-DRB5/HLA-DQB1/PSMB8/PSMB9/TNFRSF21/TNFAIP3/CD36/CAV1/WASL/RPS6KA3/LYN/DDX58/CTSL/SYK/LGR4/BIRC3/UBE2D1/ARPC3/PSME1/NFKBIA/B2M/ITGAM/CYLD/ITCH/C3/RELB	46
GO:0009636	response to toxic substance	24/560	133/11235	1.85611	3.40997e-08	4.23056e-06	3.39376e-06	S100A9/CYP1B1/NFE2L2/CPS1/SLC7A11/TLR2/GPX8/GPX3/TNF/GSTA1/SOD2/AHR/CD36/PPP1R9A/PON2/SLC6A14/LYN/ASS1/MGST1/TXNRD1/DHRS2/GPX2/CYP1A1/NQO1	24
GO:0071222	cellular response to lipopolysaccharide	19/560	87/11235	2.13141	3.87755e-08	4.66033e-06	3.73852e-06	PTAFR/ZC3H12A/TFPI/CCL20/IRAK2/CXCL8/CXCL10/TLR2/TNF/PRDM1/TNFAIP3/CD36/ADAM9/LYN/ABCA1/ASS1/NFKBIA/B2M/ICAM1	19
GO:0050663	cytokine secretion	18/560	79/11235	2.19257	4.40455e-08	5.1333e-06	4.11794e-06	ZC3H12A/GBP1/VTCN1/S100A12/FN1/TLR2/BTN3A2/BTN2A2/BTN3A1/TNF/TNFRSF21/CD36/LYN/SYK/ABCA1/SAA1/LGR4/TRIM16	18
GO:0002221	pattern recognition receptor signaling pathway	22/560	116/11235	1.92788	5.03756e-08	5.69837e-06	4.57123e-06	CTSS/IKBKE/IFIH1/CASP8/IRAK2/TLR2/DDX60/IRF1/TNFAIP3/CD36/CAV1/RPS6KA3/LYN/DDX58/CTSL/LGR4/BIRC3/UBE2D1/NFKBIA/ITGAM/CYLD/ITCH	22
GO:0016337	single organismal cell-cell adhesion	48/560	421/11235	1.19372	5.9116e-08	6.49601e-06	5.2111e-06	PTAFR/VTCN1/S100A9/S100A8/CYP1B1/CASP8/TGFBR2/CD47/PDE5A/SLC7A11/CCL28/IL6ST/IRF1/CD74/CD83/BTN2A2/BTN3A1/TNF/HLA-DRA/HLA-DRB5/HLA-DQB1/RUNX2/TNFRSF21/NT5E/PRDM1/CDK6/LAMB1/CAV1/ADAM9/LYN/DOCK8/GCNT1/SYK/ASS1/RDX/MPZL2/MAP3K8/LCP1/ZFP36L1/B2M/GLDN/RAB27A/VMP1/SOX9/DSG2/ICAM1/CEACAM5/RELB	48
GO:0071219	cellular response to molecule of bacterial origin	19/560	90/11235	2.0825	6.92787e-08	7.35812e-06	5.90269e-06	PTAFR/ZC3H12A/TFPI/CCL20/IRAK2/CXCL8/CXCL10/TLR2/TNF/PRDM1/TNFAIP3/CD36/ADAM9/LYN/ABCA1/ASS1/NFKBIA/B2M/ICAM1	19
GO:0002757	immune response-activating signal transduction	38/560	296/11235	1.3649	7.0788e-08	7.35812e-06	5.90269e-06	PRKACB/GBP1/CTSS/IKBKE/IFIH1/WIPF1/CASP8/IRAK2/PLSCR1/TLR2/DDX60/IRF1/BTN3A1/HLA-DRA/HLA-DRB5/HLA-DQB1/PSMB8/PSMB9/TNFRSF21/TNFAIP3/CD36/CAV1/WASL/RPS6KA3/LYN/DDX58/CTSL/SYK/LGR4/BIRC3/UBE2D1/ARPC3/PSME1/NFKBIA/ITGAM/CYLD/ITCH/RELB	38
GO:0098602	single organism cell adhesion	51/560	466/11235	1.13467	8.46564e-08	8.56812e-06	6.87335e-06	PTAFR/GBP1/VTCN1/S100A9/S100A8/CYP1B1/CASP8/FN1/TGFBR2/CD47/PDE5A/SLC7A11/CCL28/IL6ST/IRF1/CD74/CD83/BTN2A2/BTN3A1/TNF/HLA-DRA/HLA-DRB5/HLA-DQB1/RUNX2/TNFRSF21/NT5E/PRDM1/CDK6/LAMB1/CAV1/ADAM9/LYN/DOCK8/KANK1/GCNT1/SYK/ASS1/RDX/MPZL2/MAP3K8/LCP1/ZFP36L1/B2M/GLDN/RAB27A/VMP1/SOX9/DSG2/ICAM1/CEACAM5/RELB	51
GO:0072593	reactive oxygen species metabolic process	25/560	150/11235	1.74147	9.05345e-08	8.9281e-06	7.16212e-06	ZC3H12A/GADD45A/ATP2B4/CYP1B1/NFE2L2/AOX1/CPS1/TGFBR2/TLR2/GPX3/TNF/SOD2/CD36/PDK4/CAV1/ACE2/SLC7A2/SYK/ASS1/AKR1C3/RAB27A/CYP1A1/NQO1/PMAIP1/ICAM1	25
GO:0034340	response to type I interferon	16/560	66/11235	2.28204	9.83719e-08	9.45846e-06	7.58758e-06	JAK1/GBP2/IKBKE/SP100/IRF1/HLA-F/HLA-A/HLA-C/HLA-B/PSMB8/IFIT2/IFIT3/IFIT1/OAS1/OAS3/OASL	16
GO:0030155	regulation of cell adhesion	46/560	402/11235	1.19894	1.01483e-07	9.47968e-06	7.6046e-06	PTAFR/GBP1/CSF1/VTCN1/CYP1B1/FN1/TGFBR2/CD47/PHLDB2/APOD/CXCL8/PDE5A/SEMA5A/CCL28/IL6ST/IRF1/TGFBI/SPOCK1/CD74/CD83/BTN2A2/TNF/HLA-DRA/HLA-DRB5/HLA-DQB1/TNFRSF21/PRDM1/CD36/CDK6/CAV1/ADAM9/LYN/KANK1/ACER2/SYK/ASS1/SAA1/RDX/MAP3K8/RND1/LMO7/SOX9/LAMA3/ONECUT2/SDC4/ICAM1	46
GO:0051607	defense response to virus	25/560	151/11235	1.73188	1.03522e-07	9.47968e-06	7.6046e-06	ZC3H12A/GBP3/GBP1/IFIH1/PLSCR1/CXCL10/HERC5/DDX60/IRF1/TRIM38/TRAF3IP2/TNFAIP3/DDX58/BIRC3/IFIT2/IFIT3/IFIT1/OAS1/OAS3/OASL/DNAJC3/B2M/SLFN11/PMAIP1/ITCH	25
GO:0002758	innate immune response-activating signal transduction	28/560	184/11235	1.61022	1.1409e-07	1.02044e-05	8.18597e-06	PRKACB/CTSS/IKBKE/IFIH1/CASP8/IRAK2/TLR2/DDX60/IRF1/PSMB8/PSMB9/TNFAIP3/CD36/CAV1/RPS6KA3/LYN/DDX58/CTSL/SYK/LGR4/BIRC3/UBE2D1/PSME1/NFKBIA/ITGAM/CYLD/ITCH/RELB	28
GO:0033559	unsaturated fatty acid metabolic process	16/560	67/11235	2.26034	1.23367e-07	1.07834e-05	8.65044e-06	CYP1B1/ELOVL6/TLR2/HPGD/CD74/ELOVL2/GSTA1/ELOVL5/SYK/PTGES/AKR1C3/ALOX5/ELOVL3/CYP1A1/CYP4F8/PLA2G4C	16
GO:0052547	regulation of peptidase activity	33/560	243/11235	1.44601	1.39042e-07	1.18835e-05	9.53292e-06	ECM1/S100A9/S100A8/TFPI/CASP8/FN1/PPARG/ARL6IP5/ROBO1/PROS1/IFT57/LXN/TNFSF10/LAMP3/CAST/SPOCK1/TNF/PSMB8/PSMB9/TFPI2/CAV1/RPS6KA3/ASPH/ACER2/SPINK4/DAPK1/BIRC3/PSME1/EGLN3/PMAIP1/SLPI/WFDC13/C3	33
GO:0002218	activation of innate immune response	28/560	188/11235	1.5792	1.81227e-07	1.51522e-05	1.21551e-05	PRKACB/CTSS/IKBKE/IFIH1/CASP8/IRAK2/TLR2/DDX60/IRF1/PSMB8/PSMB9/TNFAIP3/CD36/CAV1/RPS6KA3/LYN/DDX58/CTSL/SYK/LGR4/BIRC3/UBE2D1/PSME1/NFKBIA/ITGAM/CYLD/ITCH/RELB	28
GO:0060337	type I interferon signaling pathway	15/560	62/11235	2.27912	2.54804e-07	2.04162e-05	1.63779e-05	JAK1/GBP2/SP100/IRF1/HLA-F/HLA-A/HLA-C/HLA-B/PSMB8/IFIT2/IFIT3/IFIT1/OAS1/OAS3/OASL	15
GO:0071357	cellular response to type I interferon	15/560	62/11235	2.27912	2.54804e-07	2.04162e-05	1.63779e-05	JAK1/GBP2/SP100/IRF1/HLA-F/HLA-A/HLA-C/HLA-B/PSMB8/IFIT2/IFIT3/IFIT1/OAS1/OAS3/OASL	15
GO:0030855	epithelial cell differentiation	41/560	353/11235	1.22046	3.45744e-07	2.71374e-05	2.17696e-05	TXNIP/S100A7/FOSL2/CPS1/ERBB4/ABCA12/PPARG/INTU/SLC7A11/BASP1/TNF/GSTA2/GSTA1/PRDM1/GJA1/C1GALT1/HOXA5/BMPER/CDK6/CAV1/ADAM9/B4GALT1/S1PR3/EHF/RDX/AKR1C3/VDR/KLF5/SCEL/ZFP36L1/CYP1A1/RHCG/MAF/TRIM16/SOX9/ONECUT2/NCOA3/ICAM1/NPHS1/MAFF/UPK3A	41
GO:0002764	immune response-regulating signaling pathway	38/560	319/11235	1.25694	4.97011e-07	3.82301e-05	3.06682e-05	PRKACB/GBP1/CTSS/IKBKE/IFIH1/WIPF1/CASP8/IRAK2/PLSCR1/TLR2/DDX60/IRF1/BTN3A1/HLA-DRA/HLA-DRB5/HLA-DQB1/PSMB8/PSMB9/TNFRSF21/TNFAIP3/CD36/CAV1/WASL/RPS6KA3/LYN/DDX58/CTSL/SYK/LGR4/BIRC3/UBE2D1/ARPC3/PSME1/NFKBIA/ITGAM/CYLD/ITCH/RELB	38
GO:0048514	blood vessel morphogenesis	38/560	320/11235	1.25243	5.38078e-07	4.05774e-05	3.25512e-05	ZC3H12A/JAK1/ECM1/S100A7/CYP1B1/EPAS1/NFE2L2/COL3A1/FN1/SP100/TGFBR2/ROBO1/APOD/CXCL8/CXCL10/EGF/HPGD/SEMA5A/ERAP1/TGFBI/PRDM1/GJA1/TNFAIP3/C1GALT1/HOXA5/BMPER/CAV1/TSPAN12/SAT1/B4GALT1/SYK/ELK3/KLF5/ZFP36L1/TNFAIP2/STRA6/C3/ANGPTL4	38
GO:0045089	positive regulation of innate immune response	29/560	210/11235	1.47016	5.63585e-07	4.16836e-05	3.34386e-05	PRKACB/CTSS/IKBKE/IFIH1/CASP8/IRAK2/PLSCR1/TLR2/DDX60/IRF1/PSMB8/PSMB9/TNFAIP3/CD36/CAV1/RPS6KA3/LYN/DDX58/CTSL/SYK/LGR4/BIRC3/UBE2D1/PSME1/NFKBIA/ITGAM/CYLD/ITCH/RELB	29
GO:0032480	negative regulation of type I interferon production	11/560	35/11235	2.65658	5.97967e-07	4.33921e-05	3.48092e-05	IKBKE/REL/NMI/IFIH1/HERC5/TNFAIP3/TAX1BP1/DDX58/CYLD/ITCH/RELB	11
GO:0001775	cell activation	51/560	500/11235	1.03307	7.62346e-07	5.4296e-05	4.35563e-05	PTAFR/ZC3H12A/GCLM/CSF1/VTCN1/S100A12/APLF/COL3A1/CASP8/ITPR1/TGFBR2/CD47/PLSCR1/CXCL8/CXCL10/PDE5A/SLC7A11/TLR2/IL6ST/IRF1/CD74/CD83/BTN2A2/BTN3A1/HLA-DRA/HLA-DRB5/HLA-DQB1/RUNX2/TNFRSF21/PRDM1/TNFAIP3/AHR/BMPER/CDK6/CAV1/SLC7A2/ADAM9/LYN/DOCK8/SYK/SAA1/MAP3K8/BLNK/NFKB2/LCP1/DHRS2/ZFP36L1/B2M/RAB27A/ICAM1/RELB	51
GO:0052548	regulation of endopeptidase activity	30/560	229/11235	1.39412	1.12523e-06	7.86846e-05	6.31208e-05	S100A9/S100A8/TFPI/CASP8/PPARG/ARL6IP5/ROBO1/PROS1/IFT57/LXN/TNFSF10/LAMP3/CAST/SPOCK1/TNF/PSMB8/PSMB9/TFPI2/RPS6KA3/ASPH/ACER2/SPINK4/DAPK1/BIRC3/PSME1/EGLN3/PMAIP1/SLPI/WFDC13/C3	30
GO:0002224	toll-like receptor signaling pathway	17/560	88/11235	1.95446	1.27991e-06	8.79025e-05	7.05154e-05	CTSS/IKBKE/CASP8/IRAK2/TLR2/IRF1/TNFAIP3/CD36/CAV1/RPS6KA3/LYN/CTSL/LGR4/BIRC3/UBE2D1/NFKBIA/ITGAM	17
GO:0045321	leukocyte activation	43/560	400/11235	1.10884	1.48165e-06	9.99725e-05	8.0198e-05	PTAFR/ZC3H12A/CSF1/VTCN1/S100A12/APLF/CASP8/TGFBR2/CD47/PLSCR1/CXCL8/PDE5A/TLR2/IL6ST/IRF1/CD74/CD83/BTN2A2/BTN3A1/HLA-DRA/HLA-DRB5/HLA-DQB1/RUNX2/TNFRSF21/PRDM1/TNFAIP3/AHR/CDK6/CAV1/SLC7A2/ADAM9/LYN/DOCK8/SYK/MAP3K8/BLNK/LCP1/DHRS2/ZFP36L1/B2M/RAB27A/ICAM1/RELB	43
GO:0001568	blood vessel development	42/560	387/11235	1.12256	1.53647e-06	0.000101884	8.17313e-05	ZC3H12A/JAK1/ECM1/S100A7/CYP1B1/EPAS1/NFE2L2/COL3A1/FN1/SP100/TGFBR2/ROBO1/APOD/CXCL8/CXCL10/EGF/HPGD/SEMA5A/ERAP1/TGFBI/PRDM1/GJA1/TNFAIP3/C1GALT1/AHR/HOXA5/BMPER/CAV1/TSPAN12/SAT1/B4GALT1/SYK/DDIT3/ELK3/KLF5/ZFP36L1/TNFAIP2/ALDH1A2/LOXL1/STRA6/C3/ANGPTL4	42
GO:0050727	regulation of inflammatory response	23/560	152/11235	1.60206	1.71664e-06	0.000111901	8.97674e-05	ZC3H12A/S100A9/S100A12/S100A8/STK39/PPARG/PROS1/CD47/APOD/TLR2/OSMR/IL6ST/TNF/CFB/NT5E/TNFAIP3/ACE2/SLC7A2/LYN/SAA1/BIRC3/CASP4/C3	23
GO:0001944	vasculature development	43/560	403/11235	1.09806	1.80673e-06	0.000115811	9.29038e-05	ZC3H12A/JAK1/ECM1/S100A7/CYP1B1/EPAS1/NFE2L2/COL3A1/FN1/SP100/TGFBR2/ROBO1/APOD/CXCL8/CXCL10/EGF/FBXW7/HPGD/SEMA5A/ERAP1/TGFBI/PRDM1/GJA1/TNFAIP3/C1GALT1/AHR/HOXA5/BMPER/CAV1/TSPAN12/SAT1/B4GALT1/SYK/DDIT3/ELK3/KLF5/ZFP36L1/TNFAIP2/ALDH1A2/LOXL1/STRA6/C3/ANGPTL4	43
GO:0042060	wound healing	37/560	324/11235	1.19603	1.9706e-06	0.000124245	9.96692e-05	PRKACB/S100A9/S100A8/NFE2L2/TFPI/COL3A1/ERBB4/FN1/CCL20/ITPR1/TGFBR2/PROS1/PHLDB2/PLSCR1/APOD/SLC7A11/IRF1/GJA1/TNFAIP3/CD36/TFPI2/IFRD1/CAV1/LYN/DOCK8/KANK1/B4GALT1/SYK/SAA1/PAPSS2/MYOF/ANO6/ELK3/RAB27A/SDC4/KLK6/MAFF	37
GO:0010883	regulation of lipid storage	10/560	32/11235	2.64836	2.08256e-06	0.000129186	0.000103633	ZC3H12A/IKBKE/PPARG/FBXW7/TNF/CD36/HILPDA/ABCA1/NFKBIA/C3	10
GO:0072358	cardiovascular system development	43/560	407/11235	1.08381	2.34398e-06	0.000143094	0.00011479	ZC3H12A/JAK1/ECM1/S100A7/CYP1B1/EPAS1/NFE2L2/COL3A1/FN1/SP100/TGFBR2/ROBO1/APOD/CXCL8/CXCL10/EGF/FBXW7/HPGD/SEMA5A/ERAP1/TGFBI/PRDM1/GJA1/TNFAIP3/C1GALT1/AHR/HOXA5/BMPER/CAV1/TSPAN12/SAT1/B4GALT1/SYK/DDIT3/ELK3/KLF5/ZFP36L1/TNFAIP2/ALDH1A2/LOXL1/STRA6/C3/ANGPTL4	43
GO:0032479	regulation of type I interferon production	17/560	93/11235	1.87473	2.85412e-06	0.000171515	0.000137589	IKBKE/REL/NMI/IFIH1/HERC5/TLR2/IRF1/TRIM38/TNFAIP3/TAX1BP1/DDX58/SYK/DTX4/NFKB2/CYLD/ITCH/RELB	17
GO:0070486	leukocyte aggregation	31/560	252/11235	1.30335	2.89934e-06	0.000171552	0.000137619	VTCN1/S100A9/S100A8/CASP8/TGFBR2/CD47/PDE5A/IL6ST/IRF1/CD74/CD83/BTN2A2/BTN3A1/HLA-DRA/HLA-DRB5/HLA-DQB1/RUNX2/TNFRSF21/PRDM1/CDK6/CAV1/LYN/DOCK8/SYK/MAP3K8/LCP1/ZFP36L1/B2M/RAB27A/ICAM1/RELB	31
GO:0001818	negative regulation of cytokine production	21/560	135/11235	1.64193	3.07848e-06	0.000179391	0.000143908	ZC3H12A/GBP1/IKBKE/TRIB2/REL/NMI/IFIH1/FN1/APOD/HERC5/CD83/BTN2A2/TNF/TNFRSF21/TNFAIP3/TAX1BP1/DDX58/LGR4/CYLD/ITCH/RELB	21
GO:0032606	type I interferon production	17/560	94/11235	1.8593	3.32613e-06	0.00019093	0.000153164	IKBKE/REL/NMI/IFIH1/HERC5/TLR2/IRF1/TRIM38/TNFAIP3/TAX1BP1/DDX58/SYK/DTX4/NFKB2/CYLD/ITCH/RELB	17
GO:0002683	negative regulation of immune system process	29/560	229/11235	1.34521	3.39218e-06	0.000191857	0.000153908	ZC3H12A/GBP1/VTCN1/NMI/NFE2L2/COL3A1/PPARG/APOD/PDE5A/CCL28/IRF1/CD74/TRIM38/BTN2A2/TNF/TNFRSF21/PRDM1/TNFAIP3/HOXA5/CDK6/WASL/LYN/LGR4/IFIT1/NFKBIA/ZFP36L1/FBN1/SOX9/ITCH	29
GO:0001525	angiogenesis	32/560	268/11235	1.26034	3.82026e-06	0.000210138	0.000168573	ZC3H12A/JAK1/ECM1/S100A7/CYP1B1/EPAS1/NFE2L2/FN1/SP100/TGFBR2/ROBO1/APOD/CXCL8/CXCL10/EGF/SEMA5A/ERAP1/TGFBI/TNFAIP3/C1GALT1/HOXA5/BMPER/CAV1/TSPAN12/SAT1/B4GALT1/SYK/ELK3/KLF5/TNFAIP2/C3/ANGPTL4	32
GO:0030198	extracellular matrix organization	26/560	194/11235	1.42696	3.82466e-06	0.000210138	0.000168573	CTSS/LAMC2/LAMB3/ERO1B/CYP1B1/COL3A1/FN1/CD47/PHLDB2/TGFBI/TNF/CD36/LAMB1/TNFRSF11B/B4GALT1/CTSL/MPZL3/NFKB2/LCP1/FBN1/LOXL1/ITGAM/SOX9/LAMA3/ICAM1/NPHS1	26
GO:0043062	extracellular structure organization	26/560	195/11235	1.41954	4.21083e-06	0.000228097	0.000182979	CTSS/LAMC2/LAMB3/ERO1B/CYP1B1/COL3A1/FN1/CD47/PHLDB2/TGFBI/TNF/CD36/LAMB1/TNFRSF11B/B4GALT1/CTSL/MPZL3/NFKB2/LCP1/FBN1/LOXL1/ITGAM/SOX9/LAMA3/ICAM1/NPHS1	26
GO:0019915	lipid storage	12/560	50/11235	2.26754	4.45318e-06	0.000237874	0.000190823	ZC3H12A/IKBKE/PPARG/FBXW7/TNF/CD36/CAV1/HILPDA/PLIN2/ABCA1/NFKBIA/C3	12
GO:0055123	digestive system development	16/560	88/11235	1.867	6.00009e-06	0.000316114	0.000253587	WLS/COL3A1/CPS1/TGFBR2/CXCL8/TNF/PRDM1/C1GALT1/HOXA5/HOXA13/ASS1/LGR4/KLF5/ALDH1A2/STRA6/CYP1A1	16
GO:0002685	regulation of leukocyte migration	15/560	79/11235	1.92954	6.72508e-06	0.000349522	0.000280387	PTAFR/CSF1/ECM1/S100A7/CCL20/APOD/CXCL8/CXCL10/CCL28/CD74/TNF/WASL/LYN/ANO6/ICAM1	15
GO:0046209	nitric oxide metabolic process	11/560	44/11235	2.32643	7.29772e-06	0.000366836	0.000294276	ZC3H12A/ATP2B4/CYP1B1/CPS1/TLR2/TNF/CAV1/SLC7A2/ASS1/NQO1/ICAM1	11
GO:0071621	granulocyte chemotaxis	11/560	44/11235	2.32643	7.29772e-06	0.000366836	0.000294276	CSF1/S100A9/S100A12/S100A8/S100A7/CCL20/CXCL8/CD74/SYK/SAA1/CCL22	11
GO:0019882	antigen processing and presentation	24/560	177/11235	1.44379	7.34435e-06	0.000366836	0.000294276	CTSS/MR1/CTSE/ERAP1/ERAP2/CD74/HLA-F/HLA-A/HLA-C/HLA-B/HLA-DRA/HLA-DRB5/HLA-DQB1/TAP2/PSMB8/PSMB9/TAP1/CD36/CTSL/PSME1/B2M/RAB27A/ICAM1/RELB	24
GO:0098869	cellular oxidant detoxification	12/560	53/11235	2.18347	8.53269e-06	0.000420727	0.000337508	S100A9/NFE2L2/GPX8/GPX3/TNF/GSTA1/SOD2/CD36/MGST1/TXNRD1/GPX2/NQO1	12
GO:0048565	digestive tract development	15/560	81/11235	1.89347	9.26205e-06	0.000450909	0.00036172	COL3A1/CPS1/TGFBR2/CXCL8/TNF/PRDM1/C1GALT1/HOXA5/HOXA13/ASS1/LGR4/KLF5/ALDH1A2/STRA6/CYP1A1	15
GO:1990748	cellular detoxification	12/560	54/11235	2.1565	1.04809e-05	0.000503871	0.000404205	S100A9/NFE2L2/GPX8/GPX3/TNF/GSTA1/SOD2/CD36/MGST1/TXNRD1/GPX2/NQO1	12
GO:0019883	antigen processing and presentation of endogenous antigen	6/560	12/11235	3.32643	1.06641e-05	0.000506347	0.000406192	ERAP1/ERAP2/CD74/TAP2/TAP1/B2M	6
GO:0002274	myeloid leukocyte activation	15/560	82/11235	1.87577	1.08243e-05	0.000507684	0.000407264	PTAFR/ZC3H12A/CSF1/S100A12/TGFBR2/PLSCR1/CXCL8/TLR2/CD74/SLC7A2/ADAM9/LYN/SYK/DHRS2/RELB	15
GO:0016266	O-glycan processing	10/560	38/11235	2.40043	1.16373e-05	0.000539241	0.000432579	GALNT5/GXYLT2/MUC20/GCNT4/C1GALT1/ST3GAL1/GCNT1/GCNT3/B4GALT5/B3GNT3	10
GO:0042110	T cell activation	29/560	245/11235	1.24777	1.28655e-05	0.000582128	0.000466983	VTCN1/CASP8/TGFBR2/CD47/PDE5A/IL6ST/IRF1/CD74/CD83/BTN2A2/BTN3A1/HLA-DRA/HLA-DRB5/HLA-DQB1/RUNX2/TNFRSF21/PRDM1/CDK6/CAV1/LYN/DOCK8/SYK/MAP3K8/LCP1/ZFP36L1/B2M/RAB27A/ICAM1/RELB	29
GO:0070489	T cell aggregation	29/560	245/11235	1.24777	1.28655e-05	0.000582128	0.000466983	VTCN1/CASP8/TGFBR2/CD47/PDE5A/IL6ST/IRF1/CD74/CD83/BTN2A2/BTN3A1/HLA-DRA/HLA-DRB5/HLA-DQB1/RUNX2/TNFRSF21/PRDM1/CDK6/CAV1/LYN/DOCK8/SYK/MAP3K8/LCP1/ZFP36L1/B2M/RAB27A/ICAM1/RELB	29
GO:0071593	lymphocyte aggregation	29/560	246/11235	1.2419	1.39159e-05	0.000622332	0.000499235	VTCN1/CASP8/TGFBR2/CD47/PDE5A/IL6ST/IRF1/CD74/CD83/BTN2A2/BTN3A1/HLA-DRA/HLA-DRB5/HLA-DQB1/RUNX2/TNFRSF21/PRDM1/CDK6/CAV1/LYN/DOCK8/SYK/MAP3K8/LCP1/ZFP36L1/B2M/RAB27A/ICAM1/RELB	29
GO:2001057	reactive nitrogen species metabolic process	11/560	47/11235	2.23127	1.44621e-05	0.000639323	0.000512865	ZC3H12A/ATP2B4/CYP1B1/CPS1/TLR2/TNF/CAV1/SLC7A2/ASS1/NQO1/ICAM1	11
GO:2000145	regulation of cell motility	47/560	496/11235	0.926822	1.53676e-05	0.000671635	0.000538786	PTAFR/ZC3H12A/CSF1/ECM1/S100A7/LAMC2/LGR6/CYP1B1/NFE2L2/COL3A1/ERBB4/FN1/CCL20/SP100/TGFBR2/ROBO1/PHLDB2/LRRC15/APOD/CXCL8/CXCL10/EGF/SEMA5A/CCL28/CD74/DRD1/TNF/ARHGAP18/BMPER/IGFBP3/CDK6/LAMB1/WASL/ADAM9/LYN/SDCBP/KANK1/DDX58/RDX/ANO6/CEMIP/SOX9/LAMA3/ONECUT2/SDC4/SNAI1/ICAM1	47
GO:0001959	regulation of cytokine-mediated signaling pathway	17/560	106/11235	1.68597	1.76712e-05	0.000763632	0.000612586	JAK1/CSF1/ECM1/CASP8/IRAK2/PPARG/ROBO1/CD74/TNF/IFNGR1/TNFAIP3/TAX1BP1/CAV1/SYK/BIRC3/CYLD/IFNGR2	17
GO:0048002	antigen processing and presentation of peptide antigen	21/560	151/11235	1.48034	1.83933e-05	0.000786005	0.000630534	CTSS/MR1/CTSE/ERAP1/ERAP2/CD74/HLA-F/HLA-A/HLA-C/HLA-B/HLA-DRA/HLA-DRB5/HLA-DQB1/TAP2/PSMB8/PSMB9/TAP1/CD36/CTSL/PSME1/B2M	21
GO:0043900	regulation of multi-organism process	30/560	263/11235	1.1944	1.89288e-05	0.000800002	0.000641762	PTAFR/ZC3H12A/PLSCR1/LAMP3/CXCL8/HERC5/PDE5A/DDX60/TRIM38/TRIM31/TNF/TAP2/TAP1/PRDM1/TRAF3IP2/TNFAIP3/CD36/CAV2/CAV1/DDX58/B4GALT1/BIRC3/IFIT1/OAS1/OAS3/OASL/B2M/BPIFA1/ITCH/SLPI	30
GO:1903037	regulation of leukocyte cell-cell adhesion	22/560	164/11235	1.42831	2.08333e-05	0.000870921	0.000698653	PTAFR/VTCN1/TGFBR2/CD47/PDE5A/CCL28/IL6ST/IRF1/CD74/CD83/BTN2A2/TNF/HLA-DRA/HLA-DRB5/HLA-DQB1/TNFRSF21/PRDM1/CAV1/LYN/SYK/ASS1/MAP3K8	22
GO:0097530	granulocyte migration	11/560	49/11235	2.17115	2.20935e-05	0.000913675	0.000732951	CSF1/S100A9/S100A12/S100A8/S100A7/CCL20/CXCL8/CD74/SYK/SAA1/CCL22	11
GO:0098754	detoxification	12/560	58/11235	2.05341	2.27038e-05	0.000922912	0.00074036	S100A9/NFE2L2/GPX8/GPX3/TNF/GSTA1/SOD2/CD36/MGST1/TXNRD1/GPX2/NQO1	12
GO:0097529	myeloid leukocyte migration	14/560	77/11235	1.867	2.27968e-05	0.000922912	0.00074036	CSF1/S100A9/S100A12/S100A8/S100A7/CCL20/CXCL8/CXCL10/CD74/LYN/SYK/SAA1/ANO6/CCL22	14
GO:0071674	mononuclear cell migration	9/560	33/11235	2.45196	2.34129e-05	0.000937978	0.000752446	CSF1/S100A12/S100A7/CCL20/CXCL10/TNF/LYN/ANO6/CCL22	9
GO:0043408	regulation of MAPK cascade	43/560	447/11235	0.948563	2.48867e-05	0.000986744	0.000791566	ZC3H12A/GADD45A/GBP1/S100A12/S100A7/RGS2/ATF3/TRIB2/MAP4K3/TGFA/RNF149/ERBB4/FN1/CCL20/IRAK2/ARL6IP5/MECOM/TNIK/MUC20/EGF/PDE5A/FBXW7/CD74/TNF/BMPER/IGFBP3/CD36/CAV2/CAV1/GPR37/NRK/ADAM9/LYN/SDCBP/TNFRSF11B/SYK/SAA1/MAP3K8/DUSP5/NPTN/CCL22/ITCH/ICAM1	43
GO:0043410	positive regulation of MAPK cascade	33/560	307/11235	1.10873	2.51638e-05	0.000987552	0.000792215	ZC3H12A/GADD45A/S100A12/S100A7/MAP4K3/TGFA/ERBB4/CCL20/IRAK2/ARL6IP5/TNIK/MUC20/EGF/PDE5A/FBXW7/CD74/TNF/BMPER/IGFBP3/CD36/CAV2/GPR37/NRK/ADAM9/SDCBP/TNFRSF11B/SYK/SAA1/MAP3K8/DUSP5/NPTN/CCL22/ICAM1	33
GO:0050707	regulation of cytokine secretion	13/560	68/11235	1.93941	2.55238e-05	0.00099156	0.00079543	ZC3H12A/GBP1/VTCN1/FN1/TLR2/BTN2A2/TNF/TNFRSF21/LYN/SYK/SAA1/LGR4/TRIM16	13
GO:0042742	defense response to bacterium	14/560	78/11235	1.84838	2.65355e-05	0.00101075	0.000810826	S100A9/S100A12/S100A8/S100A7/MR1/CCL20/TLR2/TNF/CD36/SYK/OPTN/B2M/BPIFA1/SLPI	14
GO:0009611	response to wounding	39/560	391/11235	1.00081	2.65954e-05	0.00101075	0.000810826	PRKACB/S100A9/S100A8/NFE2L2/TFPI/COL3A1/ERBB4/FN1/CCL20/ITPR1/TGFBR2/PROS1/PHLDB2/PLSCR1/APOD/SLC7A11/IRF1/GJA1/TNFAIP3/CD36/TFPI2/IFRD1/CAV1/LYN/DOCK8/KANK1/B4GALT1/SYK/SAA1/PAPSS2/MYOF/ANO6/ELK3/ZFP36L1/RAB27A/CYP1A1/SDC4/KLK6/MAFF	39
GO:0043903	regulation of symbiosis, encompassing mutualism through parasitism	26/560	216/11235	1.27198	2.68201e-05	0.00101075	0.000810826	ZC3H12A/PLSCR1/LAMP3/CXCL8/HERC5/DDX60/TRIM38/TRIM31/TNF/TAP2/TAP1/TRAF3IP2/TNFAIP3/CD36/CAV2/CAV1/DDX58/BIRC3/IFIT1/OAS1/OAS3/OASL/B2M/BPIFA1/ITCH/SLPI	26
GO:0016101	diterpenoid metabolic process	11/560	50/11235	2.142	2.7069e-05	0.00101075	0.000810826	DHRS3/CRABP2/CYP1B1/SDR16C5/CRH/AKR1C3/ALDH1A2/STRA6/CYP1A1/ALDH1A3/SDC4	11
GO:0030334	regulation of cell migration	44/560	464/11235	0.92788	2.84194e-05	0.00104845	0.000841068	PTAFR/ZC3H12A/CSF1/ECM1/S100A7/LAMC2/LGR6/CYP1B1/NFE2L2/COL3A1/ERBB4/FN1/CCL20/SP100/TGFBR2/ROBO1/PHLDB2/LRRC15/APOD/CXCL8/CXCL10/SEMA5A/CCL28/CD74/DRD1/TNF/BMPER/IGFBP3/LAMB1/WASL/ADAM9/LYN/SDCBP/KANK1/DDX58/RDX/ANO6/CEMIP/SOX9/LAMA3/ONECUT2/SDC4/SNAI1/ICAM1	44
GO:0006979	response to oxidative stress	31/560	282/11235	1.14107	2.86239e-05	0.00104845	0.000841068	ZC3H12A/GCLM/TXNIP/MCL1/S100A7/CYP1B1/EPAS1/NFE2L2/IDH1/ARL6IP5/APOD/SLC7A11/FBXW7/ETFDH/GPX8/GPX3/TNF/TNFAIP3/SOD2/CD36/PON2/GPR37/ADAM9/ALDH3B1/AKR1C3/MGST1/TXNRD1/GJB2/DHRS2/GPX2/NQO1	31
GO:0061041	regulation of wound healing	13/560	69/11235	1.91834	3.00415e-05	0.00109	0.000874395	S100A9/NFE2L2/TGFBR2/PROS1/PHLDB2/GJA1/TNFAIP3/CD36/CAV1/LYN/KANK1/SYK/ANO6	13
GO:0006636	unsaturated fatty acid biosynthetic process	9/560	34/11235	2.40889	3.04493e-05	0.00109447	0.000877984	ELOVL6/CD74/ELOVL2/ELOVL5/SYK/PTGES/AKR1C3/ALOX5/ELOVL3	9
GO:0002474	antigen processing and presentation of peptide antigen via MHC class I	14/560	79/11235	1.83	3.08024e-05	0.00109691	0.000879939	MR1/ERAP1/ERAP2/HLA-F/HLA-A/HLA-C/HLA-B/TAP2/PSMB8/PSMB9/TAP1/CD36/PSME1/B2M	14
GO:0030162	regulation of proteolysis	46/560	496/11235	0.895795	3.26113e-05	0.00115067	0.000923067	ZC3H12A/PRKACB/ECM1/S100A9/S100A8/TRIB2/NFE2L2/TFPI/CASP8/FN1/PPARG/ARL6IP5/ROBO1/PROS1/IFT57/LXN/TNFSF10/LAMP3/EGF/FBXW7/CAST/SPOCK1/TNF/CFB/PSMB8/PSMB9/TFPI2/CAV1/RPS6KA3/ADAM9/SDCBP/ASPH/RNF19A/ACER2/SPINK4/DAPK1/CTSC/BIRC3/UBE2D1/PSME1/EGLN3/PMAIP1/ITCH/SLPI/WFDC13/C3	46
GO:0006690	icosanoid metabolic process	11/560	51/11235	2.11344	3.29831e-05	0.00115321	0.000925106	CYP1B1/TLR2/HPGD/CD74/SYK/PTGES/AKR1C3/ALOX5/CYP1A1/CYP4F8/PLA2G4C	11
GO:0055065	metal ion homeostasis	32/560	298/11235	1.10726	3.40251e-05	0.00117892	0.000945732	S100A9/S100A8/ATP2B4/EPAS1/SFXN5/ITPR1/CP/ATP13A3/CXCL10/ABCG2/CCL28/DRD1/IBTK/GJA1/CD36/STEAP1/CAV1/LYN/S1PR3/LCN2/SAA1/FTH1/SCNN1A/VDR/SLC11A2/DDIT3/B2M/NPTN/CEMIP/NMB/NEDD4L/UPK3A	32
GO:0060759	regulation of response to cytokine stimulus	17/560	112/11235	1.60654	3.68371e-05	0.00126496	0.00101475	JAK1/CSF1/ECM1/CASP8/IRAK2/PPARG/ROBO1/CD74/TNF/IFNGR1/TNFAIP3/TAX1BP1/CAV1/SYK/BIRC3/CYLD/IFNGR2	17
GO:0032612	interleukin-1 production	9/560	35/11235	2.36707	3.91983e-05	0.00133413	0.00107024	ZC3H12A/MR1/CCL20/TNFAIP3/CD36/S1PR3/ABCA1/SAA1/TRIM16	9
GO:0006953	acute-phase response	7/560	21/11235	2.74147	4.64096e-05	0.00156571	0.00125602	FN1/PLSCR1/TNF/ASS1/SAA2/SAA1/APOL2	7
GO:0030593	neutrophil chemotaxis	9/560	36/11235	2.32643	4.99815e-05	0.00166929	0.00133911	S100A9/S100A12/S100A8/CCL20/CXCL8/CD74/SYK/SAA1/CCL22	9
GO:0008544	epidermis development	23/560	186/11235	1.31083	5.0775e-05	0.00166929	0.00133911	TXNIP/S100A7/CRABP2/LAMC2/LAMB3/FOSL2/ABCA12/INTU/FOXQ1/TNF/STS/ADAM9/LGR4/AKR1C3/VDR/SCEL/ZFP36L1/TRIM16/SOX9/LAMA3/NCOA3/SNAI1/MAFF	23
GO:0009310	amine catabolic process	6/560	15/11235	3.0045	5.0782e-05	0.00166929	0.00133911	ATP2B4/KMO/HNMT/KYNU/SAT1/SLC44A1	6
GO:0051235	maintenance of location	25/560	212/11235	1.24237	5.38299e-05	0.00175449	0.00140745	ZC3H12A/S100A9/S100A8/S100A7/IKBKE/ITPR1/PPARG/CXCL10/FBXW7/DRD1/TNF/NFKBIE/IBTK/CD36/CAV1/HILPDA/LYN/PLIN2/ABCA1/FTH1/DDIT3/NFKBIA/FBN1/CEMIP/C3	25
GO:0001101	response to acid chemical	23/560	187/11235	1.3031	5.52534e-05	0.00178575	0.00143253	PTAFR/ZC3H12A/GCLM/ATP2B4/COL3A1/CPS1/PPARG/TLR2/CPEB4/TNF/RRAGD/CD36/PDK4/LYN/ACER2/ABCA1/PTGES/ASS1/AKR1C3/ALDH1A2/TRIM16/SOX9/ICAM1	23
GO:0001523	retinoid metabolic process	10/560	45/11235	2.1565	5.72885e-05	0.0018361	0.00147292	DHRS3/CRABP2/CYP1B1/SDR16C5/AKR1C3/ALDH1A2/STRA6/CYP1A1/ALDH1A3/SDC4	10
GO:0019885	antigen processing and presentation of endogenous peptide antigen via MHC class I	5/560	10/11235	3.32643	6.17985e-05	0.00196427	0.00157574	ERAP1/ERAP2/TAP2/TAP1/B2M	5
GO:0050710	negative regulation of cytokine secretion	7/560	22/11235	2.67435	6.51617e-05	0.00203407	0.00163174	ZC3H12A/GBP1/FN1/BTN2A2/TNF/TNFRSF21/LGR4	7
GO:2000351	regulation of endothelial cell apoptotic process	7/560	22/11235	2.67435	6.51617e-05	0.00203407	0.00163174	NFE2L2/SEMA5A/TNFAIP3/AKR1C3/ANO6/ANGPTL4/ICAM1	7
GO:0007186	G-protein coupled receptor signaling pathway	34/560	336/11235	1.02157	6.55812e-05	0.00203407	0.00163174	PTAFR/PRKACB/RGS16/RGS2/LGR6/ATP2B4/GPR39/CCL20/PPARG/ACPP/GPR87/CXCL8/CXCL10/NPY1R/HPGD/DRD1/ADGRF1/ADGRF4/CAV2/CAV1/GPR37/PDGFRL/S1PR3/ABCA1/LGR4/AKR1C3/ATRNL1/TULP3/LPAR6/NMB/CCL22/MC4R/C3/KLK6	34
GO:0006721	terpenoid metabolic process	11/560	55/11235	2.0045	6.9132e-05	0.00211017	0.00169278	DHRS3/CRABP2/CYP1B1/SDR16C5/CRH/AKR1C3/ALDH1A2/STRA6/CYP1A1/ALDH1A3/SDC4	11
GO:2000379	positive regulation of reactive oxygen species metabolic process	11/560	55/11235	2.0045	6.9132e-05	0.00211017	0.00169278	ZC3H12A/GADD45A/NFE2L2/TGFBR2/TNF/CD36/ACE2/ASS1/AKR1C3/RAB27A/ICAM1	11
GO:0010952	positive regulation of peptidase activity	17/560	118/11235	1.53125	7.25513e-05	0.0021971	0.00176252	S100A9/S100A8/CASP8/FN1/PPARG/ARL6IP5/ROBO1/IFT57/TNFSF10/TNF/CAV1/ASPH/ACER2/DAPK1/PSME1/EGLN3/PMAIP1	17
GO:0050801	ion homeostasis	38/560	395/11235	0.948648	7.39214e-05	0.00222111	0.00178177	GCLM/S100A9/S100A8/ATP2B4/EPAS1/SFXN5/STK39/CPS1/ITPR1/CP/ATP13A3/CXCL10/ABCG2/CCL28/DRD1/IBTK/GJA1/CD36/STEAP1/PDK4/CAV1/LYN/CRH/S1PR3/LCN2/SAA1/FTH1/SCNN1A/VDR/SLC11A2/DDIT3/B2M/NPTN/CEMIP/NMB/RHCG/NEDD4L/UPK3A	38
GO:0034103	regulation of tissue remodeling	9/560	38/11235	2.24843	7.91545e-05	0.00235991	0.00189312	GJA1/TNFAIP3/PDK4/TNFRSF11B/B4GALT1/SYK/VDR/SIGLEC15/MC4R	9
GO:0072676	lymphocyte migration	8/560	30/11235	2.41954	7.99806e-05	0.0023662	0.00189816	ECM1/S100A7/CCL20/APOD/CXCL10/WASL/SAA1/CCL22	8
GO:1903409	reactive oxygen species biosynthetic process	11/560	56/11235	1.97851	8.22241e-05	0.002414	0.00193651	ZC3H12A/ATP2B4/CYP1B1/TNF/CAV1/SLC7A2/ASS1/RAB27A/CYP1A1/NQO1/ICAM1	11
GO:0007162	negative regulation of cell adhesion	19/560	143/11235	1.41449	8.59249e-05	0.00250354	0.00200834	GBP1/VTCN1/CYP1B1/PHLDB2/APOD/PDE5A/SEMA5A/CCL28/IRF1/TGFBI/SPOCK1/CD74/BTN2A2/TNFRSF21/KANK1/ACER2/ASS1/RDX/RND1	19
GO:0010876	lipid localization	26/560	233/11235	1.16268	9.76654e-05	0.00282422	0.00226559	ZC3H12A/ABCD3/IKBKE/ABCA12/PPARG/OSBPL10/APOD/EGF/FBXW7/TNF/CD36/CAV1/HILPDA/CRH/VLDLR/PLIN2/SYK/ABCA1/ANO6/NFKBIA/SLC27A2/NMB/C3/APOL6/APOL2/APOL1	26
GO:0050673	epithelial cell proliferation	26/560	234/11235	1.1565	0.000104849	0.00300127	0.00240762	ECM1/TGFA/ROBO1/IFT57/EAF2/INTU/FBXW7/SEMA5A/TNF/GJA1/TNFAIP3/HOXA5/BMPER/IGFBP3/CDK6/LAMB1/CAV2/CAV1/SDR16C5/B4GALT1/LGR4/EHF/VDR/ZFP36L1/ALDH1A2/SOX9	26
GO:0009308	amine metabolic process	14/560	88/11235	1.67435	0.000105349	0.00300127	0.00240762	ATP2B4/KMO/HNMT/KYNU/DRD1/PSMB8/PSMB9/GPR37/SAT1/AZIN1/SLC44A1/PSME1/CYP1A1/NQO1	14
GO:0002483	antigen processing and presentation of endogenous peptide antigen	5/560	11/11235	3.18893	0.000108659	0.0030728	0.002465	ERAP1/ERAP2/TAP2/TAP1/B2M	5
GO:0034612	response to tumor necrosis factor	22/560	183/11235	1.27016	0.000112292	0.00313208	0.00251256	ZC3H12A/MAP4K3/NFE2L2/CASP8/CCL20/CXCL8/TNF/PSMB8/PSMB9/TNFRSF21/TNFAIP3/TAX1BP1/ADAM9/TNFRSF11B/SYK/ASS1/BIRC3/PSME1/ZFP36L1/CYLD/CCL22/ICAM1	22
GO:0018146	keratan sulfate biosynthetic process	6/560	17/11235	2.82393	0.000115259	0.00313208	0.00251256	B4GALT4/ST3GAL1/B4GALT1/SLC35D2/B4GALT5/B3GNT3	6
GO:0071396	cellular response to lipid	34/560	346/11235	0.979264	0.000116991	0.00313208	0.00251256	PTAFR/ZC3H12A/ESRRG/FHL2/TFPI/CPS1/CCL20/IRAK2/PPARG/CXCL8/CXCL10/TLR2/TNF/PIM1/PRDM1/TNFAIP3/CD36/CDK6/PDK4/ADAM9/LYN/CRH/FBXO32/ABCA1/ASS1/AKR1C3/VDR/NFKBIA/ZFP36L1/B2M/ALDH1A2/SOX9/NCOA3/ICAM1	34
GO:0006959	humoral immune response	12/560	68/11235	1.82393	0.000117585	0.00313208	0.00251256	PROS1/CD83/TNF/CFB/HLA-DQB1/TNFRSF21/TRAF3IP2/BLNK/B2M/BPIFA1/SLPI/C3	12
GO:0030595	leukocyte chemotaxis	14/560	89/11235	1.65805	0.000119413	0.00313208	0.00251256	CSF1/S100A9/S100A12/S100A8/S100A7/CCL20/CXCL8/CXCL10/CD74/LYN/SYK/SAA1/ANO6/CCL22	14
GO:0043901	negative regulation of multi-organism process	15/560	100/11235	1.58946	0.000120046	0.00313208	0.00251256	ZC3H12A/PLSCR1/TRIM38/TRIM31/TNF/PRDM1/TNFAIP3/CD36/IFIT1/OAS1/OAS3/OASL/BPIFA1/ITCH/SLPI	15
GO:2000377	regulation of reactive oxygen species metabolic process	15/560	100/11235	1.58946	0.000120046	0.00313208	0.00251256	ZC3H12A/GADD45A/ATP2B4/CYP1B1/NFE2L2/TGFBR2/TNF/CD36/CAV1/ACE2/SYK/ASS1/AKR1C3/RAB27A/ICAM1	15
GO:0002548	monocyte chemotaxis	7/560	24/11235	2.54882	0.000121203	0.00313208	0.00251256	S100A12/S100A7/CCL20/CXCL10/LYN/ANO6/CCL22	7
GO:0046850	regulation of bone remodeling	7/560	24/11235	2.54882	0.000121203	0.00313208	0.00251256	GJA1/TNFAIP3/PDK4/TNFRSF11B/SYK/SIGLEC15/MC4R	7
GO:0008015	blood circulation	28/560	263/11235	1.09487	0.000121239	0.00313208	0.00251256	PTAFR/ZC3H12A/GCLM/RGS2/ATP2B4/KCNK1/EPAS1/STK39/CPS1/ITPR1/PPARG/CXCL10/PDE5A/NPY1R/ERAP1/ERAP2/DRD1/GJA1/SOD2/CAV1/ACE2/ASPH/CRH/NAV2/MYOF/DSG2/NEDD4L/ICAM1	28
GO:1901615	organic hydroxy compound metabolic process	28/560	263/11235	1.09487	0.000121239	0.00313208	0.00251256	DHRS3/PTAFR/CYB5R1/CYP1B1/EPAS1/GPD2/SRD5A3/INPP4B/GCNT4/DRD1/TNF/GPR37/GK/SDR16C5/VLDLR/ACER2/ABCA1/ALDH3B1/MTMR2/AKR1C3/VDR/DIO2/ALDH1A2/CYP1A1/ALDH1A3/SNAI1/APOL2/APOL1	28
GO:1904035	regulation of epithelial cell apoptotic process	9/560	40/11235	2.17443	0.000121449	0.00313208	0.00251256	NFE2L2/SEMA5A/CAST/TNFAIP3/AKR1C3/ANO6/ZFP36L1/ANGPTL4/ICAM1	9
GO:1990266	neutrophil migration	9/560	40/11235	2.17443	0.000121449	0.00313208	0.00251256	S100A9/S100A12/S100A8/CCL20/CXCL8/CD74/SYK/SAA1/CCL22	9
GO:0044706	multi-multicellular organism process	17/560	123/11235	1.47138	0.000122753	0.00313208	0.00251256	PTAFR/TGFBR2/HPGD/PRDM1/NAMPT/STS/NRK/CRH/B4GALT1/VDR/GJB2/CYP1A1/VMP1/DSG2/PLA2G4C/APOL2/MAFF	17
GO:0002753	cytoplasmic pattern recognition receptor signaling pathway	10/560	49/11235	2.03365	0.000123286	0.00313208	0.00251256	IFIH1/CASP8/IRAK2/DDX60/TNFAIP3/DDX58/BIRC3/NFKBIA/CYLD/ITCH	10
GO:0008285	negative regulation of cell proliferation	41/560	449/11235	0.87341	0.000123785	0.00313208	0.00251256	BTG2/RASSF5/CYP1B1/ERBB4/PPARG/KAT2B/TGFBR2/ROBO1/IFT57/EAF2/APOD/CXCL8/PDE5A/INTU/FBXW7/TLR2/IRF1/BTN2A2/TNFRSF21/PRDM1/FRK/GJA1/TNFAIP3/SOD2/IGFBP3/CDK6/CAV2/CAV1/NRK/LYN/KLF10/B4GALT1/PTGES/FTH1/IFIT3/VDR/MYO16/DHRS2/ALDH1A2/SOX9/PMAIP1	41
GO:0051051	negative regulation of transport	29/560	278/11235	1.06547	0.000132006	0.00331826	0.00266191	ZC3H12A/GBP1/CTTNBP2NL/STK39/FN1/SP100/CAB39/ARL6IP5/APOD/EGF/CD74/BTN2A2/TNF/NFKBIE/TNFRSF21/CD36/PPP1R9A/CAV1/SDCBP/CRH/LGR4/MTMR2/DYRK2/TBC1D4/NFKBIA/NMB/CYLD/NEDD4L/ICAM1	29
GO:0001676	long-chain fatty acid metabolic process	11/560	59/11235	1.90322	0.000134938	0.00336994	0.00270337	CYP1B1/ELOVL6/ELOVL2/GSTA1/ELOVL5/PTGES/AKR1C3/ELOVL3/SLC27A2/CYP1A1/PLA2G4C	11
GO:0060326	cell chemotaxis	17/560	124/11235	1.4597	0.000135831	0.00337035	0.0027037	CSF1/S100A9/S100A12/S100A8/S100A7/CCL20/CXCL8/CXCL10/SEMA5A/CCL28/CD74/LYN/SYK/SAA2/SAA1/ANO6/CCL22	17
GO:0030335	positive regulation of cell migration	28/560	265/11235	1.08394	0.000138078	0.00337233	0.00270529	PTAFR/ZC3H12A/CSF1/S100A7/LAMC2/LGR6/NFE2L2/FN1/CCL20/TGFBR2/LRRC15/CXCL8/CXCL10/SEMA5A/CD74/DRD1/TNF/LAMB1/ADAM9/LYN/SDCBP/RDX/ANO6/CEMIP/SOX9/ONECUT2/SNAI1/ICAM1	28
GO:0031667	response to nutrient levels	28/560	265/11235	1.08394	0.000138078	0.00337233	0.00270529	ZC3H12A/GCLM/ATF3/KYNU/NFE2L2/CPS1/PPARG/TGFBR2/CXCL10/CCL28/CPEB4/PIM1/RRAGD/PDK4/KLF10/TNFRSF11B/ABCA1/ASS1/AKR1C3/GABARAPL1/VDR/DDIT3/ALDH1A2/CYP1A1/NQO1/PMAIP1/MC4R/ICAM1	28
GO:0002694	regulation of leukocyte activation	26/560	238/11235	1.13205	0.000138541	0.00337233	0.00270529	PTAFR/ZC3H12A/VTCN1/APLF/TGFBR2/CD47/PLSCR1/PDE5A/IL6ST/IRF1/CD74/CD83/BTN2A2/HLA-DRA/HLA-DRB5/HLA-DQB1/TNFRSF21/PRDM1/TNFAIP3/AHR/CAV1/SLC7A2/LYN/SYK/MAP3K8/ZFP36L1	26
GO:0003013	circulatory system process	28/560	266/11235	1.0785	0.000147257	0.00356196	0.0028574	PTAFR/ZC3H12A/GCLM/RGS2/ATP2B4/KCNK1/EPAS1/STK39/CPS1/ITPR1/PPARG/CXCL10/PDE5A/NPY1R/ERAP1/ERAP2/DRD1/GJA1/SOD2/CAV1/ACE2/ASPH/CRH/NAV2/MYOF/DSG2/NEDD4L/ICAM1	28
GO:0006809	nitric oxide biosynthetic process	9/560	41/11235	2.1388	0.000148826	0.00357742	0.00286981	ZC3H12A/ATP2B4/CYP1B1/TNF/CAV1/SLC7A2/ASS1/NQO1/ICAM1	9
GO:0016053	organic acid biosynthetic process	21/560	174/11235	1.2758	0.000151167	0.00359694	0.00288547	ABCD3/ATP2B4/KMO/KYNU/GAD1/CPS1/ELOVL6/CD74/ELOVL2/ELOVL5/PDK4/SYK/PTGES/ASS1/AKR1C3/ALOX5/ELOVL3/SLC27A2/ALDH1A2/CYP1A1/ALDH1A3	21
GO:0002478	antigen processing and presentation of exogenous peptide antigen	18/560	137/11235	1.39832	0.000151509	0.00359694	0.00288547	CTSS/CTSE/CD74/HLA-F/HLA-A/HLA-C/HLA-B/HLA-DRA/HLA-DRB5/HLA-DQB1/TAP2/PSMB8/PSMB9/TAP1/CD36/CTSL/PSME1/B2M	18
GO:0050688	regulation of defense response to virus	11/560	60/11235	1.87897	0.000157929	0.00372636	0.00298929	ZC3H12A/HERC5/DDX60/TRIM38/TRAF3IP2/TNFAIP3/DDX58/BIRC3/IFIT1/B2M/ITCH	11
GO:0042572	retinol metabolic process	6/560	18/11235	2.74147	0.000165648	0.00383785	0.00307872	DHRS3/CYP1B1/SDR16C5/AKR1C3/ALDH1A2/ALDH1A3	6
GO:0045124	regulation of bone resorption	6/560	18/11235	2.74147	0.000165648	0.00383785	0.00307872	TNFAIP3/PDK4/TNFRSF11B/SYK/SIGLEC15/MC4R	6
GO:2000401	regulation of lymphocyte migration	6/560	18/11235	2.74147	0.000165648	0.00383785	0.00307872	ECM1/S100A7/CCL20/APOD/CXCL10/WASL	6
GO:0042445	hormone metabolic process	15/560	103/11235	1.54682	0.000168544	0.00385966	0.00309622	DHRS3/CRABP2/ERO1B/CYP1B1/SRD5A3/HSD17B11/GCNT4/ACE2/SDR16C5/AKR1C3/DHRS2/DIO2/ALDH1A2/ALDH1A3/KLK6	15
GO:1903034	regulation of response to wounding	13/560	81/11235	1.68702	0.000168597	0.00385966	0.00309622	S100A9/NFE2L2/TGFBR2/PROS1/PHLDB2/GJA1/TNFAIP3/CD36/CAV1/LYN/KANK1/SYK/ANO6	13
GO:0002544	chronic inflammatory response	5/560	12/11235	3.0634	0.000178655	0.00406572	0.00326152	S100A8/TNF/GJA1/TNFAIP3/PTGES	5
GO:0030216	keratinocyte differentiation	12/560	71/11235	1.76164	0.000180387	0.00408098	0.00327377	TXNIP/S100A7/FOSL2/ABCA12/INTU/ADAM9/AKR1C3/VDR/SCEL/ZFP36L1/TRIM16/NCOA3	12
GO:0019884	antigen processing and presentation of exogenous antigen	18/560	139/11235	1.37741	0.000182452	0.00410358	0.00329189	CTSS/CTSE/CD74/HLA-F/HLA-A/HLA-C/HLA-B/HLA-DRA/HLA-DRB5/HLA-DQB1/TAP2/PSMB8/PSMB9/TAP1/CD36/CTSL/PSME1/B2M	18
GO:0050792	regulation of viral process	23/560	203/11235	1.18466	0.000194205	0.0043425	0.00348356	ZC3H12A/PLSCR1/LAMP3/CXCL8/HERC5/DDX60/TRIM38/TRIM31/TNF/TAP2/TAP1/TRAF3IP2/TNFAIP3/CAV2/DDX58/BIRC3/IFIT1/OAS1/OAS3/OASL/B2M/ITCH/SLPI	23
GO:0007204	positive regulation of cytosolic calcium ion concentration	16/560	116/11235	1.46845	0.000197561	0.00439202	0.00352328	ATP2B4/ITPR1/CXCL10/CCL28/DRD1/IBTK/GJA1/CD36/CAV1/LYN/S1PR3/SAA1/DDIT3/NPTN/CEMIP/NMB	16
GO:2000147	positive regulation of cell motility	28/560	271/11235	1.05164	0.000201845	0.00446148	0.003579	PTAFR/ZC3H12A/CSF1/S100A7/LAMC2/LGR6/NFE2L2/FN1/CCL20/TGFBR2/LRRC15/CXCL8/CXCL10/SEMA5A/CD74/DRD1/TNF/LAMB1/ADAM9/LYN/SDCBP/RDX/ANO6/CEMIP/SOX9/ONECUT2/SNAI1/ICAM1	28
GO:0009991	response to extracellular stimulus	29/560	285/11235	1.02959	0.000203227	0.00446634	0.0035829	ZC3H12A/GCLM/ATF3/KYNU/NFE2L2/CPS1/PPARG/TGFBR2/CXCL10/CCL28/CPEB4/PIM1/RRAGD/PDK4/LYN/KLF10/TNFRSF11B/ABCA1/ASS1/AKR1C3/GABARAPL1/VDR/DDIT3/ALDH1A2/CYP1A1/NQO1/PMAIP1/MC4R/ICAM1	29
GO:0007249	I-kappaB kinase/NF-kappaB signaling	23/560	204/11235	1.17757	0.000208908	0.00455442	0.00365355	ZC3H12A/WLS/ECM1/S100A12/IKBKE/REL/CASP10/CASP8/IRAK2/TNFSF10/TLR2/TRIM38/TNF/TRAF3IP2/GJA1/TNFAIP3/CD36/BIRC3/OPTN/NFKB2/NFKBIA/CYLD/RELB	23
GO:0010950	positive regulation of endopeptidase activity	15/560	105/11235	1.51907	0.000209603	0.00455442	0.00365355	S100A9/S100A8/CASP8/PPARG/ARL6IP5/ROBO1/IFT57/TNFSF10/TNF/ASPH/ACER2/DAPK1/PSME1/EGLN3/PMAIP1	15
GO:0032611	interleukin-1 beta production	7/560	26/11235	2.43334	0.000211157	0.00456242	0.00365997	ZC3H12A/MR1/TNFAIP3/CD36/S1PR3/ABCA1/TRIM16	7
GO:0044272	sulfur compound biosynthetic process	19/560	153/11235	1.31697	0.000212525	0.00456631	0.0036631	ACOT11/GCLM/NFE2L2/B4GALT4/ELOVL6/ELOVL2/GSTA2/GSTA1/ELOVL5/PDK4/HS6ST2/ST3GAL1/B4GALT1/SLC35D2/PAPSS2/ELOVL3/MGST1/B4GALT5/B3GNT3	19
GO:0044106	cellular amine metabolic process	13/560	83/11235	1.65183	0.000216858	0.00463353	0.00371702	ATP2B4/KMO/HNMT/KYNU/DRD1/PSMB8/PSMB9/GPR37/SAT1/AZIN1/SLC44A1/PSME1/NQO1	13
GO:0055080	cation homeostasis	34/560	359/11235	0.926052	0.000236994	0.0050358	0.00403972	S100A9/S100A8/ATP2B4/EPAS1/SFXN5/ITPR1/CP/ATP13A3/CXCL10/ABCG2/CCL28/DRD1/IBTK/GJA1/CD36/STEAP1/PDK4/CAV1/LYN/S1PR3/LCN2/SAA1/FTH1/SCNN1A/VDR/SLC11A2/DDIT3/B2M/NPTN/CEMIP/NMB/RHCG/NEDD4L/UPK3A	34
GO:0002697	regulation of immune effector process	21/560	180/11235	1.22689	0.000243421	0.00514394	0.00412647	PTAFR/ZC3H12A/APLF/PROS1/HERC5/DDX60/CD74/TRIM38/TNF/CFB/TRAF3IP2/TNFAIP3/CD36/LYN/DDX58/SYK/BIRC3/IFIT1/B2M/ITCH/C3	21
GO:0070371	ERK1 and ERK2 cascade	19/560	155/11235	1.29823	0.000251836	0.00529269	0.0042458	GBP1/S100A7/ATF3/ERBB4/FN1/CCL20/EGF/FBXW7/CD74/TNF/BMPER/CD36/LYN/SYK/ZFP36L1/NPTN/CCL22/SOX9/ICAM1	19
GO:0031663	lipopolysaccharide-mediated signaling pathway	8/560	35/11235	2.19715	0.000257989	0.00539252	0.00432589	PTAFR/IRAK2/TLR2/TNF/PRDM1/TNFAIP3/LYN/NFKBIA	8
GO:0071356	cellular response to tumor necrosis factor	20/560	168/11235	1.25604	0.000259515	0.00539511	0.00432796	ZC3H12A/NFE2L2/CASP8/CCL20/CXCL8/TNF/PSMB8/PSMB9/TNFRSF21/TNFAIP3/TAX1BP1/TNFRSF11B/SYK/ASS1/BIRC3/PSME1/ZFP36L1/CYLD/CCL22/ICAM1	20
GO:0032103	positive regulation of response to external stimulus	17/560	131/11235	1.38047	0.000266633	0.00551328	0.00442276	CSF1/S100A9/S100A12/S100A8/S100A7/CD47/CXCL8/CXCL10/TLR2/DDX60/SEMA5A/OSMR/IL6ST/CD74/TNF/ANO6/C3	17
GO:0006720	isoprenoid metabolic process	12/560	74/11235	1.70194	0.000269825	0.00554177	0.00444561	DHRS3/CRABP2/CYP1B1/SRD5A3/SDR16C5/CRH/AKR1C3/ALDH1A2/STRA6/CYP1A1/ALDH1A3/SDC4	12
GO:0050766	positive regulation of phagocytosis	7/560	27/11235	2.3789	0.000272939	0.00554177	0.00444561	PPARG/CD47/TNF/CD36/ANO6/RAB27A/C3	7
GO:0072577	endothelial cell apoptotic process	7/560	27/11235	2.3789	0.000272939	0.00554177	0.00444561	NFE2L2/SEMA5A/TNFAIP3/AKR1C3/ANO6/ANGPTL4/ICAM1	7
GO:0040017	positive regulation of locomotion	28/560	276/11235	1.02526	0.000273774	0.00554177	0.00444561	PTAFR/ZC3H12A/CSF1/S100A7/LAMC2/LGR6/NFE2L2/FN1/CCL20/TGFBR2/LRRC15/CXCL8/CXCL10/SEMA5A/CD74/DRD1/TNF/LAMB1/ADAM9/LYN/SDCBP/RDX/ANO6/CEMIP/SOX9/ONECUT2/SNAI1/ICAM1	28
GO:0046649	lymphocyte activation	33/560	348/11235	0.92788	0.000285135	0.00572567	0.00459313	VTCN1/APLF/CASP8/TGFBR2/CD47/PDE5A/IL6ST/IRF1/CD74/CD83/BTN2A2/BTN3A1/HLA-DRA/HLA-DRB5/HLA-DQB1/RUNX2/TNFRSF21/PRDM1/TNFAIP3/AHR/CDK6/CAV1/LYN/DOCK8/SYK/MAP3K8/BLNK/LCP1/ZFP36L1/B2M/RAB27A/ICAM1/RELB	33
GO:0002687	positive regulation of leukocyte migration	10/560	54/11235	1.89347	0.000286872	0.00572567	0.00459313	PTAFR/CSF1/S100A7/CCL20/CXCL8/CXCL10/CD74/TNF/ANO6/ICAM1	10
GO:1903039	positive regulation of leukocyte cell-cell adhesion	15/560	108/11235	1.47843	0.000287326	0.00572567	0.00459313	PTAFR/VTCN1/TGFBR2/CD47/IL6ST/CD74/CD83/TNF/HLA-DRA/HLA-DRB5/HLA-DQB1/CAV1/LYN/SYK/MAP3K8	15
GO:2001056	positive regulation of cysteine-type endopeptidase activity	14/560	97/11235	1.53387	0.000303334	0.00601352	0.00482405	S100A9/S100A8/CASP8/PPARG/ARL6IP5/ROBO1/IFT57/TNFSF10/TNF/ASPH/ACER2/DAPK1/EGLN3/PMAIP1	14
GO:0045862	positive regulation of proteolysis	29/560	292/11235	0.994586	0.000306897	0.00605295	0.00485568	ZC3H12A/S100A9/S100A8/TRIB2/NFE2L2/CASP8/FN1/PPARG/ARL6IP5/ROBO1/IFT57/TNFSF10/EGF/FBXW7/TNF/PSMB8/PSMB9/CAV1/ADAM9/ASPH/RNF19A/ACER2/DAPK1/CTSC/UBE2D1/PSME1/EGLN3/PMAIP1/C3	29
GO:0032648	regulation of interferon-beta production	8/560	36/11235	2.1565	0.000317419	0.00616791	0.0049479	REL/NMI/IFIH1/TLR2/IRF1/TRIM38/DDX58/RELB	8
GO:0045071	negative regulation of viral genome replication	8/560	36/11235	2.1565	0.000317419	0.00616791	0.0049479	ZC3H12A/PLSCR1/TNF/IFIT1/OAS1/OAS3/OASL/SLPI	8
GO:1904036	negative regulation of epithelial cell apoptotic process	6/560	20/11235	2.58946	0.000317537	0.00616791	0.0049479	NFE2L2/SEMA5A/CAST/TNFAIP3/ANGPTL4/ICAM1	6
GO:0006919	activation of cysteine-type endopeptidase activity involved in apoptotic process	11/560	65/11235	1.76349	0.000329147	0.00636129	0.00510303	S100A9/S100A8/CASP8/PPARG/ROBO1/IFT57/TNFSF10/TNF/ACER2/EGLN3/PMAIP1	11
GO:0051272	positive regulation of cellular component movement	28/560	280/11235	1.0045	0.000346833	0.0066696	0.00535036	PTAFR/ZC3H12A/CSF1/S100A7/LAMC2/LGR6/NFE2L2/FN1/CCL20/TGFBR2/LRRC15/CXCL8/CXCL10/SEMA5A/CD74/DRD1/TNF/LAMB1/ADAM9/LYN/SDCBP/RDX/ANO6/CEMIP/SOX9/ONECUT2/SNAI1/ICAM1	28
GO:0007584	response to nutrient	15/560	110/11235	1.45196	0.000351952	0.00673437	0.00540231	GCLM/KYNU/PPARG/TGFBR2/CXCL10/CCL28/PIM1/TNFRSF11B/ABCA1/ASS1/AKR1C3/VDR/ALDH1A2/CYP1A1/NQO1	15
GO:0098771	inorganic ion homeostasis	34/560	368/11235	0.89033	0.000375365	0.00714679	0.00573316	S100A9/S100A8/ATP2B4/EPAS1/SFXN5/ITPR1/CP/ATP13A3/CXCL10/ABCG2/CCL28/DRD1/IBTK/GJA1/CD36/STEAP1/PDK4/CAV1/LYN/S1PR3/LCN2/SAA1/FTH1/SCNN1A/VDR/SLC11A2/DDIT3/B2M/NPTN/CEMIP/NMB/RHCG/NEDD4L/UPK3A	34
GO:0050764	regulation of phagocytosis	8/560	37/11235	2.11698	0.000387559	0.00734262	0.00589025	PPARG/CD47/TNF/CD36/SYK/ANO6/RAB27A/C3	8
GO:0043588	skin development	18/560	148/11235	1.2869	0.000400371	0.00754818	0.00605515	TXNIP/S100A7/FOSL2/COL3A1/ABCA12/INTU/FOXQ1/TNF/ADAM9/LGR4/AKR1C3/VDR/SCEL/ZFP36L1/TRIM16/SOX9/NCOA3/SNAI1	18
GO:0006875	cellular metal ion homeostasis	26/560	255/11235	1.03252	0.000414799	0.00764573	0.00613341	S100A9/S100A8/ATP2B4/ITPR1/CP/ATP13A3/CXCL10/ABCG2/CCL28/DRD1/IBTK/GJA1/CD36/CAV1/LYN/S1PR3/LCN2/SAA1/FTH1/VDR/SLC11A2/DDIT3/NPTN/CEMIP/NMB/NEDD4L	26
GO:0050865	regulation of cell activation	26/560	255/11235	1.03252	0.000414799	0.00764573	0.00613341	PTAFR/ZC3H12A/VTCN1/APLF/TGFBR2/CD47/PLSCR1/PDE5A/IL6ST/IRF1/CD74/CD83/BTN2A2/HLA-DRA/HLA-DRB5/HLA-DQB1/TNFRSF21/PRDM1/TNFAIP3/AHR/CAV1/SLC7A2/LYN/SYK/MAP3K8/ZFP36L1	26
GO:0042402	cellular biogenic amine catabolic process	5/560	14/11235	2.841	0.000415486	0.00764573	0.00613341	KMO/HNMT/KYNU/SAT1/SLC44A1	5
GO:2000352	negative regulation of endothelial cell apoptotic process	5/560	14/11235	2.841	0.000415486	0.00764573	0.00613341	NFE2L2/SEMA5A/TNFAIP3/ANGPTL4/ICAM1	5
GO:2000404	regulation of T cell migration	5/560	14/11235	2.841	0.000415486	0.00764573	0.00613341	ECM1/S100A7/CCL20/APOD/CXCL10	5
GO:0045765	regulation of angiogenesis	16/560	124/11235	1.37223	0.000427509	0.00782952	0.00628084	ZC3H12A/JAK1/ECM1/CYP1B1/NFE2L2/SP100/TGFBR2/CXCL8/CXCL10/SEMA5A/ERAP1/TNFAIP3/HOXA5/TSPAN12/C3/ANGPTL4	16
GO:0045766	positive regulation of angiogenesis	11/560	67/11235	1.71977	0.000431823	0.00787104	0.00631415	ZC3H12A/JAK1/ECM1/CYP1B1/NFE2L2/TGFBR2/CXCL8/SEMA5A/ERAP1/C3/ANGPTL4	11
GO:0032787	monocarboxylic acid metabolic process	34/560	371/11235	0.878617	0.000435368	0.00789823	0.00633597	ACOT11/ABCD3/CRABP2/KMO/CYP1B1/PEX13/ACOXL/KYNU/IDH1/PPARG/ELOVL6/TLR2/ETFDH/HPGD/CD74/ELOVL2/GSTA1/ELOVL5/VNN3/PDK4/CAV1/BPGM/SYK/PTGES/AKR1C3/ALOX5/ELOVL3/SLC27A2/ALDH1A2/CYP1A1/ALDH1A3/C3/CYP4F8/PLA2G4C	34
GO:0034308	primary alcohol metabolic process	7/560	29/11235	2.2758	0.000439819	0.00794152	0.00637069	DHRS3/CYP1B1/SDR16C5/ALDH3B1/AKR1C3/ALDH1A2/ALDH1A3	7
GO:0022407	regulation of cell-cell adhesion	23/560	215/11235	1.1018	0.000448298	0.0080568	0.00646317	PTAFR/VTCN1/TGFBR2/CD47/PDE5A/CCL28/IL6ST/IRF1/CD74/CD83/BTN2A2/TNF/HLA-DRA/HLA-DRB5/HLA-DQB1/TNFRSF21/PRDM1/CAV1/LYN/SYK/ASS1/RDX/MAP3K8	23
GO:0051480	regulation of cytosolic calcium ion concentration	16/560	125/11235	1.36065	0.000468228	0.00836505	0.00671045	ATP2B4/ITPR1/CXCL10/CCL28/DRD1/IBTK/GJA1/CD36/CAV1/LYN/S1PR3/SAA1/DDIT3/NPTN/CEMIP/NMB	16
GO:0032608	interferon-beta production	8/560	38/11235	2.0785	0.0004698	0.00836505	0.00671045	REL/NMI/IFIH1/TLR2/IRF1/TRIM38/DDX58/RELB	8
GO:0002460	adaptive immune response based on somatic recombination of immune receptors built from immunoglobulin superfamily domains	15/560	113/11235	1.41314	0.000472153	0.0083682	0.00671298	APLF/CD74/BTN3A2/BTN3A3/TNF/HLA-DQB1/TNFAIP3/CTSC/NFKB2/B2M/RAB27A/GCNT3/C3/ICAM1/RELB	15
GO:0006631	fatty acid metabolic process	26/560	258/11235	1.01564	0.0004965	0.00875935	0.00702676	ACOT11/ABCD3/CYP1B1/PEX13/ACOXL/PPARG/ELOVL6/TLR2/ETFDH/HPGD/CD74/ELOVL2/GSTA1/ELOVL5/PDK4/CAV1/SYK/PTGES/AKR1C3/ALOX5/ELOVL3/SLC27A2/CYP1A1/C3/CYP4F8/PLA2G4C	26
GO:0050878	regulation of body fluid levels	29/560	301/11235	0.950791	0.000507604	0.00891435	0.0071511	PRKACB/S100A9/STK39/NFE2L2/TFPI/COL3A1/ERBB4/ABCA12/ITPR1/PROS1/PLSCR1/SLC7A11/SLC22A4/IRF1/GJA1/CD36/TFPI2/CAV1/LYN/DOCK8/SYK/SAA1/PAPSS2/SCNN1A/ANO6/VDR/RAB27A/BPIFA1/MAFF	29
GO:0001819	positive regulation of cytokine production	23/560	217/11235	1.08844	0.000511284	0.00893818	0.00717021	PTAFR/VTCN1/CYP1B1/IFIH1/CCL20/TLR2/DDX60/IL6ST/IRF1/CD74/CD83/TNF/CD36/HILPDA/DDX58/SYK/SAA1/BIRC3/NFKB2/DDIT3/B2M/TRIM16/C3	23
GO:0042339	keratan sulfate metabolic process	6/560	22/11235	2.45196	0.000561298	0.0097241	0.00780068	B4GALT4/ST3GAL1/B4GALT1/SLC35D2/B4GALT5/B3GNT3	6
GO:0071675	regulation of mononuclear cell migration	6/560	22/11235	2.45196	0.000561298	0.0097241	0.00780068	CSF1/S100A7/CXCL10/TNF/LYN/ANO6	6
GO:0010884	positive regulation of lipid storage	5/560	15/11235	2.74147	0.000597837	0.010219	0.00819771	ZC3H12A/IKBKE/CD36/HILPDA/C3	5
GO:0019430	removal of superoxide radicals	5/560	15/11235	2.74147	0.000597837	0.010219	0.00819771	NFE2L2/TNF/SOD2/CD36/NQO1	5
GO:0055094	response to lipoprotein particle	5/560	15/11235	2.74147	0.000597837	0.010219	0.00819771	PPARG/CD36/SYK/ABCA1/SIGLEC15	5
GO:0034754	cellular hormone metabolic process	10/560	59/11235	1.76571	0.000602126	0.0102429	0.00821689	DHRS3/CRABP2/CYP1B1/SRD5A3/HSD17B11/SDR16C5/AKR1C3/DHRS2/ALDH1A2/ALDH1A3	10
GO:0043280	positive regulation of cysteine-type endopeptidase activity involved in apoptotic process	13/560	92/11235	1.50331	0.000607598	0.0102429	0.00821689	S100A9/S100A8/CASP8/PPARG/ARL6IP5/ROBO1/IFT57/TNFSF10/TNF/ACER2/DAPK1/EGLN3/PMAIP1	13
GO:0035295	tube development	36/560	408/11235	0.823929	0.000607865	0.0102429	0.00821689	PRKACB/CSF1/EPAS1/COL3A1/CPS1/ABCA12/TGFBR2/IFT57/CC2D2A/CXCL8/CXCL10/EGF/INTU/BASP1/TNF/PRDM1/GJA1/C1GALT1/HOXA5/HOXA13/BMPER/TNS3/CRH/B4GALT1/ASS1/MICAL2/LGR4/TULP3/VDR/KLF5/ZFP36L1/ALDH1A2/STRA6/CYP1A1/SOX9/SDC4	36
GO:0051046	regulation of secretion	35/560	393/11235	0.837327	0.000609889	0.0102429	0.00821689	PTAFR/ZC3H12A/WLS/GBP1/VTCN1/S100A9/S100A8/STK39/FN1/ITPR1/EGF/TLR2/CD74/BTN2A2/TNF/TNFRSF21/GJA1/PPP1R9A/SYTL5/ADAM9/LYN/SDCBP/CRH/SYBU/SYK/SAA1/LGR4/SYT10/RAB15/RAB27A/NMB/TRIM16/RAB27B/SDC4/NPHS1	35
GO:0071229	cellular response to acid chemical	15/560	116/11235	1.37534	0.000625865	0.0104656	0.00839547	PTAFR/ZC3H12A/GCLM/COL3A1/PPARG/CPEB4/TNF/RRAGD/PDK4/LYN/ABCA1/ASS1/AKR1C3/ALDH1A2/SOX9	15
GO:0045807	positive regulation of endocytosis	11/560	70/11235	1.65658	0.000635241	0.0105764	0.00848435	PPARG/CD47/TNF/CD36/WASL/SYK/ANO6/B2M/RAB27A/NEDD4L/C3	11
GO:0046394	carboxylic acid biosynthetic process	19/560	167/11235	1.19065	0.000649226	0.0107626	0.00863376	ABCD3/KMO/KYNU/GAD1/CPS1/ELOVL6/CD74/ELOVL2/ELOVL5/PDK4/SYK/PTGES/ASS1/AKR1C3/ALOX5/ELOVL3/SLC27A2/ALDH1A2/ALDH1A3	19
GO:0045785	positive regulation of cell adhesion	23/560	221/11235	1.06209	0.000660794	0.0109074	0.00874988	PTAFR/CSF1/VTCN1/FN1/TGFBR2/CD47/CCL28/IL6ST/CD74/CD83/TNF/HLA-DRA/HLA-DRB5/HLA-DQB1/CD36/CDK6/CAV1/ADAM9/LYN/SYK/SAA1/MAP3K8/SDC4	23
GO:0070663	regulation of leukocyte proliferation	13/560	93/11235	1.48771	0.000674939	0.0110932	0.008899	CSF1/VTCN1/PDE5A/IL6ST/IRF1/CD74/BTN2A2/TNFRSF21/PRDM1/TNFAIP3/AHR/LYN/SYK	13
GO:0002673	regulation of acute inflammatory response	7/560	31/11235	2.17959	0.000679474	0.0111202	0.00892066	PPARG/PROS1/OSMR/IL6ST/TNF/CFB/C3	7
GO:0051249	regulation of lymphocyte activation	22/560	208/11235	1.08542	0.000691034	0.0112615	0.00903399	VTCN1/APLF/TGFBR2/CD47/PDE5A/IL6ST/IRF1/CD74/CD83/BTN2A2/HLA-DRA/HLA-DRB5/HLA-DQB1/TNFRSF21/PRDM1/TNFAIP3/AHR/CAV1/LYN/SYK/MAP3K8/ZFP36L1	22
GO:0050863	regulation of T cell activation	18/560	155/11235	1.22023	0.000700299	0.0113643	0.00911649	VTCN1/TGFBR2/CD47/PDE5A/IL6ST/IRF1/CD74/CD83/BTN2A2/HLA-DRA/HLA-DRB5/HLA-DQB1/TNFRSF21/PRDM1/CAV1/LYN/SYK/MAP3K8	18
GO:0048771	tissue remodeling	12/560	82/11235	1.55384	0.000709014	0.0114574	0.00919115	EPAS1/GJA1/TNFAIP3/PDK4/CAV1/TNFRSF11B/B4GALT1/SYK/LGR4/VDR/SIGLEC15/MC4R	12
GO:0050729	positive regulation of inflammatory response	9/560	50/11235	1.8525	0.000713532	0.0114822	0.00921102	S100A9/S100A12/S100A8/CD47/TLR2/OSMR/IL6ST/TNF/C3	9
GO:0002532	production of molecular mediator involved in inflammatory response	6/560	23/11235	2.38783	0.000727753	0.0116622	0.00935546	ZC3H12A/APOD/SLC7A2/LYN/SYK/ALOX5	6
GO:1904019	epithelial cell apoptotic process	10/560	61/11235	1.71762	0.000790338	0.0126126	0.0101178	NFE2L2/TGFBR2/SEMA5A/CAST/TNFAIP3/AKR1C3/ANO6/ZFP36L1/ANGPTL4/ICAM1	10
GO:0010743	regulation of macrophage derived foam cell differentiation	5/560	16/11235	2.64836	0.000834199	0.0132576	0.0106352	CSF1/PPARG/CD36/ABCA1/NFKBIA	5
GO:0043122	regulation of I-kappaB kinase/NF-kappaB signaling	20/560	184/11235	1.1248	0.000847657	0.013416	0.0107623	ZC3H12A/WLS/ECM1/S100A12/IKBKE/REL/CASP10/CASP8/TNFSF10/TLR2/TRIM38/TNF/TRAF3IP2/GJA1/TNFAIP3/CD36/BIRC3/OPTN/NFKBIA/CYLD	20
GO:0048384	retinoic acid receptor signaling pathway	6/560	24/11235	2.32643	0.000929936	0.0146441	0.0117475	DHRS3/CRABP2/ESRRG/AKR1C3/ALDH1A2/TRIM16	6
GO:0032844	regulation of homeostatic process	28/560	298/11235	0.914616	0.000932867	0.0146441	0.0117475	GCLM/STK39/ITPR1/CXCL10/CD74/DRD1/TNF/IBTK/GJA1/TNFAIP3/HOXA5/CD36/CDK6/PDK4/CAV1/POT1/LYN/CRH/SYBU/TNFRSF11B/SYK/DDIT3/ZFP36L1/B2M/CEMIP/SIGLEC15/NEDD4L/MC4R	28
GO:2000116	regulation of cysteine-type endopeptidase activity	18/560	159/11235	1.18347	0.000946152	0.0147538	0.0118355	S100A9/S100A8/CASP8/PPARG/ARL6IP5/ROBO1/IFT57/TNFSF10/LAMP3/TNF/PSMB9/RPS6KA3/ASPH/ACER2/DAPK1/BIRC3/EGLN3/PMAIP1	18
GO:0030193	regulation of blood coagulation	8/560	42/11235	1.93411	0.000951361	0.0147538	0.0118355	S100A9/NFE2L2/PROS1/CD36/CAV1/LYN/SYK/ANO6	8
GO:1900046	regulation of hemostasis	8/560	42/11235	1.93411	0.000951361	0.0147538	0.0118355	S100A9/NFE2L2/PROS1/CD36/CAV1/LYN/SYK/ANO6	8
GO:0043065	positive regulation of apoptotic process	37/560	434/11235	0.774332	0.000971233	0.0150014	0.0120342	ZC3H12A/GADD45A/TXNIP/MCL1/S100A9/S100A8/ATF3/CYP1B1/CASP8/ERBB4/PPARG/ARL6IP5/ROBO1/IFT57/TNFSF10/FBXW7/TNF/HOXA5/IGFBP3/CAV1/LYN/ACER2/B4GALT1/DAPK1/FGD3/CTSC/AKR1C3/IFIT2/ANO6/VDR/DDIT3/EGLN3/ALDH1A2/ALDH1A3/CYLD/NQO1/PMAIP1	37
GO:0042573	retinoic acid metabolic process	4/560	10/11235	3.0045	0.00100785	0.015329	0.012297	CRABP2/AKR1C3/ALDH1A2/ALDH1A3	4
GO:0050901	leukocyte tethering or rolling	4/560	10/11235	3.0045	0.00100785	0.015329	0.012297	PTAFR/CCL28/TNF/GCNT1	4
GO:0060576	intestinal epithelial cell development	4/560	10/11235	3.0045	0.00100785	0.015329	0.012297	PRDM1/C1GALT1/HOXA5/KLF5	4
GO:0009409	response to cold	7/560	33/11235	2.08939	0.00101237	0.015329	0.012297	ACOT11/CASP8/PPARG/CXCL10/DNAJC3/NFKBIA/HSPA2	7
GO:0070423	nucleotide-binding oligomerization domain containing signaling pathway	7/560	33/11235	2.08939	0.00101237	0.015329	0.012297	CASP8/IRAK2/TNFAIP3/BIRC3/NFKBIA/CYLD/ITCH	7
GO:0006493	protein O-linked glycosylation	11/560	74/11235	1.57641	0.00102509	0.0154004	0.0123542	GALNT5/GXYLT2/MUC20/TET2/GCNT4/C1GALT1/ST3GAL1/GCNT1/GCNT3/B4GALT5/B3GNT3	11
GO:0034764	positive regulation of transmembrane transport	11/560	74/11235	1.57641	0.00102509	0.0154004	0.0123542	PTAFR/PDZK1/CTSS/STK39/CXCL10/DRD1/AZIN1/ARC/ANO6/HSPA2/CEMIP	11
GO:0071496	cellular response to external stimulus	20/560	187/11235	1.10146	0.00103777	0.0155302	0.0124583	ZC3H12A/GADD45A/ATF3/NFE2L2/CASP8/PPARG/IRF1/CPEB4/PIM1/RRAGD/GJA1/PDK4/LYN/KLF10/AKR1C3/GABARAPL1/VDR/SOX9/PMAIP1/ICAM1	20
GO:0002479	antigen processing and presentation of exogenous peptide antigen via MHC class I, TAP-dependent	9/560	53/11235	1.76843	0.0011051	0.0164737	0.0132152	HLA-F/HLA-A/HLA-C/HLA-B/PSMB8/PSMB9/CD36/PSME1/B2M	9
GO:0046849	bone remodeling	8/560	43/11235	1.90016	0.00111872	0.0165485	0.0132752	GJA1/TNFAIP3/PDK4/TNFRSF11B/SYK/LGR4/SIGLEC15/MC4R	8
GO:1902041	regulation of extrinsic apoptotic signaling pathway via death domain receptors	8/560	43/11235	1.90016	0.00111872	0.0165485	0.0132752	ATF3/CASP8/SP100/TNFSF10/TNFAIP3/DAPK1/PMAIP1/ICAM1	8
GO:0071450	cellular response to oxygen radical	5/560	17/11235	2.56089	0.00113376	0.0165796	0.0133001	NFE2L2/TNF/SOD2/CD36/NQO1	5
GO:0071451	cellular response to superoxide	5/560	17/11235	2.56089	0.00113376	0.0165796	0.0133001	NFE2L2/TNF/SOD2/CD36/NQO1	5
GO:0072678	T cell migration	5/560	17/11235	2.56089	0.00113376	0.0165796	0.0133001	ECM1/S100A7/CCL20/APOD/CXCL10	5
GO:0030522	intracellular receptor signaling pathway	22/560	216/11235	1.03097	0.00114243	0.0166019	0.013318	DHRS3/CRABP2/ESRRG/FHL2/IFIH1/CASP8/IRAK2/PPARG/DDX60/PIM1/TNFAIP3/AHR/DDX58/BIRC3/AKR1C3/VDR/NFKBIA/ALDH1A2/CYLD/TRIM16/ITCH/NCOA3	22
GO:0043068	positive regulation of programmed cell death	37/560	438/11235	0.761096	0.00114706	0.0166019	0.013318	ZC3H12A/GADD45A/TXNIP/MCL1/S100A9/S100A8/ATF3/CYP1B1/CASP8/ERBB4/PPARG/ARL6IP5/ROBO1/IFT57/TNFSF10/FBXW7/TNF/HOXA5/IGFBP3/CAV1/LYN/ACER2/B4GALT1/DAPK1/FGD3/CTSC/AKR1C3/IFIT2/ANO6/VDR/DDIT3/EGLN3/ALDH1A2/ALDH1A3/CYLD/NQO1/PMAIP1	37
GO:0010466	negative regulation of peptidase activity	15/560	123/11235	1.29081	0.00115723	0.0166019	0.013318	ECM1/TFPI/CASP8/PROS1/LXN/LAMP3/CAST/SPOCK1/TFPI2/RPS6KA3/SPINK4/BIRC3/SLPI/WFDC13/C3	15
GO:0035150	regulation of tube size	10/560	64/11235	1.64836	0.00116118	0.0166019	0.013318	PTAFR/GCLM/RGS2/CPS1/DRD1/GJA1/SOD2/CAV1/ACE2/ICAM1	10
GO:0045069	regulation of viral genome replication	10/560	64/11235	1.64836	0.00116118	0.0166019	0.013318	ZC3H12A/PLSCR1/CXCL8/TRIM38/TNF/IFIT1/OAS1/OAS3/OASL/SLPI	10
GO:0050880	regulation of blood vessel size	10/560	64/11235	1.64836	0.00116118	0.0166019	0.013318	PTAFR/GCLM/RGS2/CPS1/DRD1/GJA1/SOD2/CAV1/ACE2/ICAM1	10
GO:0044283	small molecule biosynthetic process	30/560	332/11235	0.858281	0.00116762	0.016632	0.0133422	PTAFR/ABCD3/ATP2B4/ATF3/KMO/KYNU/GPD2/GAD1/CPS1/KAT2B/ELOVL6/CD74/ELOVL2/TNF/ELOVL5/PDK4/BPGM/ACER2/SYK/PTGES/ASS1/AKR1C3/ALOX5/ELOVL3/VDR/SLC27A2/ALDH1A2/CYP1A1/ALDH1A3/SNAI1	30
GO:0035872	nucleotide-binding domain, leucine rich repeat containing receptor signaling pathway	7/560	34/11235	2.04632	0.00122092	0.0172634	0.0138487	CASP8/IRAK2/TNFAIP3/BIRC3/NFKBIA/CYLD/ITCH	7
GO:0038083	peptidyl-tyrosine autophosphorylation	7/560	34/11235	2.04632	0.00122092	0.0172634	0.0138487	JAK1/ERBB4/FRK/CAV1/LYN/SYK/STYK1	7
GO:0090066	regulation of anatomical structure size	29/560	319/11235	0.866998	0.00127761	0.0179989	0.0144387	PTAFR/GCLM/PEX11B/CRABP2/RGS2/RTN4/WIPF1/CPS1/FN1/SEMA5A/FSTL4/DRD1/GJA1/ARHGAP18/SOD2/PPP1R9A/BAIAP2L1/IFRD1/CAV1/WASL/ACE2/KANK1/RDX/ANO6/LIMA1/ARPC3/PEX11A/ICAM1/NPHS1	29
GO:0006805	xenobiotic metabolic process	8/560	44/11235	1.867	0.00130877	0.0183037	0.0146833	S100A12/CYP1B1/NCEH1/AHR/CYP3A5/MGST1/CYP1A1/NQO1	8
GO:0071347	cellular response to interleukin-1	8/560	44/11235	1.867	0.00130877	0.0183037	0.0146833	ZC3H12A/TFPI/CCL20/IRAK2/CXCL8/CCL22/SOX9/ICAM1	8
GO:0010942	positive regulation of cell death	38/560	457/11235	0.738307	0.00131927	0.0183838	0.0147475	ZC3H12A/GADD45A/TXNIP/MCL1/S100A9/S100A8/ATF3/CYP1B1/CASP8/ERBB4/PPARG/ARL6IP5/ROBO1/IFT57/TNFSF10/FBXW7/TNF/HOXA5/IGFBP3/CAV1/LYN/CRH/ACER2/B4GALT1/DAPK1/FGD3/CTSC/AKR1C3/IFIT2/ANO6/VDR/DDIT3/EGLN3/ALDH1A2/ALDH1A3/CYLD/NQO1/PMAIP1	38
GO:0002831	regulation of response to biotic stimulus	12/560	88/11235	1.45196	0.0013402	0.0186079	0.0149273	ZC3H12A/HERC5/DDX60/TRIM38/PRDM1/TRAF3IP2/TNFAIP3/DDX58/BIRC3/IFIT1/B2M/ITCH	12
GO:0002573	myeloid leukocyte differentiation	15/560	125/11235	1.26754	0.0013653	0.0188883	0.0151522	CSF1/CASP10/CASP8/PPARG/TGFBR2/TNF/L3MBTL3/CDK6/LYN/KLF10/DHRS2/ZFP36L1/FBN1/SIGLEC15/RELB	15
GO:1901342	regulation of vasculature development	16/560	138/11235	1.21791	0.00138493	0.0190911	0.0153149	ZC3H12A/JAK1/ECM1/CYP1B1/NFE2L2/SP100/TGFBR2/CXCL8/CXCL10/SEMA5A/ERAP1/TNFAIP3/HOXA5/TSPAN12/C3/ANGPTL4	16
GO:0042590	antigen processing and presentation of exogenous peptide antigen via MHC class I	9/560	55/11235	1.71499	0.00145138	0.019794	0.0158788	HLA-F/HLA-A/HLA-C/HLA-B/PSMB8/PSMB9/CD36/PSME1/B2M	9
GO:0055072	iron ion homeostasis	9/560	55/11235	1.71499	0.00145138	0.019794	0.0158788	EPAS1/SFXN5/CP/ABCG2/STEAP1/LCN2/FTH1/SLC11A2/B2M	9
GO:0045661	regulation of myoblast differentiation	6/560	26/11235	2.21095	0.00146117	0.019794	0.0158788	CXCL10/TNF/IGFBP3/DDIT3/ZFP36L1/SOX9	6
GO:0090303	positive regulation of wound healing	6/560	26/11235	2.21095	0.00146117	0.019794	0.0158788	S100A9/NFE2L2/TGFBR2/CD36/KANK1/ANO6	6
GO:0034121	regulation of toll-like receptor signaling pathway	7/560	35/11235	2.0045	0.00146165	0.019794	0.0158788	TLR2/IRF1/TNFAIP3/CAV1/LYN/LGR4/BIRC3	7
GO:0022409	positive regulation of cell-cell adhesion	15/560	126/11235	1.25604	0.00148058	0.0198385	0.0159145	PTAFR/VTCN1/TGFBR2/CD47/IL6ST/CD74/CD83/TNF/HLA-DRA/HLA-DRB5/HLA-DQB1/CAV1/LYN/SYK/MAP3K8	15
GO:0036499	PERK-mediated unfolded protein response	5/560	18/11235	2.47843	0.00150611	0.0198385	0.0159145	ATF3/NFE2L2/CXCL8/DDIT3/PPP1R15A	5
GO:0050691	regulation of defense response to virus by host	5/560	18/11235	2.47843	0.00150611	0.0198385	0.0159145	ZC3H12A/TRAF3IP2/TNFAIP3/DDX58/IFIT1	5
GO:0030497	fatty acid elongation	4/560	11/11235	2.867	0.00152167	0.0198385	0.0159145	ELOVL6/ELOVL2/ELOVL5/ELOVL3	4
GO:0042761	very long-chain fatty acid biosynthetic process	4/560	11/11235	2.867	0.00152167	0.0198385	0.0159145	ELOVL6/ELOVL2/ELOVL5/ELOVL3	4
GO:0043267	negative regulation of potassium ion transport	4/560	11/11235	2.867	0.00152167	0.0198385	0.0159145	STK39/CAB39/CAV1/NEDD4L	4
GO:0045907	positive regulation of vasoconstriction	4/560	11/11235	2.867	0.00152167	0.0198385	0.0159145	PTAFR/GJA1/CAV1/ICAM1	4
GO:0055098	response to low-density lipoprotein particle	4/560	11/11235	2.867	0.00152167	0.0198385	0.0159145	PPARG/CD36/SYK/ABCA1	4
GO:0061756	leukocyte adhesion to vascular endothelial cell	4/560	11/11235	2.867	0.00152167	0.0198385	0.0159145	PTAFR/CCL28/TNF/GCNT1	4
GO:0071677	positive regulation of mononuclear cell migration	4/560	11/11235	2.867	0.00152167	0.0198385	0.0159145	S100A7/CXCL10/TNF/ANO6	4
GO:0072643	interferon-gamma secretion	4/560	11/11235	2.867	0.00152167	0.0198385	0.0159145	ZC3H12A/VTCN1/BTN3A2/BTN3A1	4
GO:0048525	negative regulation of viral process	11/560	78/11235	1.50046	0.00159418	0.0205745	0.0165049	ZC3H12A/PLSCR1/TRIM38/TRIM31/TNF/IFIT1/OAS1/OAS3/OASL/ITCH/SLPI	11
GO:0051238	sequestering of metal ion	11/560	78/11235	1.50046	0.00159418	0.0205745	0.0165049	S100A9/S100A8/S100A7/ITPR1/CXCL10/DRD1/IBTK/LYN/FTH1/DDIT3/CEMIP	11
GO:1904018	positive regulation of vasculature development	11/560	78/11235	1.50046	0.00159418	0.0205745	0.0165049	ZC3H12A/JAK1/ECM1/CYP1B1/NFE2L2/TGFBR2/CXCL8/SEMA5A/ERAP1/C3/ANGPTL4	11
GO:0006790	sulfur compound metabolic process	25/560	265/11235	0.920437	0.00162569	0.0207298	0.0166295	ACOT11/GCLM/KYNU/NFE2L2/IDH1/CPS1/B4GALT4/ACPP/ELOVL6/ELOVL2/GSTA2/GSTA1/ELOVL5/PDK4/TPK1/HS6ST2/ST3GAL1/B4GALT1/SLC35D2/MICAL2/PAPSS2/ELOVL3/MGST1/B4GALT5/B3GNT3	25
GO:0006066	alcohol metabolic process	20/560	194/11235	1.04844	0.0016283	0.0207298	0.0166295	DHRS3/PTAFR/CYP1B1/GPD2/SRD5A3/INPP4B/TNF/GK/SDR16C5/VLDLR/ACER2/ABCA1/ALDH3B1/MTMR2/AKR1C3/VDR/ALDH1A2/ALDH1A3/APOL2/APOL1	20
GO:0050678	regulation of epithelial cell proliferation	20/560	194/11235	1.04844	0.0016283	0.0207298	0.0166295	ECM1/TGFA/ROBO1/IFT57/EAF2/INTU/FBXW7/SEMA5A/GJA1/TNFAIP3/HOXA5/CDK6/LAMB1/CAV2/CAV1/B4GALT1/VDR/ZFP36L1/ALDH1A2/SOX9	20
GO:0034762	regulation of transmembrane transport	22/560	222/11235	0.991445	0.00162967	0.0207298	0.0166295	PTAFR/CTTNBP2NL/PDZK1/CTSS/ATP2B4/KCNJ3/STK39/CAB39/CXCL10/DRD1/GJA1/CAV1/LYN/CRH/AZIN1/ARC/DAPK1/ANO6/HSPA2/CEMIP/NEDD4L/BPIFA1	22
GO:0032944	regulation of mononuclear cell proliferation	12/560	90/11235	1.41954	0.00163316	0.0207298	0.0166295	CSF1/VTCN1/PDE5A/IL6ST/IRF1/CD74/BTN2A2/TNFRSF21/PRDM1/AHR/LYN/SYK	12
GO:0008625	extrinsic apoptotic signaling pathway via death domain receptors	10/560	67/11235	1.58227	0.00166319	0.0210416	0.0168796	ATF3/CASP10/CASP8/SP100/TNFSF10/TNF/TNFAIP3/DAPK1/PMAIP1/ICAM1	10
GO:0072330	monocarboxylic acid biosynthetic process	14/560	115/11235	1.28829	0.00169845	0.0214172	0.0171809	ABCD3/ELOVL6/CD74/ELOVL2/ELOVL5/PDK4/SYK/PTGES/AKR1C3/ALOX5/ELOVL3/SLC27A2/ALDH1A2/ALDH1A3	14
GO:0050818	regulation of coagulation	8/560	46/11235	1.80287	0.0017655	0.0221127	0.0177388	S100A9/NFE2L2/PROS1/CD36/CAV1/LYN/SYK/ANO6	8
GO:0006023	aminoglycan biosynthetic process	11/560	79/11235	1.48208	0.00177085	0.0221127	0.0177388	GALNT5/B4GALT4/EGF/HS6ST2/ST3GAL1/B4GALT1/SLC35D2/CEMIP/SDC4/B4GALT5/B3GNT3	11
GO:0006024	glycosaminoglycan biosynthetic process	11/560	79/11235	1.48208	0.00177085	0.0221127	0.0177388	GALNT5/B4GALT4/EGF/HS6ST2/ST3GAL1/B4GALT1/SLC35D2/CEMIP/SDC4/B4GALT5/B3GNT3	11
GO:0000038	very long-chain fatty acid metabolic process	6/560	27/11235	2.1565	0.00180067	0.0222332	0.0178355	ABCD3/ELOVL6/ELOVL2/ELOVL5/ELOVL3/SLC27A2	6
GO:0034405	response to fluid shear stress	6/560	27/11235	2.1565	0.00180067	0.0222332	0.0178355	NFE2L2/GJA1/TFPI2/ADAM9/ABCA1/ASS1	6
GO:0042246	tissue regeneration	6/560	27/11235	2.1565	0.00180067	0.0222332	0.0178355	ERBB4/TGFBR2/APOD/GJA1/IFRD1/KLK6	6
GO:0042493	response to drug	25/560	267/11235	0.90959	0.00180363	0.0222332	0.0178355	GCLM/ABCD3/PDZK1/TXNIP/RNF149/GAD1/NFE2L2/CPS1/PPARG/TGFBR2/APOD/ABCG2/DRD1/LYN/CRH/TNFRSF11B/PLIN2/ACER2/SPINK4/ABCA1/ASS1/MGST1/B2M/CYP1A1/ICAM1	25
GO:0000302	response to reactive oxygen species	17/560	155/11235	1.13777	0.00183551	0.022554	0.0180928	TXNIP/S100A7/CYP1B1/NFE2L2/APOD/GPX8/GPX3/TNF/TNFAIP3/SOD2/CD36/GPR37/ADAM9/AKR1C3/TXNRD1/GPX2/NQO1	17
GO:0048871	multicellular organismal homeostasis	20/560	196/11235	1.03365	0.0018421	0.0225628	0.0180999	PRKACB/CSF1/EPAS1/STK39/ABCA12/DRD1/MAK/TNF/TNFAIP3/CD36/PDK4/TNFRSF11B/SYK/SCNN1A/SLC11A2/B2M/SOX9/SIGLEC15/MC4R/BPIFA1	20
GO:0034767	positive regulation of ion transmembrane transport	10/560	68/11235	1.56089	0.00186504	0.0227713	0.0182671	PTAFR/PDZK1/CTSS/STK39/CXCL10/DRD1/ARC/ANO6/HSPA2/CEMIP	10
GO:0070661	leukocyte proliferation	15/560	129/11235	1.22209	0.00187644	0.0228084	0.0182969	CSF1/VTCN1/PDE5A/IL6ST/IRF1/CD74/BTN2A2/BTN3A1/TNFRSF21/PRDM1/TNFAIP3/AHR/LYN/DOCK8/SYK	15
GO:0007586	digestion	9/560	57/11235	1.66346	0.00187995	0.0228084	0.0182969	CTSE/STK39/CD36/MGAM/ACE2/CRH/VDR/GCNT3/SOX9	9
GO:0050870	positive regulation of T cell activation	13/560	104/11235	1.32643	0.00193109	0.0233553	0.0187356	VTCN1/TGFBR2/CD47/IL6ST/CD74/CD83/HLA-DRA/HLA-DRB5/HLA-DQB1/CAV1/LYN/SYK/MAP3K8	13
GO:0048247	lymphocyte chemotaxis	5/560	19/11235	2.40043	0.00196115	0.0235706	0.0189084	S100A7/CCL20/CXCL10/SAA1/CCL22	5
GO:0050701	interleukin-1 secretion	5/560	19/11235	2.40043	0.00196115	0.0235706	0.0189084	ZC3H12A/CD36/ABCA1/SAA1/TRIM16	5
GO:0045445	myoblast differentiation	8/560	47/11235	1.77184	0.00203672	0.0243268	0.019515	EPAS1/CXCL10/TNF/IGFBP3/IFRD1/DDIT3/ZFP36L1/SOX9	8
GO:0071466	cellular response to xenobiotic stimulus	8/560	47/11235	1.77184	0.00203672	0.0243268	0.019515	S100A12/CYP1B1/NCEH1/AHR/CYP3A5/MGST1/CYP1A1/NQO1	8
GO:0042311	vasodilation	7/560	37/11235	1.92433	0.00205291	0.0244442	0.0196091	PTAFR/RGS2/CPS1/DRD1/GJA1/SOD2/ACE2	7
GO:0042991	transcription factor import into nucleus	10/560	69/11235	1.53983	0.00208623	0.0247643	0.0198659	ZC3H12A/TLR2/TNF/NFKBIE/CD36/DDX58/SYK/DYRK2/NFKBIA/CYLD	10
GO:0070372	regulation of ERK1 and ERK2 cascade	16/560	144/11235	1.1565	0.00216172	0.0255814	0.0205214	GBP1/S100A7/ATF3/ERBB4/FN1/CCL20/FBXW7/CD74/TNF/BMPER/CD36/LYN/SYK/NPTN/CCL22/ICAM1	16
GO:0002675	positive regulation of acute inflammatory response	4/560	12/11235	2.74147	0.00219318	0.0258367	0.0207262	OSMR/IL6ST/TNF/C3	4
GO:0098586	cellular response to virus	6/560	28/11235	2.10404	0.00219672	0.0258367	0.0207262	ZC3H12A/IKBKE/IFIH1/DDX60/DDX58/BIRC3	6
GO:0022617	extracellular matrix disassembly	8/560	48/11235	1.74147	0.00233968	0.0274342	0.0220077	CTSS/LAMC2/LAMB3/FN1/CTSL/LCP1/FBN1/LAMA3	8
GO:0008217	regulation of blood pressure	11/560	82/11235	1.42831	0.00239885	0.0280183	0.0224763	PTAFR/STK39/PPARG/NPY1R/ERAP1/ERAP2/GJA1/SOD2/ACE2/CRH/NAV2	11
GO:0050864	regulation of B cell activation	9/560	59/11235	1.61371	0.00240406	0.0280183	0.0224763	APLF/CD74/TNFRSF21/PRDM1/TNFAIP3/AHR/LYN/SYK/ZFP36L1	9
GO:0007596	blood coagulation	21/560	215/11235	0.970554	0.00245662	0.0285442	0.0228982	PRKACB/S100A9/NFE2L2/TFPI/COL3A1/ITPR1/PROS1/PLSCR1/SLC7A11/IRF1/CD36/TFPI2/CAV1/LYN/DOCK8/SYK/SAA1/PAPSS2/ANO6/RAB27A/MAFF	21
GO:0009913	epidermal cell differentiation	13/560	107/11235	1.2854	0.00249638	0.0287194	0.0230387	TXNIP/S100A7/FOSL2/ABCA12/INTU/ADAM9/AKR1C3/VDR/SCEL/ZFP36L1/TRIM16/NCOA3/MAFF	13
GO:0051048	negative regulation of secretion	13/560	107/11235	1.2854	0.00249638	0.0287194	0.0230387	ZC3H12A/GBP1/STK39/FN1/EGF/CD74/BTN2A2/TNF/TNFRSF21/PPP1R9A/CRH/LGR4/NMB	13
GO:0000303	response to superoxide	5/560	20/11235	2.32643	0.00250903	0.0287194	0.0230387	NFE2L2/TNF/SOD2/CD36/NQO1	5
GO:0010742	macrophage derived foam cell differentiation	5/560	20/11235	2.32643	0.00250903	0.0287194	0.0230387	CSF1/PPARG/CD36/ABCA1/NFKBIA	5
GO:0090077	foam cell differentiation	5/560	20/11235	2.32643	0.00250903	0.0287194	0.0230387	CSF1/PPARG/CD36/ABCA1/NFKBIA	5
GO:0007219	Notch signaling pathway	14/560	120/11235	1.22689	0.0025446	0.0288688	0.0231586	KAT2B/TGFBR2/TSPAN5/FBXW7/IL6ST/CDK6/TSPAN33/S1PR3/DTX4/MAML2/NFKBIA/SOX9/ITCH/SNAI1	14
GO:0009612	response to mechanical stimulus	14/560	120/11235	1.22689	0.0025446	0.0288688	0.0231586	GADD45A/TXNIP/BTG2/COL3A1/CASP8/PPARG/TGFBR2/CXCL10/IRF1/GJA1/DENND5B/NFKBIA/STRA6/SOX9	14
GO:0010951	negative regulation of endopeptidase activity	14/560	120/11235	1.22689	0.0025446	0.0288688	0.0231586	TFPI/CASP8/PROS1/LXN/LAMP3/CAST/SPOCK1/TFPI2/RPS6KA3/SPINK4/BIRC3/SLPI/WFDC13/C3	14
GO:0072503	cellular divalent inorganic cation homeostasis	20/560	202/11235	0.990146	0.00263156	0.0297676	0.0238796	S100A9/S100A8/ATP2B4/ITPR1/ATP13A3/CXCL10/CCL28/DRD1/IBTK/GJA1/CD36/CAV1/LYN/S1PR3/SAA1/VDR/DDIT3/NPTN/CEMIP/NMB	20
GO:0006576	cellular biogenic amine metabolic process	6/560	29/11235	2.05341	0.00265505	0.0298576	0.0239518	KMO/HNMT/KYNU/SAT1/AZIN1/SLC44A1	6
GO:0046164	alcohol catabolic process	6/560	29/11235	2.05341	0.00265505	0.0298576	0.0239518	GPD2/SRD5A3/GK/ALDH3B1/MTMR2/AKR1C3	6
GO:0032088	negative regulation of NF-kappaB transcription factor activity	8/560	49/11235	1.71172	0.00267686	0.0300152	0.0240782	ZC3H12A/CYP1B1/IRAK2/TNFAIP3/TAX1BP1/NFKBIA/CYLD/ITCH	8
GO:0050817	coagulation	21/560	217/11235	0.957196	0.00274648	0.0307063	0.0246326	PRKACB/S100A9/NFE2L2/TFPI/COL3A1/ITPR1/PROS1/PLSCR1/SLC7A11/IRF1/CD36/TFPI2/CAV1/LYN/DOCK8/SYK/SAA1/PAPSS2/ANO6/RAB27A/MAFF	21
GO:0008610	lipid biosynthetic process	36/560	445/11235	0.698693	0.00279044	0.0310854	0.0249367	ABCD3/CYB5R1/LPGAT1/IDH1/PLSCR1/SRD5A3/GPAT3/HSD17B11/ELOVL6/INPP4B/FBXW7/CD74/ELOVL2/TNF/ELOVL5/PDK4/GK/CRH/ST3GAL1/ACER2/SYK/PTGES/ALDH3B1/MTMR2/AKR1C3/ALOX5/SGMS1/ELOVL3/VDR/SLC27A2/ALDH1A2/CYP1A1/ALDH1A3/SPTLC3/SNAI1/C3	36
GO:0034599	cellular response to oxidative stress	18/560	175/11235	1.04514	0.00279655	0.0310854	0.0249367	ZC3H12A/MCL1/CYP1B1/EPAS1/NFE2L2/ARL6IP5/FBXW7/TNF/TNFAIP3/SOD2/CD36/GPR37/ALDH3B1/AKR1C3/MGST1/GJB2/DHRS2/NQO1	18
GO:0033627	cell adhesion mediated by integrin	7/560	39/11235	1.84838	0.00281392	0.0310986	0.0249473	CYP1B1/ADAM9/LYN/ACER2/SYK/FBN1/ICAM1	7
GO:1903524	positive regulation of blood circulation	7/560	39/11235	1.84838	0.00281392	0.0310986	0.0249473	PTAFR/RGS2/CPS1/GJA1/CAV1/ACE2/ICAM1	7
GO:0009306	protein secretion	26/560	291/11235	0.841994	0.00283558	0.0312482	0.0250673	ZC3H12A/WLS/GBP1/VTCN1/S100A12/FN1/ITPR1/TLR2/BTN3A2/BTN2A2/BTN3A1/TNF/TNFRSF21/TRAF3IP2/GJA1/CD36/ADAM9/LYN/CRH/SYBU/SYK/ABCA1/SAA1/LGR4/TRIM16/MC4R	26
GO:0032102	negative regulation of response to external stimulus	16/560	148/11235	1.11698	0.00285926	0.0314192	0.0252045	ZC3H12A/PPARG/ROBO1/PROS1/PHLDB2/APOD/SEMA5A/DRD1/TRIM38/NT5E/PRDM1/GJA1/TNFAIP3/SAA1/IFIT1/ITCH	16
GO:0007599	hemostasis	21/560	218/11235	0.950563	0.00290189	0.0317914	0.025503	PRKACB/S100A9/NFE2L2/TFPI/COL3A1/ITPR1/PROS1/PLSCR1/SLC7A11/IRF1/CD36/TFPI2/CAV1/LYN/DOCK8/SYK/SAA1/PAPSS2/ANO6/RAB27A/MAFF	21
GO:0050680	negative regulation of epithelial cell proliferation	11/560	84/11235	1.39354	0.00290966	0.0317914	0.025503	ROBO1/IFT57/EAF2/INTU/FBXW7/GJA1/CDK6/CAV2/CAV1/VDR/SOX9	11
GO:0030100	regulation of endocytosis	15/560	135/11235	1.1565	0.00293508	0.0319782	0.0256529	PPARG/CD47/TNF/CD36/CAV1/WASL/SDCBP/SYK/MTMR2/ANO6/STON2/B2M/RAB27A/NEDD4L/C3	15
GO:0032943	mononuclear cell proliferation	14/560	122/11235	1.20305	0.00296833	0.0320764	0.0257317	CSF1/VTCN1/PDE5A/IL6ST/IRF1/CD74/BTN2A2/BTN3A1/TNFRSF21/PRDM1/AHR/LYN/DOCK8/SYK	14
GO:0070555	response to interleukin-1	9/560	61/11235	1.56562	0.003038	0.0320764	0.0257317	ZC3H12A/HNMT/TFPI/CCL20/IRAK2/CXCL8/CCL22/SOX9/ICAM1	9
GO:0010888	negative regulation of lipid storage	4/560	13/11235	2.62599	0.00304417	0.0320764	0.0257317	PPARG/TNF/ABCA1/NFKBIA	4
GO:0030194	positive regulation of blood coagulation	4/560	13/11235	2.62599	0.00304417	0.0320764	0.0257317	S100A9/NFE2L2/CD36/ANO6	4
GO:0034616	response to laminar fluid shear stress	4/560	13/11235	2.62599	0.00304417	0.0320764	0.0257317	NFE2L2/ADAM9/ABCA1/ASS1	4
GO:0035587	purinergic receptor signaling pathway	4/560	13/11235	2.62599	0.00304417	0.0320764	0.0257317	PTAFR/ACPP/GPR87/ANO6	4
GO:0043651	linoleic acid metabolic process	4/560	13/11235	2.62599	0.00304417	0.0320764	0.0257317	ELOVL2/GSTA1/ELOVL5/ELOVL3	4
GO:0048385	regulation of retinoic acid receptor signaling pathway	4/560	13/11235	2.62599	0.00304417	0.0320764	0.0257317	DHRS3/CRABP2/AKR1C3/TRIM16	4
GO:0060575	intestinal epithelial cell differentiation	4/560	13/11235	2.62599	0.00304417	0.0320764	0.0257317	PRDM1/C1GALT1/HOXA5/KLF5	4
GO:0090025	regulation of monocyte chemotaxis	4/560	13/11235	2.62599	0.00304417	0.0320764	0.0257317	S100A7/CXCL10/LYN/ANO6	4
GO:0097067	cellular response to thyroid hormone stimulus	4/560	13/11235	2.62599	0.00304417	0.0320764	0.0257317	GCLM/CTSS/CTSL/RDX	4
GO:1900048	positive regulation of hemostasis	4/560	13/11235	2.62599	0.00304417	0.0320764	0.0257317	S100A9/NFE2L2/CD36/ANO6	4
GO:0006869	lipid transport	20/560	205/11235	0.968877	0.00312253	0.0326426	0.0261859	ABCD3/ABCA12/PPARG/OSBPL10/APOD/EGF/CD36/CAV1/CRH/VLDLR/PLIN2/SYK/ABCA1/ANO6/NFKBIA/SLC27A2/NMB/APOL6/APOL2/APOL1	20
GO:0000305	response to oxygen radical	5/560	21/11235	2.25604	0.00315998	0.0326426	0.0261859	NFE2L2/TNF/SOD2/CD36/NQO1	5
GO:0046456	icosanoid biosynthetic process	5/560	21/11235	2.25604	0.00315998	0.0326426	0.0261859	CD74/SYK/PTGES/AKR1C3/ALOX5	5
GO:0070098	chemokine-mediated signaling pathway	5/560	21/11235	2.25604	0.00315998	0.0326426	0.0261859	CCL20/ROBO1/CXCL8/CXCL10/CCL22	5
GO:0070266	necroptotic process	5/560	21/11235	2.25604	0.00315998	0.0326426	0.0261859	TNF/CAV1/BIRC3/CYLD/MLKL	5
GO:0006801	superoxide metabolic process	6/560	30/11235	2.0045	0.00318147	0.0326426	0.0261859	NFE2L2/TNF/SOD2/CD36/SYK/NQO1	6
GO:0032652	regulation of interleukin-1 production	6/560	30/11235	2.0045	0.00318147	0.0326426	0.0261859	ZC3H12A/CCL20/TNFAIP3/S1PR3/SAA1/TRIM16	6
GO:0045453	bone resorption	6/560	30/11235	2.0045	0.00318147	0.0326426	0.0261859	TNFAIP3/PDK4/TNFRSF11B/SYK/SIGLEC15/MC4R	6
GO:1903036	positive regulation of response to wounding	6/560	30/11235	2.0045	0.00318147	0.0326426	0.0261859	S100A9/NFE2L2/TGFBR2/CD36/KANK1/ANO6	6
GO:2000021	regulation of ion homeostasis	13/560	110/11235	1.24551	0.00319066	0.0326426	0.0261859	GCLM/STK39/ITPR1/CXCL10/DRD1/IBTK/GJA1/CAV1/LYN/DDIT3/B2M/CEMIP/NEDD4L	13
GO:0002695	negative regulation of leukocyte activation	10/560	73/11235	1.45853	0.00319127	0.0326426	0.0261859	ZC3H12A/VTCN1/PDE5A/IRF1/CD74/BTN2A2/TNFRSF21/PRDM1/TNFAIP3/LYN	10
GO:0033674	positive regulation of kinase activity	31/560	371/11235	0.74535	0.0033181	0.0338499	0.0271544	GADD45A/PRKACB/CSF1/PIFO/S100A12/ATP2B4/MAP4K3/CCDC88A/TGFA/CAB39/IRAK2/TGFBR2/TNIK/MUC20/EGF/PDE5A/FBXW7/CD74/TNF/PPP1R9A/NRK/ADAM9/LYN/VLDLR/SYK/SAA1/MAP3K8/DUSP5/HSPA2/CEMIP/SDC4	31
GO:1903901	negative regulation of viral life cycle	9/560	62/11235	1.54216	0.00340085	0.0346023	0.027758	ZC3H12A/PLSCR1/TRIM31/TNF/IFIT1/OAS1/OAS3/OASL/SLPI	9
GO:0048732	gland development	26/560	295/11235	0.822298	0.00341117	0.0346157	0.0277688	WLS/CSF1/CPS1/ERBB4/TGFBR2/ROBO1/EAF2/TET2/EGF/FBXW7/TNF/TNFAIP3/HOXA5/CAV1/CRH/B4GALT1/ASS1/ARID5B/VDR/NTN4/NFKBIA/ALDH1A2/STRA6/CYP1A1/SOX9/ONECUT2	26
GO:0031669	cellular response to nutrient levels	14/560	124/11235	1.17959	0.00344828	0.0349002	0.027997	ZC3H12A/ATF3/NFE2L2/PPARG/CPEB4/PIM1/RRAGD/PDK4/KLF10/AKR1C3/GABARAPL1/VDR/PMAIP1/ICAM1	14
GO:0051346	negative regulation of hydrolase activity	22/560	236/11235	0.903218	0.00349313	0.0352064	0.0282426	ECM1/RGS2/TFPI/CASP8/PROS1/LXN/LAMP3/CAST/SPOCK1/TNF/TFPI2/RPS6KA3/SH2D4A/SPINK4/BIRC3/RDX/IFIT1/SLPI/WFDC13/C3/ANGPTL4/PPP1R15A	22
GO:0043281	regulation of cysteine-type endopeptidase activity involved in apoptotic process	16/560	151/11235	1.08802	0.00349684	0.0352064	0.0282426	S100A9/S100A8/CASP8/PPARG/ARL6IP5/ROBO1/IFT57/TNFSF10/LAMP3/TNF/RPS6KA3/ACER2/DAPK1/BIRC3/EGLN3/PMAIP1	16
GO:0002064	epithelial cell development	15/560	138/11235	1.1248	0.00362548	0.0364063	0.0292051	FOSL2/TNF/PRDM1/GJA1/C1GALT1/HOXA5/CDK6/B4GALT1/S1PR3/RDX/KLF5/SOX9/ONECUT2/ICAM1/NPHS1	15
GO:0071417	cellular response to organonitrogen compound	28/560	327/11235	0.780638	0.00365508	0.0366079	0.0293669	PTAFR/PRKACB/GCLM/ATP2B4/COL3A1/CPS1/PPARG/KAT2B/CPEB4/DRD1/TNF/RRAGD/PDK4/BAIAP2L1/CAV2/CAV1/LYN/CRH/KLF10/KANK1/ASS1/CASP4/KLF5/TBC1D4/ZFP36L1/FBN1/SOX9/ICAM1	28
GO:0006575	cellular modified amino acid metabolic process	12/560	99/11235	1.28204	0.00367566	0.0367184	0.0294555	GCLM/ERO1B/NFE2L2/IDH1/PLSCR1/GCNT4/GSTA2/GSTA1/ASS1/MGST1/EGLN3/DIO2	12
GO:0005975	carbohydrate metabolic process	33/560	405/11235	0.709046	0.003687	0.0367363	0.0294699	PTAFR/CHI3L2/NPL/ATF3/GPD2/IDH1/CPS1/KAT2B/APOD/GNPDA2/EGF/NPY1R/IL6ST/GCNT4/MGAT4B/GFPT2/TNF/ME1/FUT9/IGFBP3/PDK4/BPGM/MGAM/GK/PPP1R3B/ST3GAL1/B4GALT1/MTMR2/DYRK2/OAS1/GCNT3/PMAIP1/B3GNT3	33
GO:0070542	response to fatty acid	6/560	31/11235	1.9572	0.00378195	0.037585	0.0301507	PTAFR/ZC3H12A/TLR2/CD36/PDK4/ASS1	6
GO:0022612	gland morphogenesis	11/560	87/11235	1.34292	0.0038366	0.0380298	0.0305076	CSF1/TGFBR2/TET2/FBXW7/TNF/TNFAIP3/CAV1/B4GALT1/VDR/NTN4/SOX9	11
GO:0043123	positive regulation of I-kappaB kinase/NF-kappaB signaling	15/560	139/11235	1.11438	0.00388321	0.0383067	0.0307297	WLS/ECM1/S100A12/IKBKE/REL/CASP10/CASP8/TNFSF10/TLR2/TRIM38/TNF/TRAF3IP2/GJA1/CD36/BIRC3	15
GO:0009410	response to xenobiotic stimulus	8/560	52/11235	1.62599	0.00391972	0.0383067	0.0307297	S100A12/CYP1B1/NCEH1/AHR/CYP3A5/MGST1/CYP1A1/NQO1	8
GO:1903038	negative regulation of leukocyte cell-cell adhesion	8/560	52/11235	1.62599	0.00391972	0.0383067	0.0307297	VTCN1/PDE5A/CCL28/IRF1/CD74/BTN2A2/TNFRSF21/ASS1	8
GO:0006692	prostanoid metabolic process	5/560	22/11235	2.18893	0.00392429	0.0383067	0.0307297	HPGD/CD74/PTGES/AKR1C3/CYP4F8	5
GO:0006693	prostaglandin metabolic process	5/560	22/11235	2.18893	0.00392429	0.0383067	0.0307297	HPGD/CD74/PTGES/AKR1C3/CYP4F8	5
GO:0071548	response to dexamethasone	5/560	22/11235	2.18893	0.00392429	0.0383067	0.0307297	PTAFR/CPS1/CRH/FBXO32/ASS1	5
GO:0045860	positive regulation of protein kinase activity	29/560	345/11235	0.753958	0.00407292	0.0392814	0.0315116	GADD45A/PRKACB/CSF1/S100A12/ATP2B4/MAP4K3/CCDC88A/TGFA/CAB39/IRAK2/TGFBR2/TNIK/MUC20/EGF/PDE5A/FBXW7/CD74/TNF/PPP1R9A/NRK/ADAM9/VLDLR/SYK/SAA1/MAP3K8/DUSP5/HSPA2/CEMIP/SDC4	29
GO:0009620	response to fungus	4/560	14/11235	2.51907	0.00409565	0.0392814	0.0315116	S100A9/S100A12/S100A8/SYK	4
GO:0014002	astrocyte development	4/560	14/11235	2.51907	0.00409565	0.0392814	0.0315116	S100A9/S100A8/DRD1/CDK6	4
GO:0042359	vitamin D metabolic process	4/560	14/11235	2.51907	0.00409565	0.0392814	0.0315116	TNF/VDR/CYP1A1/SNAI1	4
GO:0045662	negative regulation of myoblast differentiation	4/560	14/11235	2.51907	0.00409565	0.0392814	0.0315116	CXCL10/TNF/DDIT3/SOX9	4
GO:0045745	positive regulation of G-protein coupled receptor protein signaling pathway	4/560	14/11235	2.51907	0.00409565	0.0392814	0.0315116	ACPP/CAV2/C3/KLK6	4
GO:0050820	positive regulation of coagulation	4/560	14/11235	2.51907	0.00409565	0.0392814	0.0315116	S100A9/NFE2L2/CD36/ANO6	4
GO:0034765	regulation of ion transmembrane transport	20/560	210/11235	0.934112	0.00411034	0.0393243	0.031546	PTAFR/PDZK1/CTSS/ATP2B4/KCNJ3/STK39/CAB39/CXCL10/DRD1/GJA1/CAV1/LYN/CRH/ARC/DAPK1/ANO6/HSPA2/CEMIP/NEDD4L/BPIFA1	20
GO:0055076	transition metal ion homeostasis	11/560	88/11235	1.32643	0.00419323	0.0400178	0.0321023	S100A9/S100A8/EPAS1/SFXN5/CP/ABCG2/STEAP1/LCN2/FTH1/SLC11A2/B2M	11
GO:0010803	regulation of tumor necrosis factor-mediated signaling pathway	7/560	42/11235	1.74147	0.00433886	0.0413051	0.033135	CASP8/TNF/TNFAIP3/TAX1BP1/SYK/BIRC3/CYLD	7
GO:1904950	negative regulation of establishment of protein localization	15/560	141/11235	1.09377	0.00444364	0.0421691	0.033828	ZC3H12A/GBP1/FN1/SP100/LRRC15/APOD/BTN2A2/TNF/NFKBIE/TNFRSF21/CD36/LGR4/DYRK2/NFKBIA/CYLD	15
GO:0042992	negative regulation of transcription factor import into nucleus	6/560	32/11235	1.91139	0.00446251	0.0421691	0.033828	ZC3H12A/NFKBIE/CD36/DYRK2/NFKBIA/CYLD	6
GO:0070664	negative regulation of leukocyte proliferation	6/560	32/11235	1.91139	0.00446251	0.0421691	0.033828	PDE5A/BTN2A2/TNFRSF21/PRDM1/TNFAIP3/LYN	6
GO:0071900	regulation of protein serine/threonine kinase activity	30/560	363/11235	0.729494	0.00449215	0.0423451	0.0339693	GADD45A/S100A12/RGS2/ATP2B4/TRIB2/MAP4K3/TGFA/CCNYL1/CAB39/IRAK2/KAT2B/TNIK/MUC20/HERC5/EGF/PDE5A/CD74/TNF/TNFAIP3/CAV1/NRK/ADAM9/LYN/SYK/SAA1/MAP3K8/DUSP5/HSPA2/CEMIP/HEXIM1	30
GO:0006874	cellular calcium ion homeostasis	18/560	183/11235	0.980655	0.00451079	0.0424169	0.0340268	ATP2B4/ITPR1/ATP13A3/CXCL10/CCL28/DRD1/IBTK/GJA1/CD36/CAV1/LYN/S1PR3/SAA1/VDR/DDIT3/NPTN/CEMIP/NMB	18
GO:0050670	regulation of lymphocyte proliferation	11/560	89/11235	1.31013	0.00457577	0.0428185	0.034349	VTCN1/PDE5A/IL6ST/IRF1/CD74/BTN2A2/TNFRSF21/PRDM1/AHR/LYN/SYK	11
GO:0070374	positive regulation of ERK1 and ERK2 cascade	11/560	89/11235	1.31013	0.00457577	0.0428185	0.034349	S100A7/ERBB4/CCL20/FBXW7/CD74/TNF/BMPER/CD36/NPTN/CCL22/ICAM1	11
GO:0051250	negative regulation of lymphocyte activation	9/560	65/11235	1.47399	0.00469683	0.0438447	0.0351722	VTCN1/PDE5A/IRF1/CD74/BTN2A2/TNFRSF21/PRDM1/TNFAIP3/LYN	9
GO:1902107	positive regulation of leukocyte differentiation	10/560	77/11235	1.38157	0.00471867	0.0439419	0.0352502	CSF1/CASP8/TGFBR2/CD74/CD83/TNF/PRDM1/KLF10/SYK/ZFP36L1	10
GO:0031668	cellular response to extracellular stimulus	15/560	142/11235	1.08357	0.00474759	0.0439981	0.0352953	ZC3H12A/ATF3/NFE2L2/PPARG/CPEB4/PIM1/RRAGD/PDK4/LYN/KLF10/AKR1C3/GABARAPL1/VDR/PMAIP1/ICAM1	15
GO:1902105	regulation of leukocyte differentiation	15/560	142/11235	1.08357	0.00474759	0.0439981	0.0352953	CSF1/CASP8/TGFBR2/IRF1/CD74/CD83/TNF/PRDM1/CDK6/LYN/KLF10/SYK/ZFP36L1/FBN1/SIGLEC15	15
GO:0019229	regulation of vasoconstriction	5/560	23/11235	2.1248	0.00481222	0.0440209	0.0353136	PTAFR/GJA1/CAV1/ACE2/ICAM1	5
GO:0032371	regulation of sterol transport	5/560	23/11235	2.1248	0.00481222	0.0440209	0.0353136	ABCA12/PPARG/EGF/ABCA1/NFKBIA	5
GO:0032374	regulation of cholesterol transport	5/560	23/11235	2.1248	0.00481222	0.0440209	0.0353136	ABCA12/PPARG/EGF/ABCA1/NFKBIA	5
GO:0042108	positive regulation of cytokine biosynthetic process	5/560	23/11235	2.1248	0.00481222	0.0440209	0.0353136	PTAFR/CCL20/IRF1/TNF/SYK	5
GO:2000008	regulation of protein localization to cell surface	5/560	23/11235	2.1248	0.00481222	0.0440209	0.0353136	ERBB4/ABCA12/EGF/TNF/NEDD4L	5
GO:0072507	divalent inorganic cation homeostasis	20/560	213/11235	0.913648	0.00481872	0.0440209	0.0353136	S100A9/S100A8/ATP2B4/ITPR1/ATP13A3/CXCL10/CCL28/DRD1/IBTK/GJA1/CD36/CAV1/LYN/S1PR3/SAA1/VDR/DDIT3/NPTN/CEMIP/NMB	20
GO:0051347	positive regulation of transferase activity	38/560	493/11235	0.628913	0.0048884	0.0445517	0.0357394	GADD45A/PRKACB/CSF1/PIFO/S100A12/ATP2B4/MAP4K3/CCDC88A/TGFA/CAB39/IRAK2/TGFBR2/TNIK/MUC20/EGF/PDE5A/FBXW7/CD74/TNF/PSMB8/PSMB9/PPP1R9A/POT1/NRK/ADAM9/LYN/VLDLR/SYK/CDC14B/SAA1/MAP3K8/UBE2D1/DUSP5/PSME1/HSPA2/CEMIP/ARRDC4/SDC4	38
GO:0042306	regulation of protein import into nucleus	14/560	129/11235	1.12256	0.0049299	0.0448237	0.0359576	ZC3H12A/ERBB4/APOD/EGF/TLR2/SEMA5A/TNF/NFKBIE/CD36/KANK1/DDX58/DYRK2/NFKBIA/CYLD	14
GO:0051090	regulation of sequence-specific DNA binding transcription factor activity	24/560	273/11235	0.818635	0.00495552	0.0449303	0.0360431	ZC3H12A/S100A9/S100A12/S100A8/CYP1B1/SP100/IRAK2/PPARG/TLR2/TRIM38/TRIM31/TNF/PIM1/TNFAIP3/TAX1BP1/DDX58/SYK/ARID5B/NFKB2/DDIT3/NFKBIA/CYLD/ITCH/ICAM1	24
GO:2001244	positive regulation of intrinsic apoptotic signaling pathway	7/560	43/11235	1.70752	0.004965	0.0449303	0.0360431	MCL1/S100A9/S100A8/FBXW7/CAV1/DDIT3/PMAIP1	7
GO:2001236	regulation of extrinsic apoptotic signaling pathway	13/560	116/11235	1.16889	0.0050504	0.0455959	0.036577	GCLM/MCL1/ATF3/CASP8/SP100/TNFSF10/TNF/TNFAIP3/CAV1/DAPK1/CYLD/PMAIP1/ICAM1	13
GO:0008202	steroid metabolic process	17/560	171/11235	0.99604	0.00511486	0.0460485	0.0369401	CYB5R1/CYP1B1/HSD17B11/TNF/CYP3A5/STS/CRH/VLDLR/ABCA1/AKR1C3/VDR/DHRS2/SLC27A2/CYP1A1/SNAI1/APOL2/APOL1	17
GO:0048872	homeostasis of number of cells	16/560	157/11235	1.03181	0.00512448	0.0460485	0.0369401	CSF1/EPAS1/TET2/GCNT4/CD74/L3MBTL3/TNFAIP3/HOXA5/CDK6/BPGM/LYN/LGR4/SLC11A2/ZFP36L1/SOX9/PMAIP1	16
GO:0042990	regulation of transcription factor import into nucleus	9/560	66/11235	1.45196	0.00520484	0.0465611	0.0373513	ZC3H12A/TLR2/TNF/NFKBIE/CD36/DDX58/DYRK2/NFKBIA/CYLD	9
GO:0044057	regulation of system process	23/560	259/11235	0.833183	0.00520574	0.0465611	0.0373513	PTAFR/ZC3H12A/RGS2/ATP2B4/KCNK1/EPAS1/STK39/CPS1/ITPR1/ACPP/PDE5A/IL6ST/TNFRSF21/GJA1/CAV1/ACE2/ASPH/CRH/FBXO32/MTMR2/DSG2/ICAM1/NPHS1	23
GO:0045428	regulation of nitric oxide biosynthetic process	6/560	33/11235	1.867	0.00522921	0.0466625	0.0374327	ZC3H12A/ATP2B4/TNF/CAV1/ASS1/ICAM1	6
GO:0010874	regulation of cholesterol efflux	4/560	15/11235	2.41954	0.00536758	0.0474568	0.0380699	ABCA12/EGF/ABCA1/NFKBIA	4
GO:0019359	nicotinamide nucleotide biosynthetic process	4/560	15/11235	2.41954	0.00536758	0.0474568	0.0380699	KMO/KYNU/ME1/NAMPT	4
GO:0019363	pyridine nucleotide biosynthetic process	4/560	15/11235	2.41954	0.00536758	0.0474568	0.0380699	KMO/KYNU/ME1/NAMPT	4
GO:0050702	interleukin-1 beta secretion	4/560	15/11235	2.41954	0.00536758	0.0474568	0.0380699	ZC3H12A/CD36/ABCA1/TRIM16	4
GO:0043269	regulation of ion transport	25/560	291/11235	0.78541	0.00560817	0.0494658	0.0396815	PTAFR/PDZK1/CTSS/ATP2B4/KCNJ3/STK39/CAB39/ARL6IP5/CXCL10/EGF/DRD1/GJA1/CAV1/LYN/CRH/ARC/DAPK1/SYK/ANO6/HSPA2/B2M/CEMIP/NEDD4L/BPIFA1/ICAM1	25
GO:0051224	negative regulation of protein transport	14/560	131/11235	1.10036	0.0056505	0.0494658	0.0396815	ZC3H12A/GBP1/FN1/SP100/APOD/BTN2A2/TNF/NFKBIE/TNFRSF21/CD36/LGR4/DYRK2/NFKBIA/CYLD	14
GO:0006873	cellular ion homeostasis	27/560	322/11235	0.7504	0.00565176	0.0494658	0.0396815	S100A9/S100A8/ATP2B4/ITPR1/CP/ATP13A3/CXCL10/ABCG2/CCL28/DRD1/IBTK/GJA1/CD36/CAV1/LYN/S1PR3/LCN2/SAA1/FTH1/VDR/SLC11A2/DDIT3/NPTN/CEMIP/NMB/RHCG/NEDD4L	27
GO:1903426	regulation of reactive oxygen species biosynthetic process	7/560	44/11235	1.67435	0.00565672	0.0494658	0.0396815	ZC3H12A/ATP2B4/TNF/CAV1/ASS1/RAB27A/ICAM1	7
GO:0030097	hemopoiesis	36/560	465/11235	0.635268	0.00567177	0.0494658	0.0396815	CSF1/EPAS1/NFE2L2/CASP10/CASP8/PPARG/TGFBR2/MLF1/MECOM/RBM47/HERC6/TET2/IRF1/CD74/CD83/TNF/RUNX2/PRDM1/L3MBTL3/HOXA5/CDK6/BPGM/CEBPD/LYN/KLF10/SYK/BLNK/SLC11A2/DHRS2/NFKBIA/ZFP36L1/STON2/B2M/FBN1/SIGLEC15/RELB	36
GO:0003018	vascular process in circulatory system	10/560	79/11235	1.34458	0.00567197	0.0494658	0.0396815	PTAFR/GCLM/RGS2/CPS1/DRD1/GJA1/SOD2/CAV1/ACE2/ICAM1	10

## Sheet: shZRF1vsshNMC_KEGG_Pathway_Enri
ID	Description	GeneRatio	BgRatio	Log2 Observed/Expected ratio	pvalue	p.adjust	qvalue	geneID	Count
hsa04612	Antigen processing and presentation	16/291	45/4746	2.53577	3.40204e-09	8.74324e-07	7.05475e-07	1520/972/3134/3105/3107/3106/7124/3122/3127/3119/6891/6890/1514/5720/3306/567	16
hsa05330	Allograft rejection	8/291	12/4746	3.44266	7.25845e-08	9.32711e-06	7.52586e-06	3134/3105/3107/3106/7124/3122/3127/3119	8
hsa04940	Type I diabetes mellitus	9/291	17/4746	3.11008	1.70552e-07	1.14828e-05	9.26527e-06	2571/3134/3105/3107/3106/7124/3122/3127/3119	9
hsa05332	Graft-versus-host disease	8/291	13/4746	3.32718	1.78721e-07	1.14828e-05	9.26527e-06	3134/3105/3107/3106/7124/3122/3127/3119	8
hsa05168	Herpes simplex infection	25/291	139/4746	1.55254	7.38974e-07	3.79833e-05	3.0648e-05	3716/9641/64135/841/6672/7097/972/3134/3105/3107/3106/7124/3122/3127/3119/6891/6890/3459/23586/3434/4938/4940/4792/718/3460	25
hsa05320	Autoimmune thyroid disease	7/291	13/4746	3.13454	3.782e-06	0.000161996	0.000130711	3134/3105/3107/3106/3122/3127/3119	7
hsa05145	Toxoplasmosis	17/291	82/4746	1.75753	6.53866e-06	0.000240062	0.000193702	3716/3918/3914/841/7097/7124/3122/3127/3119/3459/3912/330/240/4792/3306/3909/3460	17
hsa04657	IL-17 signaling pathway	15/291	69/4746	1.82599	1.25972e-05	0.000404685	0.000326533	6280/6279/6278/9641/841/6364/3576/3627/7124/10758/7128/3934/4792/5597/5596	15
hsa04621	NOD-like receptor signaling pathway	20/291	116/4746	1.49157	1.90687e-05	0.000544517	0.00043936	3716/2635/2633/2634/115361/10628/9641/841/3708/3576/84674/7124/7128/10135/330/837/23710/4938/4940/4792	20
hsa05150	Staphylococcus aureus infection	8/291	22/4746	2.56819	2.7244e-05	0.000700171	0.000564954	5724/629/3122/3127/3119/3684/718/3383	8
hsa05416	Viral myocarditis	10/291	37/4746	2.1401	5.08696e-05	0.0011885	0.000958978	841/3134/3105/3107/3106/3122/3127/3119/857/3383	10
hsa05140	Leishmaniasis	11/291	45/4746	1.9952	5.91782e-05	0.0012674	0.00102264	3716/7097/7124/3122/3127/3119/3459/4792/3684/718/3460	11
hsa04380	Osteoclast differentiation	16/291	89/4746	1.55189	7.85026e-05	0.00155194	0.00125223	3716/1435/2355/2274/5468/7048/7124/3459/4982/6850/29760/4791/4792/1540/5971/3460	16
hsa05164	Influenza A	19/291	121/4746	1.35669	0.000116317	0.00213524	0.00172289	3716/9641/64135/8743/3576/3627/7124/3122/3127/3119/3459/23586/4938/4940/5611/4792/3306/3383/3460	19
hsa04060	Cytokine-cytokine receptor interaction	17/291	104/4746	1.41464	0.000161212	0.00268366	0.0021654	1435/6364/7048/8743/3576/3627/1950/3977/9180/56477/3572/7124/27242/3459/4982/6367/3460	17
hsa00512	Mucin type O-glycan biosynthesis	7/291	21/4746	2.44266	0.000167076	0.00268366	0.0021654	11227/51301/56913/6482/2650/9245/9334	7
hsa00590	Arachidonic acid metabolism	8/291	28/4746	2.22027	0.000191489	0.00273404	0.00220604	493869/2878/9536/8644/240/2877/11283/8605	8
hsa00982	Drug metabolism - cytochrome P450	8/291	28/4746	2.22027	0.000191489	0.00273404	0.00220604	2329/316/2939/2938/1577/221/4257/220	8
hsa04514	Cell adhesion molecules (CAMs)	12/291	60/4746	1.70569	0.000219942	0.002975	0.00240047	79679/6402/3134/3105/3107/3106/3122/3127/3119/3684/6385/3383	12
hsa00980	Metabolism of xenobiotics by cytochrome P450	8/291	30/4746	2.12073	0.000323756	0.00416027	0.00335684	1545/2939/2938/1577/221/4257/1543/220	8
hsa05321	Inflammatory bowel disease (IBD)	8/291	31/4746	2.07342	0.0004135	0.00506045	0.00408318	7097/7124/3122/3127/3119/3459/4094/3460	8
hsa04064	NF-kappa B signaling pathway	12/291	65/4746	1.59022	0.000480162	0.00560916	0.00452592	3576/7124/7128/4067/23586/6850/330/29760/4791/4792/3383/5971	12
hsa05162	Measles	14/291	86/4746	1.40871	0.000636058	0.00671857	0.00542109	3716/9641/64135/8743/7097/3459/7128/1021/23586/4938/4940/4792/3306/3460	14
hsa05146	Amoebiasis	11/291	58/4746	1.62907	0.000648664	0.00671857	0.00542109	5567/3918/3914/1281/2335/3576/7097/7124/3912/3684/3909	11
hsa05204	Chemical carcinogenesis	8/291	33/4746	1.98323	0.000653558	0.00671857	0.00542109	1545/2939/2938/1577/221/4257/1543/220	8
hsa05152	Tuberculosis	17/291	119/4746	1.22027	0.000825662	0.00816136	0.00658524	3716/1520/843/841/3656/7097/972/7124/3122/3127/3119/3459/6850/7421/3684/718/3460	17
hsa04622	RIG-I-like receptor signaling pathway	10/291	51/4746	1.67712	0.000866895	0.00825155	0.00665802	9641/64135/843/841/3576/3627/7124/23586/4792/1540	10
hsa00480	Glutathione metabolism	8/291	35/4746	1.89834	0.00099508	0.00906107	0.00731121	2730/3417/493869/2878/2939/2938/4257/2877	8
hsa05167	Kaposi's sarcoma-associated herpesvirus infection	18/291	132/4746	1.15315	0.00102246	0.00906107	0.00731121	3716/9641/841/3708/3576/3572/3134/3105/3107/3106/3459/1021/4067/6850/23710/4792/718/3383	18
hsa04145	Phagosome	15/291	101/4746	1.2763	0.00110662	0.00945735	0.00763096	1520/7097/3134/3105/3107/3106/3122/3127/3119/6891/6890/948/1514/3684/718	15
hsa05134	Legionellosis	9/291	44/4746	1.73811	0.00114077	0.00945735	0.00763096	841/3576/7097/7124/4791/4792/3306/3684/718	9
hsa05323	Rheumatoid arthritis	10/291	54/4746	1.59466	0.00137853	0.0110713	0.00893322	1435/6364/3576/7097/7124/3122/3127/3119/1514/3383	10
hsa00140	Steroid hormone biosynthesis	6/291	22/4746	2.15315	0.00163016	0.0126955	0.0102438	1545/79644/1577/412/8644/1543	6
hsa04658	Th1 and Th2 cell differentiation	10/291	57/4746	1.51666	0.00211267	0.0159693	0.0128853	3716/3122/3127/3119/4794/3459/84441/4792/4094/3460	10
hsa04668	TNF signaling pathway	13/291	88/4746	1.26863	0.00246264	0.0180828	0.0145907	1435/843/841/6364/3627/7124/7128/330/1326/4792/197259/83737/3383	13
hsa04659	Th17 cell differentiation	11/291	69/4746	1.37853	0.00284317	0.0202971	0.0163773	3716/7048/3572/3122/3127/3119/4794/3459/196/4792/3460	11
hsa00830	Retinol metabolism	6/291	25/4746	1.96873	0.00331103	0.0229983	0.0185569	9249/316/1577/195814/8854/1543	6
hsa04512	ECM-receptor interaction	9/291	52/4746	1.49711	0.00384377	0.025996	0.0209757	3918/3914/2335/961/131873/948/3912/3909/6385	9
hsa04640	Hematopoietic cell lineage	7/291	35/4746	1.70569	0.00460298	0.0303325	0.0244747	1435/7124/3122/3127/3119/948/3684	7
hsa04913	Ovarian steroidogenesis	6/291	29/4746	1.7546	0.00722141	0.0463976	0.0374373	5567/1545/8644/240/1543/8605	6
hsa05144	Malaria	5/291	21/4746	1.95723	0.00754719	0.047308	0.0381719	3576/7097/7124/948/3383	5
