# Supplementary material for: Role for the transcriptional activator ZRF1 in early metastatic events in breast cancer progression and endocrine resistance
Source: Oncotarget. 2018 Jun 19;9(47):28666–90. doi: 10.18632/oncotarget.25596 (PMC6033359; doi:10.18632/oncotarget.25596)
Supplement: Supplementary file 5 [file oncotarget-09-28666-s005.xls]

## Sheet: up
term	pval
GO_CELL_CELL_ADHESION	0.23097
GO_CELL_DEATH	0.00207983
GO_CELL_PROLIFERATION	0.514546
GO_EPITHELIAL_CELL_CELL_ADHESION	1
GO_EPITHELIAL_TO_MESENCHYMAL_TRANSITION	0.203274
GO_MAMMARY_GLAND_DEVELOPMENT	0.0812413
GO_MESENCHYMAL_CELL_DIFFERENTIATION	0.420213
GO_REGULATION_OF_EPITHELIAL_CELL_DIFFERENTIATION	0.391095
GO_STEM_CELL_DIFFERENTIATION	0.538953
GO_STEM_CELL_PROLIFERATION	1
KEGG_APOPTOSIS	0.300547
KEGG_HEDGEHOG_SIGNALING_PATHWAY	1
KEGG_INSULIN_SIGNALING_PATHWAY	1
KEGG_JAK_STAT_SIGNALING_PATHWAY	1
KEGG_MAPK_SIGNALING_PATHWAY	0.664012
KEGG_MTOR_SIGNALING_PATHWAY	1
KEGG_TGF_BETA_SIGNALING_PATHWAY	1
KEGG_VEGF_SIGNALING_PATHWAY	1
KEGG_WNT_SIGNALING_PATHWAY	1
KRAS.BREAST_UP.V1_DN	0.445697
KRAS.BREAST_UP.V1_UP	0.117806

## Sheet: down
term	pval
GO_CELL_CELL_ADHESION	0.0121196
GO_CELL_DEATH	0.393201
GO_CELL_PROLIFERATION	0.163472
GO_EPITHELIAL_CELL_CELL_ADHESION	1
GO_EPITHELIAL_TO_MESENCHYMAL_TRANSITION	0.163243
GO_MAMMARY_GLAND_DEVELOPMENT	0.311381
GO_MESENCHYMAL_CELL_DIFFERENTIATION	0.000851135
GO_REGULATION_OF_EPITHELIAL_CELL_DIFFERENTIATION	1
GO_STEM_CELL_DIFFERENTIATION	0.00306139
GO_STEM_CELL_PROLIFERATION	0.0155292
KEGG_APOPTOSIS	1
KEGG_HEDGEHOG_SIGNALING_PATHWAY	0.0136203
KEGG_INSULIN_SIGNALING_PATHWAY	1
KEGG_JAK_STAT_SIGNALING_PATHWAY	1
KEGG_MAPK_SIGNALING_PATHWAY	0.207592
KEGG_MTOR_SIGNALING_PATHWAY	1
KEGG_TGF_BETA_SIGNALING_PATHWAY	0.239633
KEGG_VEGF_SIGNALING_PATHWAY	1
KEGG_WNT_SIGNALING_PATHWAY	1
KRAS.BREAST_UP.V1_DN	1
KRAS.BREAST_UP.V1_UP	1

## Sheet: updown
term	pval
GO_CELL_CELL_ADHESION	0.0125229
GO_CELL_DEATH	0.00553458
GO_CELL_PROLIFERATION	0.211844
GO_EPITHELIAL_CELL_CELL_ADHESION	1
GO_EPITHELIAL_TO_MESENCHYMAL_TRANSITION	0.061767
GO_MAMMARY_GLAND_DEVELOPMENT	0.052687
GO_MESENCHYMAL_CELL_DIFFERENTIATION	0.00285904
GO_REGULATION_OF_EPITHELIAL_CELL_DIFFERENTIATION	0.588009
GO_STEM_CELL_DIFFERENTIATION	0.0122105
GO_STEM_CELL_PROLIFERATION	0.0697005
KEGG_APOPTOSIS	0.47215
KEGG_HEDGEHOG_SIGNALING_PATHWAY	0.061767
KEGG_INSULIN_SIGNALING_PATHWAY	1
KEGG_JAK_STAT_SIGNALING_PATHWAY	1
KEGG_MAPK_SIGNALING_PATHWAY	0.303136
KEGG_MTOR_SIGNALING_PATHWAY	1
KEGG_TGF_BETA_SIGNALING_PATHWAY	0.464408
KEGG_VEGF_SIGNALING_PATHWAY	1
KEGG_WNT_SIGNALING_PATHWAY	1
KRAS.BREAST_UP.V1_DN	0.651699
KRAS.BREAST_UP.V1_UP	0.284009
